# Supplementary material for: Pathways for macrophage uptake of cell-free circular RNAs
Source: Mol Cell. Author manuscript; Available in PMC 2024 Jul 2. (PMC11218042; doi:10.1016/j.molcel.2024.04.022)
Supplement: 2 [file NIHMS1992517-supplement-2.xlsx]

## Sheet: Table S2 IONP_Screen
#GeneID	Symbol	GeneInfo	Localization	Process	Function	# elements 1	casTLE Effect 1	casTLE Score 1	# elements 2	casTLE Effect 2	casTLE Score 2	Combo casTLE Effect	Combo casTLE Score	casTLE p-value	Minimum Effect Estimate	Maximum Effect Estimate	Ranks	padj	BH
ENSMUSG00000070563	SPACA4	sperm acrosome associated 4	acrosomal vesicle|plasma membrane|anchored component of membrane|	cell adhesion|	None	7	3.4	25.5	5	0.4	0.75	3.2	23.5	0.0001	2	6.7	1	4.47207e-06	FALSE
ENSMUSG00000095433	GM21914	N/A	None	None	None	6	2.1	35.9	6	1.2	7.95	1.9	41.3	0.0001	1.2	3.2	2	8.94414e-06	FALSE
ENSMUSG00000047370	GM7367	1110014K08Rik pseudogene	None	None	None	10	1.6	26.3	9	-0.3	5.11	1.5	23.3	0.0001	0.9	2.7	3	1.34162e-05	FALSE
ENSMUSG00000095725	GM21801	N/A	None	None	None	6	2.1	35.9	6	1.2	7.95	1.9	41.3	0.0001	1.2	3.2	4	1.78883e-05	FALSE
ENSMUSG00000094509	IGHV14-1	immunoglobulin heavy variable 14-1	None	None	None	8	3.3	30.6	8	1.1	11	2.7	36.8	0.0001	1.3	5.3	5	2.23604e-05	FALSE
ENSMUSG00000031762	MT2	metallothionein 2	intracellular|	cellular zinc ion homeostasis|nitric oxide mediated signal transduction|detoxification of copper ion|	zinc ion binding|metal ion binding|	9	1.6	26.3	8	0.4	0.588	1.5	24.8	0.0001	0.9	3	6	2.68324e-05	FALSE
ENSMUSG00000016481	CR1L	complement component (3b/4b) receptor 1-like	extracellular region|cytoplasm|membrane|receptor complex|	None	None	6	0.2	0.222	5	-1.3	25.6	-1.3	23.3	0.0001	-3	-0.7	7	3.13045e-05	FALSE
ENSMUSG00000095554	IGHV1-14	immunoglobulin heavy variable 1-14 (pseudogene)	None	None	None	5	1.9	20	5	1.2	8.02	1.5	26.1	0.0001	0.9	3.1	8	3.57766e-05	FALSE
ENSMUSG00000044600	SMIM7	small integral membrane protein 7	integral component of membrane|	None	None	9	1.7	25.7	6	0.3	0.755	1.6	24.1	0.0001	0.9	2.8	9	4.02486e-05	FALSE
ENSMUSG00000094134	IGHV5-15	immunoglobulin heavy variable 5-15	None	None	None	6	4.4	51.1	6	-0.9	8.75	4.4	48.2	0.0001	3.6	7.8	10	4.47207e-05	FALSE
ENSMUSG00000022965	IFNGR2	interferon gamma receptor 2 (interferon gamma transducer 1)	endoplasmic reticulum|plasma membrane|plasma membrane|integral component of plasma membrane|	cell surface receptor signaling pathway|response to virus|cytokine-mediated signaling pathway|interferon-gamma-mediated signaling pathway|regulation of interferon-gamma-mediated signaling pathway|	interferon-gamma receptor activity|	6	0	0	5	-1.2	25.4	-1.2	23.2	0.0001	-2	-0.6	11	4.91928e-05	FALSE
ENSMUSG00000003039	FAM32A	family with sequence similarity 32, member A	nucleus|nucleolus|mitochondrion|intracellular membrane-bounded organelle|	apoptotic process|cell cycle|biological_process|	protein binding|poly(A) RNA binding|	4	0.9	1.53	4	-1.2	26.4	-1.2	24.6	0.0001	-2	-0.7	12	5.36649e-05	FALSE
ENSMUSG00000094533	IGHV11-1	immunoglobulin heavy variable 11-1	None	None	None	9	2.5	33.9	7	0.7	3.48	2.4	32.8	0.0001	1.6	4.3	13	5.81369e-05	FALSE
ENSMUSG00000095345	GM21821	N/A	None	None	None	8	2.1	19.4	8	0.9	10.1	1.4	26.4	0.0001	0.9	2.8	14	6.2609e-05	FALSE
ENSMUSG00000016409	NKAP	NFKB activating protein	nucleus|cytoplasm|	negative regulation of transcription from RNA polymerase II promoter|transcription, DNA-templated|Notch signaling pathway|stem cell maintenance|granulocyte differentiation|T cell differentiation in thymus|negative regulation of transcription, DNA-templated|positive regulation of alpha-beta T cell differentiation|hematopoietic stem cell proliferation|	chromatin binding|protein binding|chromatin DNA binding|poly(A) RNA binding|	2	3.7	26.3	2	-0.4	2.08	3.7	24.8	0.0001	2.8	7	15	6.70811e-05	FALSE
ENSMUSG00000045471	HCRT	hypocretin (orexin) neuropeptide precursor	extracellular region|rough endoplasmic reticulum|synaptic vesicle|cell junction|secretory granule|perinuclear region of cytoplasm|	phospholipase C-activating G-protein coupled receptor signaling pathway|positive regulation of cytosolic calcium ion concentration|protein kinase C-activating G-protein coupled receptor signaling pathway|neuropeptide signaling pathway|synaptic transmission|negative regulation of DNA replication|eating behavior|negative regulation of potassium ion transport|regulation of neurotransmitter secretion…	type 1 hypocretin receptor binding|type 2 hypocretin receptor binding|	10	2.1	32	9	0.9	6.19	1.6	36.5	0.0001	1	3.1	16	7.15532e-05	FALSE
ENSMUSG00000095553	GM21916	N/A	None	None	None	6	2.2	20.1	6	1.2	8.33	1.9	25.9	0.0001	1	3.3	17	7.60252e-05	FALSE
ENSMUSG00000075106	OLFR1217	olfactory receptor 1217	plasma membrane|membrane|integral component of membrane|	signal transduction|G-protein coupled receptor signaling pathway|sensory perception of smell|response to stimulus|detection of chemical stimulus involved in sensory perception of smell|	signal transducer activity|G-protein coupled receptor activity|olfactory receptor activity|	3	4.5	24.8	1	-0.1	0.654	4.5	23.7	0.0001	3.7	9	18	8.04973e-05	FALSE
ENSMUSG00000063524	ENO1	enolase 1, (alpha)	phosphopyruvate hydratase complex|extracellular space|nucleus|nucleus|cytoplasm|cytosol|plasma membrane|membrane|M band|extracellular vesicular exosome|	negative regulation of transcription from RNA polymerase II promoter|carbohydrate metabolic process|glucose metabolic process|gluconeogenesis|glycolytic process|glycolytic process|transcription, DNA-templated|response to virus|negative regulation of cell growth|small molecule metabolic process|negative regulation of transcription, DNA-templated|	magnesium ion binding|DNA binding|sequence-specific DNA binding transcription factor activity|transcription corepressor activity|phosphopyruvate hydratase activity|protein binding|poly(A) RNA binding|	8	1.4	13.2	7	1.4	14.2	1.4	27	0.0001	0.7	2.2	19	8.49694e-05	FALSE
ENSMUSG00000096698	GM21780	N/A	None	None	None	6	2.2	20.1	6	1.2	8.33	1.9	25.9	0.0001	1	3.3	20	8.94414e-05	FALSE
ENSMUSG00000058884	OLFR1025-PS1	olfactory receptor 1025, pseudogene 1	None	None	None	3	4.7	24.7	2	-1	7.34	4.7	23.1	0.0001	3.8	9	21	9.39135e-05	FALSE
ENSMUSG00000095968	GM21842	N/A	None	None	None	7	2.2	15.8	7	0.9	10.3	1.9	22.7	0.0002	0.9	3.2	22	9.83856e-05	FALSE
ENSMUSG00000029188	SLC34A2	solute carrier family 34 (type II sodium/phosphate contransporter), member 2	plasma membrane|integral component of plasma membrane|integral component of membrane|integral component of membrane|apical plasma membrane|brush border membrane|microvillus membrane|	in utero embryonic development|ion transport|phosphate ion transport|aging|response to fructose|cellular phosphate ion homeostasis|response to estradiol|phosphate ion transmembrane transport|sodium ion transmembrane transport|response to estrogen|sodium-dependent phosphate transport|transmembrane transport|	sodium:phosphate symporter activity|sodium-dependent phosphate transmembrane transporter activity|protein domain specific binding|sodium ion binding|phosphate ion binding|	3	0	0	2	-1.2	24.2	-1.2	22.8	0.0002	-2	-0.7	23	0.000102858	FALSE
ENSMUSG00000019189	RNF145	ring finger protein 145	integral component of membrane|	None	zinc ion binding|	8	2.1	5.51	8	-1.3	25.3	-1.3	22.6	0.0002	-2.9	-0.6	24	0.00010733	FALSE
ENSMUSG00000021775	NR1D2	nuclear receptor subfamily 1, group D, member 2	nucleus|nucleus|nucleoplasm|	regulation of transcription, DNA-templated|transcription initiation from RNA polymerase II promoter|gene expression|regulation of lipid metabolic process|intracellular receptor signaling pathway|regulation of circadian rhythm|steroid hormone mediated signaling pathway|negative regulation of transcription, DNA-templated|positive regulation of transcription, DNA-templated|rhythmic process|regulatio…	core promoter sequence-specific DNA binding|steroid hormone receptor activity|ligand-activated sequence-specific DNA binding RNA polymerase II transcription factor activity|protein binding|zinc ion binding|	7	0	0	7	-1.3	25.3	-1.3	22.8	0.0002	-3	-0.7	25	0.000111802	FALSE
ENSMUSG00000054258	GM5082	predicted gene 5082	cellular_component|	biological_process|	molecular_function|	5	1.5	8.72	5	1.5	14.1	1.5	22.4	0.0002	0.8	2.6	26	0.000116274	FALSE
ENSMUSG00000076661	IGHV16-1	immunoglobulin heavy variable 16-1	None	None	None	10	2.4	25.7	9	-0.1	0.556	2.4	22.5	0.0002	1.4	4.3	27	0.000120746	FALSE
ENSMUSG00000096777	GM21723	N/A	None	None	None	7	2.2	15.8	7	0.9	10.3	1.9	22.7	0.0002	0.9	3.2	28	0.000125218	FALSE
ENSMUSG00000071646	MTA2	metastasis associated 1 family, member 2	histone deacetylase complex|nuclear chromatin|nucleus|transcription factor complex|membrane|NuRD complex|protein complex|	negative regulation of transcription from RNA polymerase II promoter|DNA methylation|chromatin assembly or disassembly|histone deacetylation|ATP-dependent chromatin remodeling|positive regulation of transcription from RNA polymerase II promoter|	RNA polymerase II core promoter proximal region sequence-specific DNA binding|RNA polymerase II distal enhancer sequence-specific DNA binding|transcription factor binding transcription factor activity|RNA polymerase II transcription factor binding|RNA polymerase II repressing transcription factor binding|sequence-specific DNA binding transcription factor activity|histone deacetylase activity|prot…	6	0	0	4	-1.2	24.3	-1.2	22	0.0005	-2	-0.5	29	0.00012969	FALSE
ENSMUSG00000021470	ERCC6L2	excision repair cross-complementation group 6-like 2	nucleus|mitochondrion|microtubule organizing center|	ATP catabolic process|DNA repair|	DNA binding|ATP binding|ATP-dependent helicase activity|	9	0.3	0.588	7	-1.3	24.9	-1.3	22	0.0005	-3	-0.7	30	0.000134162	FALSE
ENSMUSG00000094064	GM21626	predicted gene, 21626	None	None	None	6	2.3	16.5	7	0.9	8.16	1.9	21.6	0.0006	0.9	3.3	31	0.000138634	FALSE
ENSMUSG00000096532	GM21633	predicted gene, 21633	None	None	None	6	2.3	16.5	7	0.9	8.16	1.9	21.6	0.0006	0.9	3.3	32	0.000143106	FALSE
ENSMUSG00000094444	GM21562	predicted gene, 21562	None	None	None	6	2.3	16.5	7	0.9	8.16	1.9	21.6	0.0006	0.9	3.3	33	0.000147578	FALSE
ENSMUSG00000094232	GM21539	predicted gene, 21539	None	None	None	6	2.3	16.5	7	0.9	8.16	1.9	21.6	0.0006	0.9	3.3	34	0.00015205	FALSE
ENSMUSG00000096711	GM21599	predicted gene, 21599	None	None	None	6	2.3	16.5	7	0.9	8.16	1.9	21.6	0.0006	0.9	3.3	35	0.000156523	FALSE
ENSMUSG00000095192	GM21529	predicted gene, 21529	None	None	None	6	2.3	16.5	7	0.9	8.16	1.9	21.6	0.0006	0.9	3.3	36	0.000160995	FALSE
ENSMUSG00000095626	GM21572	predicted gene, 21572	None	None	None	6	2.3	16.5	7	0.9	8.16	1.9	21.6	0.0006	0.9	3.3	37	0.000165467	FALSE
ENSMUSG00000026353	UBXN4	UBX domain protein 4	nuclear envelope|cytoplasm|endoplasmic reticulum|endoplasmic reticulum membrane|	response to unfolded protein|	protein binding|	5	0.2	0.0165	5	-1.2	23.5	-1.2	21.4	0.0008	-2	-0.5	38	0.000169939	FALSE
ENSMUSG00000042473	TBC1D8B	TBC1 domain family, member 8B (with GRAM domain)	None	positive regulation of Rab GTPase activity|	Rab GTPase activator activity|calcium ion binding|	6	4	22.8	3	-1.1	12.8	4	20.9	0.0009	3	8	39	0.000174411	FALSE
ENSMUSG00000005469	PRKACA	protein kinase, cAMP-dependent, catalytic, alpha	nucleus|mitochondrion|centrosome|cytosol|plasma membrane|cilium|cAMP-dependent protein kinase complex|membrane|AMP-activated protein kinase complex|neuromuscular junction|calcium channel complex|extracellular vesicular exosome|sperm midpiece|	G2/M transition of mitotic cell cycle|mitotic cell cycle|mesoderm formation|regulation of heart rate|carbohydrate metabolic process|glucose metabolic process|gluconeogenesis|energy reserve metabolic process|protein phosphorylation|water transport|signal transduction|epidermal growth factor receptor signaling pathway|activation of phospholipase C activity|blood coagulation|fibroblast growth factor…	cAMP-dependent protein kinase activity|cAMP-dependent protein kinase activity|cAMP-dependent protein kinase activity|protein serine/threonine/tyrosine kinase activity|protein binding|ATP binding|protein kinase binding|ubiquitin protein ligase binding|protein kinase A regulatory subunit binding|	6	0.1	0.0906	6	-1.2	23.3	-1.2	21	0.0009	-2	-0.5	40	0.000178883	FALSE
ENSMUSG00000027360	HDC	histidine decarboxylase	cytosol|	histamine biosynthetic process|histamine biosynthetic process|histidine metabolic process|histidine catabolic process|histidine catabolic process|cellular nitrogen compound metabolic process|catecholamine biosynthetic process|small molecule metabolic process|	histidine decarboxylase activity|histidine decarboxylase activity|pyridoxal phosphate binding|	9	1.2	5.37	8	1.1	14.4	1.1	19.4	0.001	0.6	1.9	41	0.000183355	FALSE
ENSMUSG00000026566	MPZL1	myelin protein zero-like 1	integral component of plasma membrane|	transmembrane receptor protein tyrosine kinase signaling pathway|cell-cell signaling|	structural molecule activity|protein binding|	7	6.1	21.3	2	-0.5	2.55	6.1	19.4	0.001	5.2	11.9	42	0.000187827	FALSE
ENSMUSG00000031447	LAMP1	lysosomal-associated membrane protein 1	cytoplasm|lysosome|lysosome|lysosomal membrane|late endosome|multivesicular body|integral component of plasma membrane|external side of plasma membrane|endosome membrane|membrane|dendrite|sarcolemma|melanosome|neuronal cell body|cytolytic granule|extracellular vesicular exosome|alveolar lamellar body|	autophagy|granzyme-mediated apoptotic signaling pathway|positive regulation of natural killer cell degranulation|positive regulation of natural killer cell mediated cytotoxicity|autophagic cell death|protein stabilization|establishment of protein localization to organelle|Golgi to lysosome transport|regulation of organelle transport along microtubule|	protein binding|enzyme binding|	4	0.2	0.0406	5	-1.2	21.9	-1.2	20.2	0.001	-2	-0.6	43	0.000192299	FALSE
ENSMUSG00000021384	SUSD3	sushi domain containing 3	integral component of membrane|	None	None	8	3.6	21.9	4	-0.6	2.32	3.4	20	0.001	2.4	7	44	0.000196771	FALSE
ENSMUSG00000028093	ACP6	acid phosphatase 6, lysophosphatidic	cytoplasm|mitochondrion|	phospholipid metabolic process|dephosphorylation|dephosphorylation|lysobisphosphatidic acid metabolic process|	acid phosphatase activity|lysophosphatidic acid phosphatase activity|	7	3.8	23.3	6	-0.2	2.11	3.6	20.3	0.001	2.7	7	45	0.000201243	FALSE
ENSMUSG00000096272	GM21588	predicted gene, 21588	None	None	None	8	2.2	15.4	8	0.9	7.43	1.9	19.7	0.001	0.9	3.3	46	0.000205715	FALSE
ENSMUSG00000027073	PRG2	proteoglycan 2, bone marrow (natural killer cell activator, eosinophil granule major basic protein)	extracellular region|transport vesicle|extracellular vesicular exosome|	immune response|defense response to bacterium|	heparin binding|carbohydrate binding|	7	0.7	1.7	5	-1.2	22.1	-1.2	19.6	0.001	-2	-0.6	47	0.000210187	FALSE
ENSMUSG00000015812	GNRH1	gonadotropin-releasing hormone 1 (luteinizing-releasing hormone)	extracellular region|extracellular space|	signal transduction|cell-cell signaling|multicellular organismal development|female pregnancy|negative regulation of cell proliferation|regulation of gene expression|response to corticosteroid|ovulation cycle|negative regulation of apoptotic process|response to ethanol|regulation of ovarian follicle development|negative regulation of neuron migration|	hormone activity|gonadotropin hormone-releasing hormone activity|	7	1.7	23.3	8	-0.6	7.01	1.7	20.4	0.001	0.9	3.3	48	0.000214659	FALSE
ENSMUSG00000096138	TRAV7-6	T cell receptor alpha variable 7-6	None	None	None	8	1.5	14.1	9	0.9	7.23	1.3	20.3	0.001	0.7	2.4	49	0.000219132	FALSE
ENSMUSG00000078895	GM11009	N/A	None	None	None	5	1.7	14.1	3	1.3	6.23	1.5	19.6	0.001	0.8	2.8	50	0.000223604	FALSE
ENSMUSG00000078262	KRTAP4-9	keratin associated protein 4-9	keratin filament|	aging|hair cycle|	None	10	1.5	15.9	8	0.7	5.64	1.1	19.3	0.001	0.6	2.3	51	0.000228076	FALSE
ENSMUSG00000028955	VAMP3	vesicle-associated membrane protein 3	plasma membrane|integral component of membrane|apical plasma membrane|cell junction|clathrin-coated vesicle|secretory granule|clathrin-coated vesicle membrane|SNARE complex|neuron projection|synapse|recycling endosome|	positive regulation of receptor recycling|protein complex assembly|exocytosis|vesicle docking involved in exocytosis|vesicle-mediated transport|calcium ion-dependent exocytosis|substrate adhesion-dependent cell spreading|retrograde transport, endosome to Golgi|Golgi to plasma membrane protein transport|membrane fusion|	protein binding|syntaxin-1 binding|	7	1.9	16.8	6	0.8	4.46	1.7	18.6	0.0012	0.7	3.1	52	0.000232548	FALSE
ENSMUSG00000072437	NANOS1	nanos homolog 1 (Drosophila)	cytoplasm|perinuclear region of cytoplasm|	epithelial cell migration|cell migration|negative regulation of translation|	RNA binding|protein binding|zinc ion binding|translation repressor activity|	9	0.3	0.314	6	-1.2	21.6	-1.2	18.7	0.0012	-2	-0.5	53	0.00023702	FALSE
ENSMUSG00000061838	SUCLG2	succinate-CoA ligase, GDP-forming, beta subunit	mitochondrion|mitochondrial matrix|plasma membrane|succinate-CoA ligase complex (GDP-forming)|	tricarboxylic acid cycle|tricarboxylic acid cycle|succinyl-CoA metabolic process|succinate metabolic process|cellular metabolic process|small molecule metabolic process|	succinate-CoA ligase (GDP-forming) activity|ATP binding|GTP binding|GDP binding|protein heterodimerization activity|	6	1.7	17.7	6	0.7	2.97	1.5	18.7	0.0012	0.8	2.8	54	0.000241492	FALSE
ENSMUSG00000094157	GM7995	predicted gene 7995	cellular_component|	biological_process|	molecular_function|	3	0	0	3	-1.2	17.5	-1.2	16.1	0.0014	-2	-0.6	55	0.000245964	FALSE
ENSMUSG00000020806	RHBDF2	rhomboid 5 homolog 2 (Drosophila)	endoplasmic reticulum membrane|plasma membrane|integral component of membrane|	proteolysis|protein transport|negative regulation of protein secretion|	serine-type endopeptidase activity|growth factor binding|	8	0	0	5	-1.1	18.6	-1.1	16.1	0.0014	-2	-0.5	56	0.000250436	FALSE
ENSMUSG00000039158	AKNA	AT-hook transcription factor	nucleus|membrane|	transcription, DNA-templated|positive regulation of transcription from RNA polymerase II promoter|	RNA polymerase II core promoter proximal region sequence-specific DNA binding|RNA polymerase II core promoter proximal region sequence-specific DNA binding transcription factor activity involved in positive regulation of transcription|	8	1.2	14.8	8	0.6	2.3	1.1	15.5	0.0014	0.5	2	57	0.000254908	FALSE
ENSMUSG00000078889	GM14288	predicted gene 14288	cellular_component|	biological_process|	molecular_function|	3	1.9	15	2	0.7	1.41	1.7	15	0.0014	0.9	3	58	0.00025938	FALSE
ENSMUSG00000052334	1700024B05RIK	RIKEN cDNA 1700024B05 gene	cellular_component|	biological_process|	molecular_function|	3	0	0	3	-1.2	17.5	-1.2	16.1	0.0014	-2	-0.6	59	0.000263852	FALSE
ENSMUSG00000027293	EHD4	EH-domain containing 4	nucleus|endoplasmic reticulum|plasma membrane|membrane|early endosome membrane|perinuclear region of cytoplasm|recycling endosome membrane|extracellular vesicular exosome|	GTP catabolic process|pinocytosis|regulation of endocytosis|endocytic recycling|positive regulation of peptidyl-tyrosine phosphorylation|protein homooligomerization|cellular response to growth factor stimulus|	nucleic acid binding|GTPase activity|calcium ion binding|protein binding|ATP binding|GTP binding|	5	0	0	4	-1.2	16.6	-1.2	14.6	0.0014	-2	-0.5	60	0.000268324	FALSE
ENSMUSG00000094262	IGKV4-62	immunoglobulin kappa variable 4-62	None	None	None	4	1.4	9.59	5	1.1	5.69	1.2	14.6	0.0014	0.6	2.6	61	0.000272796	FALSE
ENSMUSG00000094345	IGKV14-126	immunoglobulin kappa variable 14-126	None	None	None	4	2.2	17.8	4	0	0	2.1	15.5	0.0014	1.3	3.9	62	0.000277268	FALSE
ENSMUSG00000056209	NPM3	nucleophosmin/nucleoplasmin 3	nucleolus|	rRNA processing|rRNA transcription|	protein binding|poly(A) RNA binding|	6	2	18.4	8	-0.8	3.1	1.9	16	0.0014	0.9	3.6	63	0.000281741	FALSE
ENSMUSG00000052429	PRMT1	protein arginine methyltransferase 1	nucleus|nucleoplasm|cytoplasm|cytosol|	regulation of transcription, DNA-templated|protein methylation|cell surface receptor signaling pathway|histone methylation|peptidyl-arginine methylation|peptidyl-arginine methylation, to asymmetrical-dimethyl arginine|neuron projection development|histone H4-R3 methylation|negative regulation of megakaryocyte differentiation|	protein binding|methyltransferase activity|N-methyltransferase activity|N-methyltransferase activity|protein-arginine omega-N asymmetric methyltransferase activity|histone methyltransferase activity|identical protein binding|histone methyltransferase activity (H4-R3 specific)|poly(A) RNA binding|	3	0.6	0.575	4	-1.1	18.5	-1.1	17.1	0.0014	-2	-0.5	64	0.000286213	FALSE
ENSMUSG00000068129	CST7	cystatin F (leukocystatin)	extracellular region|cytoplasm|	immune response|negative regulation of endopeptidase activity|negative regulation of endopeptidase activity|	endopeptidase inhibitor activity|cysteine-type endopeptidase inhibitor activity|protein binding|	7	0.2	0.112	8	-1.2	20.1	-1.2	17.6	0.0014	-2	-0.4	65	0.000290685	FALSE
ENSMUSG00000095556	AC163993.1	N/A	None	None	None	8	1.4	8.26	8	1	7.68	1.1	15	0.0014	0.5	2.2	66	0.000295157	FALSE
ENSMUSG00000095602	GM21788	N/A	None	None	None	8	1.4	15.6	7	0.8	2.04	1.3	16.7	0.0014	0.6	2.4	67	0.000299629	FALSE
ENSMUSG00000055795	GM5160	peptidylprolyl isomerase A pseudogene chr18_148.1	None	None	None	6	0	0	5	-1.1	16.9	-1.1	14.8	0.0014	-2	-0.4	68	0.000304101	FALSE
ENSMUSG00000026258	3110079O15RIK	RIKEN cDNA 3110079O15 gene	membrane|integral component of membrane|cell periphery|	biological_process|	molecular_function|	7	1.4	11.6	5	1	7.16	1.1	18.1	0.0014	0.6	2.4	69	0.000308573	FALSE
ENSMUSG00000054766	SET	SET nuclear proto-oncogene	nucleus|nucleoplasm|cytoplasm|endoplasmic reticulum|cytosol|protein complex|perinuclear region of cytoplasm|	mitotic cell cycle|DNA replication|nucleosome assembly|nucleosome disassembly|nucleocytoplasmic transport|gene expression|RNA metabolic process|mRNA metabolic process|negative regulation of histone acetylation|negative regulation of catalytic activity|negative regulation of neuron apoptotic process|negative regulation of transcription, DNA-templated|regulation of catalytic activity|	DNA binding|protein phosphatase inhibitor activity|protein binding|protein phosphatase type 2A regulator activity|histone binding|	6	2.6	18.5	4	-0.3	1.03	2.5	16.5	0.0014	1.6	4.8	70	0.000313045	FALSE
ENSMUSG00000094335	IGKV1-117	immunoglobulin kappa variable 1-117	None	None	None	4	0.1	0.014	4	-1.1	18.4	-1.1	16.7	0.0014	-2	-0.5	71	0.000317517	FALSE
ENSMUSG00000063903	KLK1	kallikrein 1	nucleus|extracellular vesicular exosome|	proteolysis|	serine-type endopeptidase activity|	9	1.5	15.8	8	0.5	2.31	1.4	15.3	0.0014	0.7	2.9	72	0.000321989	FALSE
ENSMUSG00000085473	GM16686	predicted gene, 16686	None	None	None	8	1.2	10.9	7	0.9	7.57	1	17.6	0.0014	0.5	2.1	73	0.000326461	FALSE
ENSMUSG00000034820	CPSF7	cleavage and polyadenylation specific factor 7, 59kDa	nucleus|nucleoplasm|mRNA cleavage factor complex|membrane|	mRNA splicing, via spliceosome|transcription from RNA polymerase II promoter|termination of RNA polymerase II transcription|RNA splicing|gene expression|mRNA 3'-end processing|protein tetramerization|	nucleotide binding|protein binding|poly(A) RNA binding|	10	5.9	21.2	8	-0.9	12.8	5.9	17.7	0.0014	4.9	10.9	74	0.000330933	FALSE
ENSMUSG00000066512	KLK1B5	kallikrein 1-related peptidase b5	nucleus|	proteolysis|	catalytic activity|serine-type endopeptidase activity|peptidase activity|serine-type peptidase activity|hydrolase activity|	6	2.3	20.2	5	0.2	0.318	2.3	18.2	0.0014	1.3	4.7	75	0.000335405	FALSE
ENSMUSG00000074529	C330013J21RIK	RIKEN cDNA C330013J21 gene	cellular_component|	biological_process|	molecular_function|metal ion binding|	7	1.5	14.4	6	1	4.42	1.4	18	0.0014	0.6	2.5	76	0.000339877	FALSE
ENSMUSG00000078186	GM13821	predicted gene 13821	cellular_component|	biological_process|	molecular_function|	5	1.7	18.3	4	0.7	0.824	1.5	18.1	0.0014	0.9	2.9	77	0.00034435	FALSE
ENSMUSG00000040759	CMTM5	CKLF-like MARVEL transmembrane domain containing 5	extracellular space|integral component of membrane|	chemotaxis|	cytokine activity|	8	0.2	0.0904	4	-1.1	17.5	-1.1	14.9	0.0014	-2	-0.5	78	0.000348822	FALSE
ENSMUSG00000060170	OLFR1371	olfactory receptor 1371	plasma membrane|membrane|integral component of membrane|	signal transduction|G-protein coupled receptor signaling pathway|sensory perception of smell|response to stimulus|detection of chemical stimulus involved in sensory perception of smell|	signal transducer activity|G-protein coupled receptor activity|olfactory receptor activity|	8	1.3	11.4	6	1.2	7.07	1.2	17.9	0.0014	0.6	2.3	79	0.000353294	FALSE
ENSMUSG00000047554	TMEM41B	transmembrane protein 41B	integral component of membrane|	nervous system development|	None	3	0	0	6	1.6	16.2	1.6	14.8	0.0014	0.8	2.9	80	0.000357766	FALSE
ENSMUSG00000054178	GM9938	predicted gene 9938	cellular_component|	biological_process|	molecular_function|	7	1.9	19.7	7	-0.2	0.282	1.8	17	0.0014	1	3.6	81	0.000362238	FALSE
ENSMUSG00000093948	GM10378	N/A	None	None	None	3	0	0	3	-1.2	17.5	-1.2	16.1	0.0014	-2	-0.6	82	0.00036671	FALSE
ENSMUSG00000028977	CASZ1	castor zinc finger 1	nucleus|cytoplasm|intracellular membrane-bounded organelle|	transcription, DNA-templated|regulation of transcription, DNA-templated|multicellular organismal development|	DNA binding|metal ion binding|	9	1.3	5.93	6	1.7	9.11	1.4	14.5	0.0015	0.7	2.8	83	0.000371182	FALSE
ENSMUSG00000005057	SH2B2	SH2B adaptor protein 2	cytoplasm|cytosol|plasma membrane|	signal transduction|blood coagulation|insulin receptor signaling pathway|positive regulation of signal transduction|intracellular signal transduction|regulation of JAK-STAT cascade|	signal transducer activity|SH3/SH2 adaptor activity|protein binding|JAK pathway signal transduction adaptor activity|	9	1.3	16.2	8	0.2	0.308	1.2	14.2	0.0015	0.5	2.5	84	0.000375654	FALSE
ENSMUSG00000033763	MTSS1L	metastasis suppressor 1-like	None	signal transduction|filopodium assembly|	actin binding|cytoskeletal adaptor activity|SH3 domain binding|	4	4.8	16.7	3	-0.7	2.67	4.8	14.4	0.0015	3.9	9	85	0.000380126	FALSE
ENSMUSG00000039062	ANPEP	alanyl (membrane) aminopeptidase	extracellular space|lysosomal membrane|endoplasmic reticulum-Golgi intermediate compartment|cytosol|integral component of plasma membrane|external side of plasma membrane|extracellular vesicular exosome|	angiogenesis|angiotensin maturation|proteolysis|response to virus|viral process|cell differentiation|cellular protein metabolic process|	virus receptor activity|aminopeptidase activity|receptor activity|metallopeptidase activity|zinc ion binding|	7	0	0	7	-1.1	16.6	-1.1	14.2	0.0015	-2	-0.4	86	0.000384598	FALSE
ENSMUSG00000042425	FRMPD3	FERM and PDZ domain containing 3	cytoskeleton|	None	None	7	1.6	16.5	5	0	0	1.6	14.3	0.0015	0.8	2.9	87	0.00038907	FALSE
ENSMUSG00000068604	GM8225	ribosomal protein S2 pseudogene	None	None	None	5	1.6	16.1	4	-0.3	3.17	1.5	14.2	0.0015	0.8	3	88	0.000393542	FALSE
ENSMUSG00000083193	4930595D18RIK	RIKEN cDNA 4930595D18 gene	cellular_component|	biological_process|	molecular_function|	8	1.5	16.9	7	0	0	1.5	14.3	0.0015	0.7	2.8	89	0.000398014	FALSE
ENSMUSG00000095642	IGHV14-3	immunoglobulin heavy variable V14-3	None	None	None	6	1.2	3.99	4	1.4	10.7	1.4	14.3	0.0015	0.7	2.7	90	0.000402486	FALSE
ENSMUSG00000094468	TRAV6-4	T cell receptor alpha variable 6-4	None	None	None	8	1.4	15.3	7	0.4	0.764	1.1	14.3	0.0015	0.5	2.5	91	0.000406959	FALSE
ENSMUSG00000076564	IGKV12-46	immunoglobulin kappa variable 12-46	None	None	None	7	0.8	1.43	8	1.4	13.4	1.1	14.1	0.0018	0.5	2.4	92	0.000411431	FALSE
ENSMUSG00000048376	F2R	coagulation factor II (thrombin) receptor	extracellular region|Golgi apparatus|plasma membrane|plasma membrane|integral component of plasma membrane|caveola|platelet dense tubular network|neuromuscular junction|postsynaptic membrane|	activation of MAPKK activity|connective tissue replacement involved in inflammatory response wound healing|negative regulation of glomerular filtration|activation of cysteine-type endopeptidase activity involved in apoptotic process|inflammatory response|G-protein coupled receptor signaling pathway|phospholipase C-activating G-protein coupled receptor signaling pathway|positive regulation of cyto…	G-protein alpha-subunit binding|G-protein coupled receptor activity|G-protein coupled receptor activity|receptor binding|protein binding|thrombin receptor activity|G-protein beta-subunit binding|	7	1.9	13.3	5	0.7	3.04	1.7	13.9	0.002	0.7	3.4	93	0.000415903	FALSE
ENSMUSG00000096446	GM8104	predicted gene 8104	None	None	None	6	0.5	0.36	5	-1.2	16.2	-1.1	13.9	0.002	-2	-0.5	94	0.000420375	FALSE
ENSMUSG00000066101	GM10153	predicted gene 10153	cellular_component|	biological_process|	molecular_function|	8	0.9	3.29	7	1.2	11.5	1.1	14	0.002	0.5	1.8	95	0.000424847	FALSE
ENSMUSG00000090634	GM8126	predicted gene 8126	None	None	None	6	0.5	0.36	5	-1.2	16.2	-1.1	13.9	0.002	-2	-0.5	96	0.000429319	FALSE
ENSMUSG00000048100	TAF13	TAF13 RNA polymerase II, TATA box binding protein (TBP)-associated factor, 18kDa	nucleus|nucleoplasm|transcription factor TFIID complex|transcription factor TFIID complex|nucleolus|	DNA-templated transcription, initiation|regulation of transcription, DNA-templated|transcription from RNA polymerase II promoter|transcription from RNA polymerase II promoter|transcription initiation from RNA polymerase II promoter|transcription initiation from RNA polymerase II promoter|transcription elongation from RNA polymerase II promoter|gene expression|viral process|	DNA binding|sequence-specific DNA binding transcription factor activity|protein binding|protein C-terminus binding|protein heterodimerization activity|	8	1.1	6.48	6	1.2	7.76	1.2	13.8	0.0021	0.5	2.7	97	0.000433791	FALSE
ENSMUSG00000076749	TCRG-C1	T cell receptor gamma, constant 1	None	homeostasis of number of cells within a tissue|	None	7	1.8	14.7	4	0.4	0.578	1.7	13.3	0.0022	0.7	3.6	98	0.000438263	FALSE
ENSMUSG00000078876	GM14408	N/A	None	None	None	4	1.8	13.2	2	0.7	1.41	1.6	13.3	0.0022	0.9	3	99	0.000442735	FALSE
ENSMUSG00000030735	GM9755	Tu translation elongation factor pseudogene	None	None	None	5	1.4	5.79	6	1	8.3	1.1	13.3	0.0022	0.5	2.3	100	0.000447207	FALSE
ENSMUSG00000021273	FDFT1	farnesyl-diphosphate farnesyltransferase 1	endoplasmic reticulum|endoplasmic reticulum membrane|integral component of membrane|	steroid biosynthetic process|cholesterol biosynthetic process|isoprenoid biosynthetic process|cellular lipid metabolic process|small molecule metabolic process|farnesyl diphosphate metabolic process|oxidation-reduction process|	farnesyl-diphosphate farnesyltransferase activity|oxidoreductase activity|squalene synthase activity|	8	0	0	4	-1.2	16.4	-1.2	13.7	0.0022	-2	-0.5	101	0.000451679	FALSE
ENSMUSG00000096277	GM21142	predicted gene, 21142	None	None	None	8	0.6	0.745	6	-1.2	16	-1.1	13.4	0.0022	-2	-0.4	102	0.000456151	FALSE
ENSMUSG00000094829	GM21809	N/A	None	None	None	8	1.8	15.9	7	-0.1	0.107	1.8	13.1	0.0023	0.8	3.6	103	0.000460623	FALSE
ENSMUSG00000031409	TCEAL6	transcription elongation factor A (SII)-like 6	nucleus|	transcription, DNA-templated|regulation of transcription, DNA-templated|	None	9	1.7	14.9	6	0.2	0.419	1.7	12.9	0.0023	0.8	3.5	104	0.000465095	FALSE
ENSMUSG00000027694	GM8325	ubiquitin-conjugating enzyme E2 variant 1 pseudogene	None	None	None	6	1.8	14.6	5	0.5	0.836	1.7	13.1	0.0023	0.7	3.7	105	0.000469568	FALSE
ENSMUSG00000004846	PLOD3	procollagen-lysine, 2-oxoglutarate 5-dioxygenase 3	endoplasmic reticulum|endoplasmic reticulum membrane|rough endoplasmic reticulum membrane|extracellular vesicular exosome|	in utero embryonic development|endothelial cell morphogenesis|cellular protein modification process|protein localization|neural tube development|extracellular matrix organization|collagen fibril organization|cellular response to hormone stimulus|vasodilation|epidermis morphogenesis|oxidation-reduction process|lung morphogenesis|basement membrane assembly|	iron ion binding|protein binding|procollagen-lysine 5-dioxygenase activity|L-ascorbic acid binding|procollagen glucosyltransferase activity|procollagen galactosyltransferase activity|	8	1.6	5.97	8	-1.1	15.1	-1.1	12.5	0.0024	-1.9	-0.2	106	0.00047404	FALSE
ENSMUSG00000030498	GAS2	growth arrest-specific 2	cytosol|actin filament|membrane|	apoptotic process|cellular component disassembly involved in execution phase of apoptosis|cell cycle arrest|regulation of cell shape|	None	5	1.6	11.4	5	0.9	2.58	1.4	12.5	0.0024	0.6	2.8	107	0.000478512	FALSE
ENSMUSG00000032108	D730048I06RIK	RIKEN cDNA D730048I06 gene	extracellular space|	protein N-linked glycosylation|regulation of synaptic transmission|	molecular_function|	7	1.6	10.4	6	0.7	3.1	1.2	12.1	0.0024	0.5	2.6	108	0.000482984	FALSE
ENSMUSG00000055435	MAF	v-maf avian musculoaponeurotic fibrosarcoma oncogene homolog	chromatin|nucleus|cytoplasm|	negative regulation of transcription from RNA polymerase II promoter|cytokine production|transcription from RNA polymerase II promoter|regulation of chondrocyte differentiation|positive regulation of transcription from RNA polymerase II promoter|cell development|inner ear development|lens fiber cell differentiation|	sequence-specific DNA binding transcription factor activity|sequence-specific DNA binding|	9	1	5.97	9	0.9	6.81	0.9	12.3	0.0024	0.4	1.7	109	0.000487456	FALSE
ENSMUSG00000031950	GABARAPL2	GABA(A) receptor-associated protein-like 2	Golgi membrane|Golgi membrane|autophagic vacuole membrane|intracellular|cytoplasm|autophagic vacuole|Golgi apparatus|cytosol|cytoplasmic vesicle|	intra-Golgi vesicle-mediated transport|autophagy|protein transport|positive regulation of ATPase activity|negative regulation of proteasomal protein catabolic process|	SNARE binding|protein binding|microtubule binding|beta-tubulin binding|GABA receptor binding|GABA receptor binding|ATPase binding|	7	2	14.7	6	0.2	0.0555	1.9	12.2	0.0024	1	3.8	110	0.000491928	FALSE
ENSMUSG00000095643	TRAV13D-3	T cell receptor alpha variable 13D-3	None	None	None	7	1.6	14.4	5	0	0	1.5	12.2	0.0024	0.7	2.9	111	0.0004964	FALSE
ENSMUSG00000051146	CAMK2N2	calcium/calmodulin-dependent protein kinase II inhibitor 2	nucleus|cytosol|	negative regulation of protein kinase activity|	calcium-dependent protein kinase inhibitor activity|protein kinase binding|	3	1.9	15	5	0	0	1.9	12.5	0.0024	1	3	112	0.000500872	FALSE
ENSMUSG00000028480	GLIPR2	GLI pathogenesis-related 2	Golgi membrane|extracellular vesicular exosome|	positive regulation of epithelial cell migration|positive regulation of epithelial to mesenchymal transition|positive regulation of ERK1 and ERK2 cascade|	protein homodimerization activity|	5	1.5	12.9	4	0.5	0.661	1.3	12.4	0.0024	0.6	2.7	113	0.000505344	FALSE
ENSMUSG00000091956	C2CD4B	C2 calcium-dependent domain containing 4B	nucleolus|focal adhesion|	None	None	10	0.8	4.87	9	0.9	7.73	0.9	12.2	0.0024	0.4	1.6	114	0.000509816	FALSE
ENSMUSG00000071767	RHOX7	N/A	None	None	None	6	1.3	7.38	3	0.9	4.7	1.1	11.2	0.0027	0.5	2.6	115	0.000514288	FALSE
ENSMUSG00000045608	DBX2	developing brain homeobox 2	nucleus|	regulation of transcription, DNA-templated|	transcription regulatory region sequence-specific DNA binding|sequence-specific DNA binding transcription factor activity|	8	1.2	8.72	7	1.1	2.39	1.2	10.7	0.0027	0.4	2.5	116	0.00051876	FALSE
ENSMUSG00000047371	ZFP768	zinc finger protein 768	nucleus|	transcription, DNA-templated|regulation of transcription, DNA-templated|biological_process|	nucleic acid binding|DNA binding|poly(A) RNA binding|metal ion binding|	5	1.7	13.2	5	0.1	0.179	1.6	11.3	0.0027	0.8	3	117	0.000523232	FALSE
ENSMUSG00000036172	CD200R3	CD200 receptor 3	external side of plasma membrane|membrane|integral component of membrane|	None	receptor activity|protein binding|	4	0	0	2	-1	12.6	-1	11	0.0027	-2	-0.5	118	0.000527704	FALSE
ENSMUSG00000031839	HSBP1	heat shock factor binding protein 1	nucleus|cytoskeleton|	negative regulation of transcription from RNA polymerase II promoter|muscle contraction|	transcription corepressor activity|	7	1.7	12.3	7	0.4	0.774	1.5	10.8	0.0027	0.5	2.8	119	0.000532177	FALSE
ENSMUSG00000076863	TRAV21-DV12	N/A	None	None	None	7	1.1	3.84	6	0.8	7.36	0.8	10.7	0.0027	0.4	1.7	120	0.000536649	FALSE
ENSMUSG00000074274	D930028M14RIK	RIKEN cDNA D930028M14 gene	cellular_component|	biological_process|	molecular_function|	6	1.7	13.2	5	-0.7	1.96	1.6	11.2	0.0027	0.5	3.4	121	0.000541121	FALSE
ENSMUSG00000096499	IGHV1-5	immunoglobulin heavy variable V1-5	None	None	None	7	2.1	13.2	6	-0.2	0.64	2	10.8	0.0027	1.1	3.9	122	0.000545593	FALSE
ENSMUSG00000052102	GNPDA1	glucosamine-6-phosphate deaminase 1	cytoplasm|extracellular vesicular exosome|	carbohydrate metabolic process|glucosamine catabolic process|N-acetylglucosamine metabolic process|generation of precursor metabolites and energy|single fertilization|	glucosamine-6-phosphate deaminase activity|hydrolase activity|	9	1	7.86	8	1.1	4.58	1.1	12	0.0027	0.4	2	123	0.000550065	FALSE
ENSMUSG00000096038	TRAV13N-3	T cell receptor alpha variable 13N-3	None	None	None	8	1.5	13.2	6	0	0	1.5	10.7	0.0027	0.7	2.9	124	0.000554537	FALSE
ENSMUSG00000068890	LCE1A2	late cornified envelope 1A2	cellular_component|	biological_process|	protein binding|identical protein binding|	7	2	12.8	4	0	0	2	10.7	0.0027	1.1	3.9	125	0.000559009	FALSE
ENSMUSG00000033769	EXOC6B	exocyst complex component 6B	exocyst|	vesicle docking involved in exocytosis|protein transport|	None	8	0	0	2	-1.1	13.3	-1.1	10.8	0.0027	-2	-0.5	126	0.000563481	FALSE
ENSMUSG00000076570	IGKV12-38	immunoglobulin kappa chain variable 12-38	None	None	None	8	1.9	14	6	0	0	1.8	11.4	0.0027	1	3.8	127	0.000567953	FALSE
ENSMUSG00000064194	ZFP936	zinc finger protein 936	cellular_component|	biological_process|	molecular_function|metal ion binding|	7	1.4	12.4	5	0.4	0.449	1.4	11.1	0.0027	0.5	2.7	128	0.000572425	FALSE
ENSMUSG00000056459	ZBTB25	zinc finger and BTB domain containing 25	nucleus|cytoplasm|	transcription, DNA-templated|regulation of transcription, DNA-templated|gene expression|	DNA binding|sequence-specific DNA binding transcription factor activity|protein binding|metal ion binding|	7	1.9	14.4	7	-0.4	0.434	1.8	12	0.0027	0.7	3.6	129	0.000576897	FALSE
ENSMUSG00000098847	D730048I06RIK	RIKEN cDNA D730048I06 gene	extracellular space|	protein N-linked glycosylation|regulation of synaptic transmission|	molecular_function|	7	1.6	10.4	7	0.7	2.56	1.1	11.4	0.0027	0.4	2.6	130	0.000581369	FALSE
ENSMUSG00000094893	GM4791	predicted gene 4791	cellular_component|	biological_process|	molecular_function|	7	1.6	6.67	6	1.1	4.73	1.1	10.9	0.0027	0.4	3.1	131	0.000585841	FALSE
ENSMUSG00000035033	TBR1	T-box, brain, 1	nucleus|	transcription, DNA-templated|axon guidance|brain development|specification of organ identity|regulation of neuron projection development|hindbrain development|positive regulation of transcription from RNA polymerase II promoter|	RNA polymerase II core promoter sequence-specific DNA binding|sequence-specific DNA binding transcription factor activity|	7	1.2	4.61	4	1.3	7.53	1.2	11.8	0.0027	0.5	2.5	132	0.000590313	FALSE
ENSMUSG00000066936	GM10188	predicted gene 10188	cellular_component|	biological_process|	molecular_function|	7	1.6	11.1	5	0.6	1.95	1.5	10.8	0.0027	0.5	2.8	133	0.000594786	FALSE
ENSMUSG00000075006	GM10799	N/A	None	None	None	4	0	0	3	-1.1	12.5	-1.1	10.9	0.0027	-2	-0.5	134	0.000599258	FALSE
ENSMUSG00000059552	TRP53	transformation related protein 53	chromatin|chromatin|nuclear chromatin|intracellular|nucleus|nucleus|nucleoplasm|replication fork|transcription factor complex|transcription factor complex|transcription factor TFIID complex|nucleolus|cytoplasm|cytoplasm|mitochondrion|mitochondrion|mitochondrion|mitochondrion|mitochondrial matrix|endoplasmic reticulum|cytosol|cytosol|nuclear matrix|nuclear body|PML body|protein complex|	protein import into nucleus, translocation|negative regulation of transcription from RNA polymerase II promoter|negative regulation of transcription from RNA polymerase II promoter|negative regulation of transcription from RNA polymerase II promoter|negative regulation of transcription from RNA polymerase II promoter|DNA strand renaturation|in utero embryonic development|somitogenesis|release of …	RNA polymerase II core promoter sequence-specific DNA binding|RNA polymerase II core promoter proximal region sequence-specific DNA binding transcription factor activity involved in positive regulation of transcription|RNA polymerase II core promoter proximal region sequence-specific DNA binding transcription factor activity involved in positive regulation of transcription|RNA polymerase II trans…	8	1.2	11.2	7	0.5	1.03	1	10.9	0.0027	0.4	2.2	135	0.00060373	FALSE
ENSMUSG00000076840	TRAV14-1	T cell receptor alpha variable 14-1	None	None	None	8	1.3	8.73	6	0.9	3.88	1.2	11.9	0.0027	0.4	2.3	136	0.000608202	FALSE
ENSMUSG00000044574	5031434C07RIK	RIKEN cDNA 5031434C07 gene	cellular_component|	biological_process|	molecular_function|	8	1.5	12.5	6	-0.1	0.322	1.4	10.6	0.0029	0.5	2.8	137	0.000612674	FALSE
ENSMUSG00000033475	TOMM6	translocase of outer mitochondrial membrane 6 homolog (yeast)	mitochondrion|mitochondrial outer membrane translocase complex|	protein targeting to mitochondrion|cellular protein metabolic process|	None	6	1.4	9.28	5	0.8	2.03	1.1	10.6	0.0029	0.4	2.5	138	0.000617146	FALSE
ENSMUSG00000094649	GM7102	predicted gene 7102	cellular_component|	biological_process|	molecular_function|	8	1.2	8.51	7	0.5	2.85	1.1	10.4	0.003	0.3	2.1	139	0.000621618	FALSE
ENSMUSG00000049960	MRPS16	mitochondrial ribosomal protein S16	mitochondrial small ribosomal subunit|	translation|	structural constituent of ribosome|protein binding|	5	0.9	2.77	3	1.1	8.02	1.1	10.4	0.003	0.5	2	140	0.00062609	FALSE
ENSMUSG00000075134	OLFR1167	olfactory receptor 1167	plasma membrane|membrane|integral component of membrane|	signal transduction|G-protein coupled receptor signaling pathway|sensory perception of smell|response to stimulus|detection of chemical stimulus involved in sensory perception of smell|	signal transducer activity|G-protein coupled receptor activity|olfactory receptor activity|	4	0	0	3	-0.9	11.8	-0.9	10.4	0.003	-2	-0.7	141	0.000630562	FALSE
ENSMUSG00000025464	PAOX	polyamine oxidase (exo-N4-amino)	peroxisomal matrix|	polyamine metabolic process|polyamine biosynthetic process|polyamine catabolic process|xenobiotic metabolic process|putrescine biosynthetic process|putrescine catabolic process|cellular nitrogen compound metabolic process|small molecule metabolic process|spermidine catabolic process|spermine catabolic process|oxidation-reduction process|oxidation-reduction process|positive regulation of spermidin…	receptor binding|polyamine oxidase activity|N(1),N(12)-diacetylspermine:oxygen oxidoreductase (3-acetamidopropanal-forming) activity|spermine:oxygen oxidoreductase (spermidine-forming) activity|spermidine:oxygen oxidoreductase (3-aminopropanal-forming) activity|N1-acetylspermine:oxygen oxidoreductase (3-acetamidopropanal-forming) activity|N1-acetylspermidine:oxygen oxidoreductase (3-acetamidoprop…	10	0.9	4.68	9	0.8	6.21	0.8	10.4	0.003	0.3	1.6	142	0.000635034	FALSE
ENSMUSG00000024868	DKK1	dickkopf WNT signaling pathway inhibitor 1	extracellular space|plasma membrane|	negative regulation of transcription from RNA polymerase II promoter|negative regulation of transcription from RNA polymerase II promoter|cell morphogenesis involved in differentiation|endoderm formation|mesoderm formation|hair follicle development|regulation of receptor internalization|negative regulation of Wnt signaling pathway|embryonic limb morphogenesis|negative regulation of BMP signaling …	signal transducer activity|protein binding|growth factor activity|receptor antagonist activity|low-density lipoprotein particle receptor binding|	7	1.4	12.8	7	-0.2	1.9	1.3	10.4	0.003	0.5	2.7	143	0.000639506	FALSE
ENSMUSG00000019326	AOC3	amine oxidase, copper containing 3	cytoplasm|plasma membrane|microvillus|cell surface|integral component of membrane|	cation transport|inflammatory response|cell adhesion|amine metabolic process|response to antibiotic|oxidation-reduction process|	cation channel activity|copper ion binding|calcium ion binding|protein binding|primary amine oxidase activity|protein homodimerization activity|protein heterodimerization activity|quinone binding|tryptamine:oxygen oxidoreductase (deaminating) activity|aminoacetone:oxygen oxidoreductase(deaminating) activity|aliphatic-amine oxidase activity|phenethylamine:oxygen oxidoreductase (deaminating) activi…	8	1.2	4.53	8	0.8	6.63	0.9	10.4	0.003	0.3	1.9	144	0.000643978	FALSE
ENSMUSG00000096422	IGKV12-44	immunoglobulin kappa variable 12-44	None	None	None	7	0.4	0.0981	7	1.5	11.8	1.1	10.3	0.0031	0.5	2.7	145	0.00064845	FALSE
ENSMUSG00000058743	KCNJ14	potassium inwardly-rectifying channel, subfamily J, member 14	plasma membrane|voltage-gated potassium channel complex|dendrite|neuronal cell body|	synaptic transmission|regulation of ion transmembrane transport|potassium ion transmembrane transport|potassium ion transmembrane transport|	inward rectifier potassium channel activity|	7	1.4	6.48	6	0.9	4.87	1	10.3	0.0031	0.4	2.4	146	0.000652922	FALSE
ENSMUSG00000097871	B230104I21RIK	RIKEN cDNA B230104I21 gene	None	None	None	6	1.1	3.16	5	1.7	7.76	1.3	10.3	0.0031	0.6	2.8	147	0.000657395	FALSE
ENSMUSG00000064129	GM14781	predicted gene 14781	cellular_component|	biological_process|	molecular_function|	6	1.7	12.3	5	0.2	0.21	1.6	10.3	0.0031	0.7	3	148	0.000661867	FALSE
ENSMUSG00000096466	IGHV1-83	immunoglobulin heavy variable 1-83	None	None	None	7	1.2	8.97	6	0.9	1.7	1.2	10.2	0.0032	0.4	2.6	149	0.000666339	FALSE
ENSMUSG00000071456	1110002L01RIK	RIKEN cDNA 1110002L01 gene	cellular_component|	biological_process|	molecular_function|	6	1.7	7.13	5	1.4	3.47	1.4	10	0.0034	0.6	3.5	150	0.000670811	FALSE
ENSMUSG00000087182	GM13334	predicted gene 13334	None	None	None	8	0.8	2.24	8	1.2	8.59	1	10.1	0.0034	0.3	2.3	151	0.000675283	FALSE
ENSMUSG00000022941	RIPPLY3	ripply transcriptional repressor 3	nucleus|	negative regulation of transcription from RNA polymerase II promoter|transcription, DNA-templated|heart development|biological_process|pharyngeal system development|	None	5	1.6	12.3	5	0.1	0.0418	1.5	10.1	0.0034	0.6	3.6	152	0.000679755	FALSE
ENSMUSG00000059352	GM10064	60S ribosomal protein L32-like	None	None	None	5	1.7	11.6	4	0.3	0.305	1.7	10	0.0034	0.6	3.7	153	0.000684227	FALSE
ENSMUSG00000071521	TRY10	trypsin 10	extracellular vesicular exosome|blood microparticle|	proteolysis|biological_process|	molecular_function|peptidase activity|serine-type peptidase activity|hydrolase activity|	9	1.2	8.7	7	0.6	2.51	1	10.1	0.0034	0.4	2.7	154	0.000688699	FALSE
ENSMUSG00000024610	CD74	CD74 molecule, major histocompatibility complex, class II invariant chain	Golgi membrane|intracellular|lysosomal membrane|multivesicular body|vacuole|plasma membrane|external side of plasma membrane|cell surface|ER to Golgi transport vesicle membrane|membrane|integral component of membrane|transport vesicle membrane|endocytic vesicle membrane|clathrin-coated endocytic vesicle membrane|trans-Golgi network membrane|macrophage migration inhibitory factor receptor complex|…	activation of MAPK activity|prostaglandin biosynthetic process|positive regulation of cytokine-mediated signaling pathway|positive regulation of dendritic cell antigen processing and presentation|negative regulation of peptide secretion|positive regulation of type 2 immune response|negative regulation of mature B cell apoptotic process|protein complex assembly|intracellular protein transport|defe…	beta-amyloid binding|cytokine receptor activity|protein binding|cytokine binding|MHC class II protein complex binding|macrophage migration inhibitory factor binding|MHC class II protein binding|MHC class II protein binding|MHC class II protein binding, via antigen binding groove|identical protein binding|protein binding involved in protein folding|nitric-oxide synthase binding|	4	0	0	4	-1.1	11.8	-1.1	10.1	0.0034	-2	-0.4	155	0.000693171	FALSE
ENSMUSG00000009097	TBX1	T-box 1	nucleus|	angiogenesis|blood vessel development|cell fate specification|neural crest cell migration|positive regulation of protein phosphorylation|lymph vessel development|blood vessel remodeling|positive regulation of mesenchymal cell proliferation|heart morphogenesis|outflow tract septum morphogenesis|outflow tract morphogenesis|transcription, DNA-templated|regulation of transcription from RNA polymerase…	DNA binding|protein homodimerization activity|sequence-specific DNA binding|protein dimerization activity|	9	1.2	8.5	9	0.6	2.95	0.8	10	0.0034	0.3	2.1	156	0.000697643	FALSE
ENSMUSG00000020267	HINT1	histidine triad nucleotide binding protein 1	histone deacetylase complex|nucleus|cytoplasm|cytoskeleton|plasma membrane|extracellular vesicular exosome|	transcription, DNA-templated|regulation of transcription, DNA-templated|signal transduction|purine ribonucleotide catabolic process|intrinsic apoptotic signaling pathway by p53 class mediator|	nucleotide binding|protein kinase C binding|hydrolase activity|	9	1	7.76	10	-0.2	2.79	0.9	10.1	0.0034	0.3	2.2	157	0.000702115	FALSE
ENSMUSG00000066278	VPS37B	vacuolar protein sorting 37 homolog B (S. cerevisiae)	ESCRT I complex|endosome membrane|midbody|late endosome membrane|extracellular vesicular exosome|	protein transport|viral process|endosomal transport|viral life cycle|virion assembly|viral protein processing|membrane organization|intracellular transport of virus|	protein binding|	5	2.5	8.21	3	-1.1	11.8	-1.1	9.79	0.0035	-2	4.1	158	0.000706587	FALSE
ENSMUSG00000097328	TNFSF12	tumor necrosis factor (ligand) superfamily, member 12	extracellular space|extracellular space|integral component of plasma membrane|perinuclear region of cytoplasm|	angiogenesis|positive regulation of endothelial cell proliferation|apoptotic process|immune response|signal transduction|cell differentiation|endothelial cell migration|positive regulation of angiogenesis|apoptotic signaling pathway|positive regulation of extrinsic apoptotic signaling pathway|	receptor binding|cytokine activity|cytokine activity|tumor necrosis factor receptor binding|protein binding|	8	1.3	8.49	5	0.7	2.22	1.1	9.86	0.0035	0.3	2.3	159	0.000711059	FALSE
ENSMUSG00000053110	YAP1	Yes-associated protein 1	nucleus|nucleoplasm|transcription factor complex|cytoplasm|cytosol|	vasculogenesis|embryonic heart tube morphogenesis|transcription initiation from RNA polymerase II promoter|cellular response to DNA damage stimulus|cell proliferation|positive regulation of cell proliferation|gene expression|regulation of keratinocyte proliferation|keratinocyte differentiation|negative regulation of epithelial cell differentiation|notochord development|somatic stem cell maintenan…	RNA polymerase II transcription factor binding transcription factor activity|chromatin binding|transcription coactivator activity|transcription corepressor activity|protein binding|transcription regulatory region DNA binding|proline-rich region binding|	8	1	4.44	7	0.9	5.71	0.9	9.78	0.0035	0.3	1.6	160	0.000715532	FALSE
ENSMUSG00000038530	RGS4	regulator of G-protein signaling 4	cytoplasm|cytosol|plasma membrane|protein complex|	inactivation of MAPK activity|regulation of G-protein coupled receptor protein signaling pathway|termination of G-protein coupled receptor signaling pathway|positive regulation of GTPase activity|	G-protein alpha-subunit binding|GTPase activator activity|calmodulin binding|	8	1.5	10.5	6	0.5	1.11	1.4	9.77	0.0035	0.6	3.4	161	0.000720004	FALSE
ENSMUSG00000024968	RCOR2	REST corepressor 2	chromatin|nucleus|transcription factor complex|	transcription, DNA-templated|negative regulation of transcription, DNA-templated|	DNA binding|chromatin binding|sequence-specific DNA binding transcription factor activity|transcription corepressor activity|	9	1.1	8.21	8	0.7	2.46	0.8	9.79	0.0035	0.3	2	162	0.000724476	FALSE
ENSMUSG00000018752	BC096441	N/A	None	None	None	8	1.3	8.49	5	0.7	2.22	1.1	9.86	0.0035	0.3	2.3	163	0.000728948	FALSE
ENSMUSG00000033543	GTF2A2	general transcription factor IIA, 2, 12kDa	nucleus|nucleoplasm|transcription factor TFIIA complex|cell junction|	transcription from RNA polymerase II promoter|transcription from RNA polymerase II promoter|transcription initiation from RNA polymerase II promoter|transcription elongation from RNA polymerase II promoter|gene expression|viral process|positive regulation of transcription from RNA polymerase II promoter|positive regulation of sequence-specific DNA binding transcription factor activity|RNA polymer…	RNA polymerase II repressing transcription factor binding|transcription coactivator activity|protein binding|transcription factor binding|TBP-class protein binding|protein homodimerization activity|protein heterodimerization activity|	6	1.5	9.91	6	0.5	1.48	1.3	9.71	0.0036	0.4	2.7	164	0.00073342	FALSE
ENSMUSG00000053583	GM9912	predicted gene 9912	cellular_component|	biological_process|	molecular_function|	6	0.3	0.306	5	1.8	10.8	1.4	9.68	0.0036	0.7	3	165	0.000737892	FALSE
ENSMUSG00000042622	MAFF	v-maf avian musculoaponeurotic fibrosarcoma oncogene homolog F	nucleoplasm|	in utero embryonic development|regulation of transcription, DNA-templated|transcription from RNA polymerase II promoter|parturition|blood coagulation|skeletal muscle cell differentiation|regulation of epidermal cell differentiation|	sequence-specific DNA binding transcription factor activity|sequence-specific DNA binding|	10	1.1	6.89	8	0.7	3.4	0.9	9.67	0.0036	0.3	2.2	166	0.000742364	FALSE
ENSMUSG00000075079	OLFR1249	olfactory receptor 1249	plasma membrane|membrane|integral component of membrane|	signal transduction|G-protein coupled receptor signaling pathway|sensory perception of smell|response to stimulus|detection of chemical stimulus involved in sensory perception of smell|	signal transducer activity|G-protein coupled receptor activity|olfactory receptor activity|	7	1.3	8.29	4	0.6	2.08	1	9.45	0.0037	0.3	2.5	167	0.000746836	FALSE
ENSMUSG00000091071	1700030C10RIK	RIKEN cDNA 1700030C10 gene	cellular_component|	biological_process|	molecular_function|	8	1.6	11.3	5	-0.4	3.73	1.5	9.57	0.0037	0.5	2.9	168	0.000751308	FALSE
ENSMUSG00000079033	MEF2B	myocyte enhancer factor 2B	nucleus|transcription factor complex|cytoplasm|cell junction|	transcription, DNA-templated|muscle organ development|positive regulation of transcription from RNA polymerase II promoter|	RNA polymerase II core promoter proximal region sequence-specific DNA binding|RNA polymerase II core promoter proximal region sequence-specific DNA binding transcription factor activity involved in positive regulation of transcription|sequence-specific DNA binding transcription factor activity|histone deacetylase binding|protein dimerization activity|	5	0.2	0.152	4	1.7	10.6	1.4	9.44	0.0037	0.7	3	169	0.00075578	FALSE
ENSMUSG00000071176	ARHGEF10	Rho guanine nucleotide exchange factor (GEF) 10	centrosome|cytosol|	myelination in peripheral nervous system|positive regulation of Rho GTPase activity|positive regulation of Rho GTPase activity|positive regulation of GTP catabolic process|centrosome duplication|positive regulation of stress fiber assembly|spindle assembly involved in mitosis|	Rho guanyl-nucleotide exchange factor activity|protein binding|kinesin binding|	5	0.3	0.281	4	1.6	9.69	1.3	9.42	0.0038	0.6	2.9	170	0.000760252	FALSE
ENSMUSG00000028850	GPATCH3	G patch domain containing 3	None	biological_process|	nucleic acid binding|	6	0.6	1.45	6	-1	11.5	-1	9.42	0.0038	-2	-0.3	171	0.000764724	FALSE
ENSMUSG00000096576	OOG1	oogenesin 1	nucleus|cytoplasm|	biological_process|	molecular_function|	5	1.6	11.6	5	0	0	1.5	9.43	0.0038	0.7	3	172	0.000769196	FALSE
ENSMUSG00000045639	ZFP629	zinc finger protein 629	nucleus|	transcription, DNA-templated|regulation of transcription, DNA-templated|	nucleic acid binding|DNA binding|sequence-specific DNA binding transcription factor activity|metal ion binding|	5	1.7	12.2	7	0	0	1.6	9.41	0.0038	0.7	3	173	0.000773668	FALSE
ENSMUSG00000093456	GM20662	N/A	None	None	None	6	1.1	3.62	6	1.2	6.17	1.2	9.42	0.0038	0.5	2	174	0.000778141	FALSE
ENSMUSG00000071064	ZFP827	zinc finger protein 827	nucleus|	transcription, DNA-templated|regulation of transcription, DNA-templated|biological_process|	nucleic acid binding|DNA binding|metal ion binding|	10	1.3	6.89	6	0.6	3.57	1	9.29	0.0039	0.3	2.7	175	0.000782613	FALSE
ENSMUSG00000075480	GM10840	predicted gene 10840	cellular_component|	biological_process|	molecular_function|	3	1.6	9.68	3	0.5	1.23	1.5	9.21	0.0039	0.5	2.9	176	0.000787085	FALSE
ENSMUSG00000029207	APBB2	amyloid beta (A4) precursor protein-binding, family B, member 2	nucleus|cytoplasm|membrane|lamellipodium|growth cone|synapse|	neuron migration|regulation of transcription, DNA-templated|cell cycle arrest|axon guidance|extracellular matrix organization|negative regulation of cell growth|intracellular signal transduction|positive regulation of apoptotic process|negative regulation of apoptotic process|	beta-amyloid binding|protein binding|transcription factor binding|	8	1.1	10.7	9	0.3	0.345	1	9.23	0.0039	0.3	2.3	177	0.000791557	FALSE
ENSMUSG00000092627	D130058E05RIK	N/A	None	None	None	8	1.5	9.74	6	0.7	0.851	1.4	9.2	0.0039	0.4	2.7	178	0.000796029	FALSE
ENSMUSG00000029999	TGFA	transforming growth factor, alpha	extracellular space|nucleus|plasma membrane|cell surface|integral component of membrane|basolateral plasma membrane|cytoplasmic vesicle|perinuclear region of cytoplasm|	MAPK cascade|activation of MAPK activity|angiogenesis|epidermal growth factor receptor signaling pathway|cell proliferation|wound healing|response to drug|negative regulation of apoptotic process|positive regulation of epidermal growth factor-activated receptor activity|positive regulation of mitosis|positive regulation of epithelial cell proliferation|positive regulation of cell division|mammary…	glycoprotein binding|MAP kinase kinase activity|epidermal growth factor receptor binding|protein binding|growth factor activity|	8	1	7.7	8	0.6	2.33	0.9	9.32	0.0039	0.3	2.2	179	0.000800501	FALSE
ENSMUSG00000019718	L3HYPDH	L-3-hydroxyproline dehydratase (trans-)	None	metabolic process|	hydro-lyase activity|trans-L-3-hydroxyproline dehydratase activity|	7	1.3	9.13	8	-0.2	1.94	1.2	9.28	0.0039	0.4	2.6	180	0.000804973	FALSE
ENSMUSG00000048544	5930422O12RIK	RIKEN cDNA 5930422O12 gene	cellular_component|	biological_process|	molecular_function|	6	1.6	10.7	5	0.3	0.74	1.4	9.3	0.0039	0.5	2.9	181	0.000809445	FALSE
ENSMUSG00000091676	GM8374	predicted gene 8374	None	None	None	2	1.5	6.27	2	1	3.57	1.2	9.2	0.0039	0.6	3	182	0.000813917	FALSE
ENSMUSG00000035275	RAVER2	ribonucleoprotein, PTB-binding 2	nucleus|cytoplasm|	None	nucleotide binding|poly(A) RNA binding|	5	2	9.86	6	0.7	2	1.4	9.15	0.004	0.7	3.7	183	0.000818389	FALSE
ENSMUSG00000096795	ZFP433	RIKEN cDNA 1700123A16 gene	cellular_component|	regulation of transcription, DNA-templated|	sequence-specific DNA binding transcription factor activity|metal ion binding|	7	1.4	10.1	5	0.3	0.664	1.3	9.05	0.004	0.3	2.6	184	0.000822861	FALSE
ENSMUSG00000059003	GRIN2A	glutamate receptor, ionotropic, N-methyl D-aspartate 2A	endoplasmic reticulum|plasma membrane|integral component of plasma membrane|synaptic vesicle|cell surface|N-methyl-D-aspartate selective glutamate receptor complex|cell junction|dendrite|presynaptic membrane|postsynaptic membrane|neuronal postsynaptic density|	startle response|response to amphetamine|transport|glutamate receptor signaling pathway|synaptic transmission|learning or memory|memory|protein localization|visual learning|response to wounding|sensory perception of pain|neurogenesis|sleep|directional locomotion|ion transmembrane transport|ionotropic glutamate receptor signaling pathway|synaptic transmission, glutamatergic|negative regulation of …	N-methyl-D-aspartate selective glutamate receptor activity|extracellular-glutamate-gated ion channel activity|calcium channel activity|protein binding|zinc ion binding|	8	1.1	7.72	7	0.6	2.73	0.8	9.15	0.004	0.2	2	185	0.000827333	FALSE
ENSMUSG00000066456	HMGN3	high mobility group nucleosomal binding domain 3	chromatin|nucleus|cytoplasm|	biological_process|chromatin modification|positive regulation of transcription from RNA polymerase II promoter|positive regulation of sequence-specific DNA binding transcription factor activity|regulation of insulin secretion involved in cellular response to glucose stimulus|	nucleosomal DNA binding|thyroid hormone receptor binding|	7	1.5	11.6	6	-0.1	0.305	1.4	9.13	0.004	0.6	2.9	186	0.000831805	FALSE
ENSMUSG00000078625	GM12789	predicted gene 12789	cellular_component|	biological_process|	molecular_function|	6	0.5	0.858	5	1.2	9.28	1	9.04	0.004	0.5	2	187	0.000836277	FALSE
ENSMUSG00000093894	IGHV1-53	immunoglobulin heavy variable 1-53	cellular_component|	biological_process|	molecular_function|	7	1	1.56	6	1.4	8.22	1.3	9.15	0.004	0.6	2	188	0.00084075	FALSE
ENSMUSG00000041347	BDKRB1	bradykinin receptor B1	endoplasmic reticulum|plasma membrane|integral component of plasma membrane|neuron projection|	negative regulation of protein phosphorylation|positive regulation of leukocyte migration|inflammatory response|positive regulation of cytosolic calcium ion concentration|protein kinase C-activating G-protein coupled receptor signaling pathway|response to mechanical stimulus|cell migration|sensory perception of pain|negative regulation of cell growth|response to lipopolysaccharide|negative regula…	bradykinin receptor activity|protein binding|peptide binding|	9	0.1	0.103	5	1.1	10.5	0.9	8.97	0.0041	0.4	1.9	189	0.000845222	FALSE
ENSMUSG00000026568	MPC2	mitochondrial pyruvate carrier 2	nucleus|mitochondrion|mitochondrial inner membrane|integral component of membrane|	pyruvate metabolic process|mitochondrial pyruvate transport|cellular metabolic process|small molecule metabolic process|pyruvate transmembrane transport|	pyruvate transmembrane transporter activity|	6	0.3	0.356	5	-1.1	11.1	-1.1	8.93	0.0041	-2	-0.3	190	0.000849694	FALSE
ENSMUSG00000071984	FNDC1	fibronectin type III domain containing 1	extracellular region|nucleus|plasma membrane|cell-cell junction|mitochondrial membrane|	positive regulation of protein phosphorylation|positive regulation of cardiac muscle cell apoptotic process|regulation of protein transport|cellular response to hypoxia|	None	5	0	0	5	-1.1	11	-1.1	9.01	0.0041	-2	-0.4	191	0.000854166	FALSE
ENSMUSG00000044550	TCEAL3	transcription elongation factor A (SII)-like 3	nucleus|	transcription, DNA-templated|regulation of transcription, DNA-templated|	None	8	0.9	5.77	5	0.9	3.53	0.9	8.95	0.0041	0.3	1.7	192	0.000858638	FALSE
ENSMUSG00000017778	COX7C	cytochrome c oxidase subunit VIIc	mitochondrion|mitochondrial inner membrane|integral component of membrane|	generation of precursor metabolites and energy|respiratory electron transport chain|cellular metabolic process|small molecule metabolic process|hydrogen ion transmembrane transport|	cytochrome-c oxidase activity|	2	0.6	0.648	2	1.3	8.9	1.2	8.83	0.0041	0.5	2	193	0.00086311	FALSE
ENSMUSG00000050974	GM9847	suppressor of cytokine signaling 2 pseudogene	None	None	None	9	1.4	9.72	7	0.5	1.17	1.3	8.86	0.0041	0.3	2.6	194	0.000867582	FALSE
ENSMUSG00000095114	GM21242	predicted gene, 21242	None	None	None	8	0.8	3.09	6	-0.8	11.2	-0.8	8.91	0.0041	-2	0.5	195	0.000872054	FALSE
ENSMUSG00000095302	SSTY2	spermiogenesis specific transcript on the Y 2	cellular_component|	biological_process|	molecular_function|	8	0.8	3.09	6	-0.8	11.2	-0.8	8.91	0.0041	-2	0.5	196	0.000876526	FALSE
ENSMUSG00000046667	RBM12B1	RNA binding motif protein 12 B1	cellular_component|	biological_process|	nucleotide binding|nucleic acid binding|RNA binding|poly(A) RNA binding|	6	1	2.78	6	1.3	6.52	1.2	8.78	0.0041	0.4	2.8	197	0.000880998	FALSE
ENSMUSG00000055067	SMYD3	SET and MYND domain containing 3	nucleus|cytoplasm|	histone lysine methylation|	histone-lysine N-methyltransferase activity|metal ion binding|	7	1.2	9.46	7	0.4	0.336	1.1	9.02	0.0041	0.3	2.4	198	0.00088547	FALSE
ENSMUSG00000062224	4933411G06RIK	Sumo1 pseudogene	cellular_component|	biological_process|	molecular_function|	7	1.8	10.2	7	-0.5	0.518	1.6	8.67	0.0042	0.7	3.7	199	0.000889942	FALSE
ENSMUSG00000020376	RNF130	ring finger protein 130	nucleus|cytoplasm|integral component of membrane|	apoptotic process|programmed cell death|protein ubiquitination|	ubiquitin-protein transferase activity|zinc ion binding|ligase activity|	8	0.2	0.227	5	-1.1	11.2	-1.1	8.67	0.0042	-2	-0.3	200	0.000894414	FALSE
ENSMUSG00000094939	GM21773	N/A	None	None	None	9	1	7.42	8	0.7	1.89	0.9	8.69	0.0042	0.3	2	201	0.000898886	FALSE
ENSMUSG00000068601	GM10244	predicted gene 10244	cellular_component|	biological_process|	molecular_function|	7	0.9	1.74	7	1.2	7.46	1.1	8.72	0.0042	0.4	2.6	202	0.000903359	FALSE
ENSMUSG00000042477	TFAP2E	transcription factor AP-2 epsilon (activating enhancer binding protein 2 epsilon)	nucleus|	transcription, DNA-templated|positive regulation of transcription from RNA polymerase II promoter|	DNA binding|sequence-specific DNA binding transcription factor activity|protein homodimerization activity|protein heterodimerization activity|	7	0.9	7.51	7	0.9	1.35	0.9	8.57	0.0043	0.3	2.4	203	0.000907831	FALSE
ENSMUSG00000094911	GM21921	N/A	None	None	None	8	1.1	7.39	8	0.7	1.97	0.9	8.63	0.0043	0.3	2.1	204	0.000912303	FALSE
ENSMUSG00000075465	GM10837	predicted gene 10837	cellular_component|	biological_process|	molecular_function|	5	0.8	1.44	5	1.7	7.9	1.3	8.64	0.0043	0.5	2.9	205	0.000916775	FALSE
ENSMUSG00000029044	4930584F24RIK	RIKEN cDNA 4930584F24 gene	cellular_component|	biological_process|	molecular_function|	6	1.7	9.56	3	0.5	0.561	1.5	8.66	0.0043	0.6	3.6	206	0.000921247	FALSE
ENSMUSG00000092113	TAAR8B	trace amine-associated receptor 8B	plasma membrane|membrane|integral component of membrane|	signal transduction|G-protein coupled receptor signaling pathway|	trace-amine receptor activity|signal transducer activity|G-protein coupled receptor activity|G-protein coupled amine receptor activity|	6	1.2	9.67	4	0.4	0.382	1.2	8.59	0.0043	0.3	2.6	207	0.000925719	FALSE
ENSMUSG00000049734	TREX1	three prime repair exonuclease 1	nucleus|nuclear envelope|nucleolus|endoplasmic reticulum membrane|cytosol|	DNA catabolic process, exonucleolytic|DNA catabolic process, exonucleolytic|DNA catabolic process, exonucleolytic|DNA metabolic process|DNA replication|DNA repair|mismatch repair|DNA recombination|cell death|regulation of type I interferon production|positive regulation of type I interferon production|cellular response to interferon-beta|innate immune response|nucleic acid phosphodiester bond hyd…	double-stranded DNA binding|single-stranded DNA binding|3'-5'-exodeoxyribonuclease activity|3'-5' exonuclease activity|3'-5' exonuclease activity|exodeoxyribonuclease III activity|MutLalpha complex binding|MutSalpha complex binding|adenyl deoxyribonucleotide binding|protein homodimerization activity|protein homodimerization activity|metal ion binding|metal ion binding|	7	0.6	1.57	6	-0.9	10.8	-0.9	8.61	0.0043	-2	0.7	208	0.000930191	FALSE
ENSMUSG00000091811	PRR24	proline rich 24	integral component of membrane|	None	None	7	1.8	8.73	5	0.7	1.35	1.4	8.6	0.0043	0.6	3.5	209	0.000934663	FALSE
ENSMUSG00000060417	GM8603	N/A	None	None	None	6	0.8	1.91	4	1	7.04	0.9	8.54	0.0044	0.4	2	210	0.000939135	FALSE
ENSMUSG00000091422	GM6455	predicted gene 6455	None	None	None	4	1.2	2.37	3	1	6.47	1.2	8.49	0.0044	0.4	2.8	211	0.000943607	FALSE
ENSMUSG00000074273	GM10657	predicted gene 10657	cellular_component|	biological_process|	molecular_function|	8	0.6	0.569	7	1.2	8.71	0.9	8.56	0.0044	0.4	1.9	212	0.000948079	FALSE
ENSMUSG00000087408	CERS1	ceramide synthase 1	Golgi membrane|endoplasmic reticulum|endoplasmic reticulum membrane|membrane|integral component of membrane|intracellular membrane-bounded organelle|	sphingolipid metabolic process|sphingolipid biosynthetic process|sphingolipid biosynthetic process|cellular response to drug|cellular response to mycotoxin|small molecule metabolic process|ceramide biosynthetic process|ceramide biosynthetic process|negative regulation of telomerase activity|cellular response to UV-A|cellular response to dithiothreitol|	molecular_function|sphingosine N-acyltransferase activity|	5	0	0	3	-0.9	10.4	-0.9	8.55	0.0044	-2	-0.5	213	0.000952551	FALSE
ENSMUSG00000060375	3110018I06RIK	RIKEN cDNA 3110018I06 gene	cellular_component|	biological_process|	molecular_function|	6	1.3	8.28	5	0.6	1.02	1	8.47	0.0045	0.3	2.6	214	0.000957023	FALSE
ENSMUSG00000096319	GM8226	ribosomal protein L7A pseudogene	None	None	None	5	1.4	3.46	3	0.9	5.74	1	8.4	0.0046	0.4	2.8	215	0.000961495	FALSE
ENSMUSG00000073043	ATOH1	atonal homolog 1 (Drosophila)	nucleus|	neuron migration|transcription from RNA polymerase II promoter|axon guidance|central nervous system development|cerebral cortex development|inner ear morphogenesis|auditory receptor cell fate specification|auditory receptor cell fate determination|negative regulation of apoptotic process|positive regulation of auditory receptor cell differentiation|positive regulation of neuron differentiation|po…	sequence-specific DNA binding transcription factor activity|chromatin DNA binding|sequence-specific DNA binding|protein dimerization activity|	7	1.2	7.05	5	0.7	1.9	1	8.44	0.0046	0.3	2.6	216	0.000965968	FALSE
ENSMUSG00000058331	ZFP85-RS1	N/A	None	None	None	2	0.8	0.593	2	-1	9.36	-1	8.39	0.0047	-2	-0.3	217	0.00097044	FALSE
ENSMUSG00000040985	SUN3	Sad1 and UNC84 domain containing 3	integral component of membrane|SUN-KASH complex|	None	None	3	1.1	1.27	3	1.6	7.55	1.5	8.28	0.0048	0.7	3	218	0.000974912	FALSE
ENSMUSG00000031167	RBM3	RNA binding motif (RNP1, RRM) protein 3	nucleus|cytoplasm|large ribosomal subunit|dendrite|	RNA processing|translation|regulation of translation|response to cold|production of miRNAs involved in gene silencing by miRNA|positive regulation of translation|	nucleotide binding|RNA binding|protein binding|ribosomal large subunit binding|poly(A) RNA binding|	8	1.4	8.27	5	0.5	1.82	1	8.2	0.005	0.4	2.7	219	0.000979384	FALSE
ENSMUSG00000059830	GM16380	SIVA1, apoptosis-inducing factor pseudogene	None	None	None	5	1.9	9.39	5	0.5	0.837	1.3	8.15	0.005	0.6	3.7	220	0.000983856	FALSE
ENSMUSG00000040713	CREG1	cellular repressor of E1A-stimulated genes 1	transcription factor complex|extracellular vesicular exosome|	regulation of transcription from RNA polymerase II promoter|multicellular organismal development|cell proliferation|regulation of growth|oxidation-reduction process|	transcription corepressor activity|transcription factor binding|FMN binding|oxidoreductase activity|	8	0.5	0.69	7	1	8.44	0.9	8.15	0.005	0.2	2.3	221	0.000988328	FALSE
ENSMUSG00000095416	IGHV1-12	immunoglobulin heavy variable 1-12 (pseudogene)	None	None	None	10	1.3	9.06	7	0.5	1.21	0.8	8.12	0.005	0.2	2.4	222	0.0009928	FALSE
ENSMUSG00000059632	KRTAP8-1	keratin associated protein 8-1	intermediate filament|	None	None	9	1.2	8.99	7	0.3	0.455	1	8.08	0.0051	0.3	2.4	223	0.000997272	FALSE
ENSMUSG00000055835	ZFP1	ZFP1 zinc finger protein	nucleus|	transcription, DNA-templated|regulation of transcription, DNA-templated|	DNA binding|sequence-specific DNA binding transcription factor activity|metal ion binding|	8	1.5	9.64	4	0.2	0.0119	1.4	7.99	0.0051	0.4	2.9	224	0.00100174	FALSE
ENSMUSG00000095715	GM21924	N/A	None	None	None	7	1.1	8.28	7	-0.3	9.35	-0.3	8.11	0.0051	-1.6	2.2	225	0.00100622	FALSE
ENSMUSG00000072915	GM12258	predicted gene 12258	cellular_component|	biological_process|	molecular_function|metal ion binding|	7	0.6	1.85	4	-0.9	10.3	-0.9	8.09	0.0051	-2	0.1	226	0.00101069	FALSE
ENSMUSG00000079699	GM6592	predicted gene 6592	None	None	None	3	1.6	7.89	6	0.5	1.43	1.2	7.7	0.0052	0.5	3	227	0.00101516	FALSE
ENSMUSG00000015943	BOLA1	bolA family member 1	extracellular region|mitochondrion|	None	None	4	0.4	0.531	4	-0.8	9.23	-0.8	7.8	0.0052	-2	-0.1	228	0.00101963	FALSE
ENSMUSG00000054905	STFA3	stefin A3	None	None	None	5	0.7	0.763	5	1	7.34	0.9	7.75	0.0052	0.3	1.9	229	0.0010241	FALSE
ENSMUSG00000072999	GM15401	predicted gene 15401	cellular_component|	biological_process|	molecular_function|	5	1.5	9.04	5	0.5	0.562	1.3	7.74	0.0052	0.5	3	230	0.00102858	FALSE
ENSMUSG00000051335	GFOD1	glucose-fructose oxidoreductase domain containing 1	extracellular region|	oxidation-reduction process|	oxidoreductase activity|	8	0.7	2.08	9	1	5.94	0.7	7.71	0.0052	0.3	1.8	231	0.00103305	FALSE
ENSMUSG00000028028	ALPK1	alpha-kinase 1	None	protein phosphorylation|	protein serine/threonine kinase activity|ATP binding|	7	0.5	0.686	6	1.2	7.57	0.9	7.78	0.0052	0.4	2	232	0.00103752	FALSE
ENSMUSG00000095583	IGHV14-2	immunoglobulin heavy variable 14-2	None	None	None	8	1.3	9.11	8	-0.2	1.72	1.1	7.77	0.0052	0.2	2.5	233	0.00104199	FALSE
ENSMUSG00000059305	VPREB1	pre-B lymphocyte 1	None	None	None	8	1.4	8.9	4	-0.1	0.497	1.1	7.75	0.0052	0.4	3.5	234	0.00104646	FALSE
ENSMUSG00000079476	1700011M02RIK	RIKEN cDNA 1700011M02 gene	cellular_component|	biological_process|	molecular_function|	6	1.6	6.08	4	0.8	2.47	1.2	7.88	0.0052	0.4	2.8	235	0.00105094	FALSE
ENSMUSG00000051950	B3GALTL	beta 1,3-galactosyltransferase-like	endoplasmic reticulum membrane|integral component of membrane|	fucose metabolic process|protein glycosylation|	transferase activity, transferring glycosyl groups|	3	0	0	2	-1	9.27	-1	7.92	0.0052	-2	-0.4	236	0.00105541	FALSE
ENSMUSG00000094742	GM21257	predicted gene, 21257	None	None	None	8	0.4	0.56	6	-0.8	10.2	-0.8	7.96	0.0052	-2	-0.3	237	0.00105988	FALSE
ENSMUSG00000028551	CDKN2C	cyclin-dependent kinase inhibitor 2C (p18, inhibits CDK4)	nucleus|cytoplasm|cytosol|	regulation of cyclin-dependent protein serine/threonine kinase activity|G1/S transition of mitotic cell cycle|mitotic cell cycle|cell cycle arrest|negative regulation of cell proliferation|negative regulation of cell growth|negative regulation of phosphorylation|oligodendrocyte differentiation|negative regulation of protein serine/threonine kinase activity|	cyclin-dependent protein serine/threonine kinase inhibitor activity|protein binding|protein kinase binding|	3	0.2	0.181	3	-0.8	8.99	-0.8	7.83	0.0052	-2	-0.2	238	0.00106435	FALSE
ENSMUSG00000034807	COLGALT1	collagen beta(1-O)galactosyltransferase 1	endoplasmic reticulum lumen|endoplasmic reticulum lumen|membrane|	lipopolysaccharide biosynthetic process|extracellular matrix organization|	procollagen galactosyltransferase activity|	3	0	0	4	-0.9	8.99	-0.9	7.71	0.0052	-2	-0.4	239	0.00106883	FALSE
ENSMUSG00000031778	CX3CL1	chemokine (C-X3-C motif) ligand 1	extracellular region|extracellular space|plasma membrane|cell surface|integral component of membrane|	chemotaxis|defense response|immune response|cell adhesion|cytokine-mediated signaling pathway|neutrophil chemotaxis|leukocyte chemotaxis|positive regulation of transforming growth factor beta1 production|positive regulation of angiogenesis|macrophage chemotaxis|lymphocyte chemotaxis|positive regulation of inflammatory response|leukocyte adhesive activation|positive regulation of calcium-independe…	receptor binding|protein binding|chemokine activity|chemokine activity|	4	1.1	2.71	5	1.5	5.39	1.2	7.7	0.0052	0.5	2.9	240	0.0010733	FALSE
ENSMUSG00000031326	CDX4	caudal type homeobox 4	nucleus|	negative regulation of transcription from RNA polymerase II promoter|blood vessel development|transcription, DNA-templated|anterior/posterior pattern specification|positive regulation of transcription from RNA polymerase II promoter|positive regulation of transcription from RNA polymerase II promoter|labyrinthine layer development|	RNA polymerase II core promoter proximal region sequence-specific DNA binding|RNA polymerase II core promoter proximal region sequence-specific DNA binding transcription factor activity involved in positive regulation of transcription|RNA polymerase II core promoter proximal region sequence-specific DNA binding transcription factor activity involved in positive regulation of transcription|	10	1	4.91	7	0.8	3.5	0.9	7.87	0.0052	0.2	2.1	241	0.00107777	FALSE
ENSMUSG00000053441	ADAMTS19	ADAM metallopeptidase with thrombospondin type 1 motif, 19	proteinaceous extracellular matrix|	proteolysis|	metalloendopeptidase activity|zinc ion binding|	9	0	0	9	-1.1	10.7	-1.1	7.93	0.0052	-2	-0.3	242	0.00108224	FALSE
ENSMUSG00000099083	ATF7	activating transcription factor 7	nucleus|nucleoplasm|cytoplasm|nuclear periphery|	transcription, DNA-templated|regulation of transcription, DNA-templated|viral process|	sequence-specific DNA binding transcription factor activity|protein binding|transcription factor binding|enzyme binding|sequence-specific DNA binding|metal ion binding|mitogen-activated protein kinase binding|	7	0.2	0.166	7	-1.1	9.97	-1.1	7.62	0.0054	-2	-0.2	243	0.00108671	FALSE
ENSMUSG00000074896	IFIT3	interferon-induced protein with tetratricopeptide repeats 3	cytoplasm|mitochondrion|cytosol|	negative regulation of cell proliferation|response to virus|cytokine-mediated signaling pathway|cellular response to interferon-alpha|negative regulation of apoptotic process|defense response to virus|type I interferon signaling pathway|	molecular_function|protein binding|identical protein binding|	6	1.2	2.78	4	1	5.04	1.2	7.44	0.0054	0.5	2	244	0.00109119	FALSE
ENSMUSG00000043153	ISPD	isoprenoid synthase domain containing	None	axon guidance|isoprenoid biosynthetic process|protein O-linked mannosylation|	nucleotidyltransferase activity|	8	0.7	1.86	6	1.1	6.31	0.8	7.67	0.0054	0.2	2.4	245	0.00109566	FALSE
ENSMUSG00000075101	OLFR1222	olfactory receptor 1222	plasma membrane|membrane|integral component of membrane|	signal transduction|G-protein coupled receptor signaling pathway|sensory perception of smell|response to stimulus|detection of chemical stimulus involved in sensory perception of smell|	signal transducer activity|G-protein coupled receptor activity|olfactory receptor activity|	3	1.3	3.87	2	1	4.08	1	7.52	0.0054	0.4	2	246	0.00110013	FALSE
ENSMUSG00000076652	IGHV7-3	immunoglobulin heavy variable 7-3	None	None	None	5	0.9	2.99	4	1	4.97	1	7.62	0.0054	0.4	2	247	0.0011046	FALSE
ENSMUSG00000042943	4922501L14RIK	N/A	None	None	None	6	0.3	0.305	5	1.6	8.3	1.3	7.59	0.0054	0.5	3	248	0.00110907	FALSE
ENSMUSG00000094864	GM17521	N/A	None	None	None	6	1.4	10	6	0	0	1.3	7.62	0.0054	0.5	2.9	249	0.00111355	FALSE
ENSMUSG00000032215	RSL24D1	ribosomal L24 domain containing 1	nucleolus|	ribosome biogenesis|	None	5	1.1	7.38	5	0.6	1.1	1	7.62	0.0054	0.3	2.6	250	0.00111802	FALSE
ENSMUSG00000025130	P4HB	prolyl 4-hydroxylase, beta polypeptide	extracellular region|endoplasmic reticulum|endoplasmic reticulum lumen|endoplasmic reticulum-Golgi intermediate compartment|plasma membrane|procollagen-proline 4-dioxygenase complex|melanosome|extracellular vesicular exosome|	protein folding|peptidyl-proline hydroxylation to 4-hydroxy-L-proline|extracellular matrix organization|response to endoplasmic reticulum stress|lipoprotein metabolic process|small molecule metabolic process|cell redox homeostasis|cellular response to hypoxia|regulation of oxidative stress-induced intrinsic apoptotic signaling pathway|	protein disulfide isomerase activity|procollagen-proline 4-dioxygenase activity|protein binding|poly(A) RNA binding|protein heterodimerization activity|	5	0	0	6	-0.9	9.21	-0.9	7.4	0.0054	-2	-0.2	251	0.00112249	FALSE
ENSMUSG00000041380	HTR2C	5-hydroxytryptamine (serotonin) receptor 2C, G protein-coupled	plasma membrane|plasma membrane|integral component of plasma membrane|	behavioral fear response|cGMP biosynthetic process|cellular calcium ion homeostasis|phospholipase C-activating G-protein coupled receptor signaling pathway|phospholipase C-activating serotonin receptor signaling pathway|serotonin receptor signaling pathway|synaptic transmission|locomotory behavior|feeding behavior|positive regulation of phosphatidylinositol biosynthetic process|regulation of neur…	Gq/11-coupled serotonin receptor activity|serotonin receptor activity|drug binding|serotonin binding|1-(4-iodo-2,5-dimethoxyphenyl)propan-2-amine binding|	9	0.8	4.17	8	0.7	3.55	0.7	7.28	0.0055	0.1	1.5	252	0.00112696	FALSE
ENSMUSG00000076677	IGHV6-3	immunoglobulin heavy variable 6-3	None	None	None	8	0.2	0.153	5	-1	9.75	-1	7.28	0.0055	-2	-0.2	253	0.00113143	FALSE
ENSMUSG00000024130	ABCA3	ATP-binding cassette, sub-family A (ABC1), member 3	extracellular space|plasma membrane|plasma membrane|membrane|integral component of membrane|alveolar lamellar body|alveolar lamellar body membrane|	ATP catabolic process|transport|response to drug|response to glucocorticoid|transmembrane transport|	transporter activity|ATP binding|ATPase activity, coupled to transmembrane movement of substances|	3	0	0	3	1.7	8.78	1.7	7.28	0.0055	0.6	3	254	0.00113591	FALSE
ENSMUSG00000079174	GM3054	predicted gene 3054	cellular_component|	biological_process|	molecular_function|	7	2.3	10.3	7	-0.5	0.518	2.2	7.27	0.0055	1	5	255	0.00114038	FALSE
ENSMUSG00000059674	CDH24	cadherin 24, type 2	plasma membrane|cell-cell junction|integral component of membrane|	homophilic cell adhesion|single organismal cell-cell adhesion|cell junction assembly|adherens junction organization|cell-cell junction organization|	calcium ion binding|beta-catenin binding|alpha-catenin binding|delta-catenin binding|	9	0	0	7	-1.1	10.1	-1.1	7.31	0.0055	-2	-0.3	256	0.00114485	FALSE
ENSMUSG00000027630	TBL1XR1	transducin (beta)-like 1 X-linked receptor 1	histone deacetylase complex|nucleus|nucleoplasm|spindle microtubule|transcriptional repressor complex|	negative regulation of transcription from RNA polymerase II promoter|transcription, DNA-templated|Notch signaling pathway|chromatin modification|proteasome-mediated ubiquitin-dependent protein catabolic process|cellular lipid metabolic process|small molecule metabolic process|positive regulation of transcription, DNA-templated|positive regulation of transcription from RNA polymerase II promoter|c…	transcription corepressor activity|transcription corepressor activity|protein binding|beta-catenin binding|histone binding|transcription regulatory region DNA binding|transcription regulatory region DNA binding|protein N-terminus binding|	4	1.1	1.67	4	-1	8.86	-1	7.26	0.0055	-2	1.1	257	0.00114932	FALSE
ENSMUSG00000038871	BPGM	2,3-bisphosphoglycerate mutase	None	carbohydrate metabolic process|glycolytic process|respiratory gaseous exchange|dephosphorylation|erythrocyte development|	bisphosphoglycerate mutase activity|bisphosphoglycerate 2-phosphatase activity|phosphoglycerate mutase activity|	6	0.4	0.383	5	0.9	7.77	0.8	7.28	0.0055	0.2	1.8	258	0.00115379	FALSE
ENSMUSG00000095921	GM20849	N/A	None	None	None	6	0.6	1.35	5	1.3	6.84	0.9	7.23	0.0056	0.2	2	259	0.00115827	FALSE
ENSMUSG00000055148	KLF2	Kruppel-like factor 2	nucleus|	cell morphogenesis|in utero embryonic development|transcription, DNA-templated|negative regulation of interleukin-6 production|multicellular organism growth|positive regulation of transcription from RNA polymerase II promoter in response to stress|erythrocyte maturation|positive regulation of transcription from RNA polymerase II promoter|positive regulation of protein metabolic process|Type I pne…	sequence-specific DNA binding transcription factor activity|sequence-specific DNA binding|metal ion binding|	9	1.9	7.06	6	0.6	2.23	0.8	7.23	0.0056	0.3	3.4	260	0.00116274	FALSE
ENSMUSG00000048377	FOXI2	forkhead box I2	nucleus|	regulation of transcription, DNA-templated|transcription from RNA polymerase II promoter|	sequence-specific DNA binding transcription factor activity|sequence-specific DNA binding|	7	0.9	6.56	8	0.4	1.19	0.8	7.21	0.0056	0.2	1.8	261	0.00116721	FALSE
ENSMUSG00000006389	MPL	MPL proto-oncogene, thrombopoietin receptor	plasma membrane|plasma membrane|integral component of plasma membrane|	cell surface receptor signaling pathway|blood coagulation|cell proliferation|cytokine-mediated signaling pathway|platelet activation|regulation of chemokine production|homeostasis of number of cells|	transmembrane signaling receptor activity|cytokine receptor activity|	9	0.9	2.75	8	0.9	4.8	0.9	7.23	0.0056	0.3	1.8	262	0.00117168	FALSE
ENSMUSG00000031753	COG4	component of oligomeric golgi complex 4	Golgi membrane|Golgi transport complex|	retrograde vesicle-mediated transport, Golgi to ER|Golgi organization|protein transport|Golgi vesicle prefusion complex stabilization|	protein binding|	0	0	0	1	-1	7.3	-1	7.11	0.0057	-2	-0.2	263	0.00117615	FALSE
ENSMUSG00000009047	GM5965	predicted gene 5965	cellular_component|	biological_process|	molecular_function|	7	1.6	9.2	8	0.3	0.513	1.4	7.15	0.0057	0.3	2.8	264	0.00118063	FALSE
ENSMUSG00000062186	OLFR395	olfactory receptor 395	plasma membrane|membrane|integral component of membrane|	signal transduction|G-protein coupled receptor signaling pathway|sensory perception of smell|response to stimulus|detection of chemical stimulus involved in sensory perception of smell|	signal transducer activity|G-protein coupled receptor activity|olfactory receptor activity|	8	0.5	1.09	8	1	6.62	0.8	7.14	0.0057	0.2	1.7	265	0.0011851	FALSE
ENSMUSG00000031688	POU4F2	POU class 4 homeobox 2	nucleus|nucleus|nuclear speck|	negative regulation of transcription from RNA polymerase II promoter|MAPK cascade|transcription, DNA-templated|axon guidance|sensory perception of sound|neuron differentiation|intracellular estrogen receptor signaling pathway|retinal ganglion cell axon guidance|positive regulation of cell differentiation|positive regulation of transcription from RNA polymerase II promoter|axon extension|neuromusc…	RNA polymerase II core promoter proximal region sequence-specific DNA binding|RNA polymerase II core promoter proximal region sequence-specific DNA binding transcription factor activity involved in positive regulation of transcription|RNA polymerase II core promoter proximal region sequence-specific DNA binding transcription factor activity involved in negative regulation of transcription|chromat…	7	1.1	5.09	6	0.8	2.61	0.8	7.12	0.0057	0.2	2.3	266	0.00118957	FALSE
ENSMUSG00000059835	RPL13-PS3	ribosomal protein L13, pseudogene 3	None	None	None	6	1.4	8.19	5	0.5	0.591	1.3	7.07	0.0057	0.3	2.8	267	0.00119404	FALSE
ENSMUSG00000076598	IGKV3-7	immunoglobulin kappa variable 3-7 (non-functional)	None	None	None	6	1.6	7.45	4	0.5	0.85	1.1	7.12	0.0057	0.4	3.6	268	0.00119852	FALSE
ENSMUSG00000053467	A530088E08RIK	RIKEN cDNA A530088E08 gene	cellular_component|	biological_process|	molecular_function|	6	1.4	7.51	4	0.4	0.935	1	7.06	0.0057	0.3	2.8	269	0.00120299	FALSE
ENSMUSG00000039714	CPLX3	complexin 3	cytosol|plasma membrane|cell junction|synapse|	synaptic vesicle exocytosis|insulin secretion|regulation of neurotransmitter secretion|	neurotransmitter transporter activity|syntaxin binding|	6	0	0	6	1.1	9.01	1.1	7.08	0.0057	0.4	2	270	0.00120746	FALSE
ENSMUSG00000024729	1700017D01RIK	RIKEN cDNA 1700017D01 gene	cellular_component|	biological_process|	molecular_function|	7	1.1	4.43	6	0.9	3.28	1	7.14	0.0057	0.3	1.9	271	0.00121193	FALSE
ENSMUSG00000070501	BC094916	cDNA sequence BC094916	nucleus|nucleolus|cytoplasm|membrane|	biological_process|	double-stranded DNA binding|transcription factor binding|poly(A) RNA binding|	5	1.1	2.69	4	1	4.67	1	7.02	0.0058	0.4	2	272	0.0012164	FALSE
ENSMUSG00000002345	2310045N01RIK	RIKEN cDNA 2310045N01 gene	cellular_component|	biological_process|	molecular_function|	8	0	0	6	1.7	9.03	1.4	7.04	0.0058	0.5	3	273	0.00122088	FALSE
ENSMUSG00000029644	PDX1	pancreatic and duodenal homeobox 1	nucleus|cytosol|	negative regulation of transcription from RNA polymerase II promoter|liver development|type B pancreatic cell differentiation|type B pancreatic cell differentiation|glucose metabolic process|generation of precursor metabolites and energy|transcription from RNA polymerase II promoter|smoothened signaling pathway|nitric oxide mediated signal transduction|central nervous system development|positive …	core promoter sequence-specific DNA binding|chromatin binding|sequence-specific DNA binding transcription factor activity|transcription factor binding|protein complex binding|protein heterodimerization activity|	9	0.3	0.434	7	-1	9.69	-1	7.04	0.0058	-2	1.1	274	0.00122535	FALSE
ENSMUSG00000093887	GM3033	alpha28-takusan pseudogene	None	None	None	4	0.8	0.827	3	-0.6	8.24	-0.6	6.96	0.006	-2	0.3	275	0.00122982	FALSE
ENSMUSG00000048782	INSC	inscuteable homolog (Drosophila)	cytoplasm|apical part of cell|	establishment of mitotic spindle orientation|nervous system development|lung epithelial cell differentiation|	None	10	0.9	5.88	6	0.6	1.44	0.9	6.96	0.006	0.2	1.7	276	0.00123429	FALSE
ENSMUSG00000025384	2310003H01RIK	RIKEN cDNA 2310003H01 gene	nucleus|cytoplasm|Fanconi anaemia nuclear complex|intermediate filament cytoskeleton|	DNA repair|cellular response to DNA damage stimulus|biological_process|	molecular_function|DNA binding|	10	0.7	5.11	10	0.5	2.24	0.8	6.95	0.006	0.1	2	277	0.00123876	FALSE
ENSMUSG00000054150	SYNE3	spectrin repeat containing, nuclear envelope family member 3	nuclear envelope|nuclear outer membrane|rough endoplasmic reticulum|membrane|integral component of membrane|SUN-KASH complex|	cytoskeleton organization|regulation of cell shape|establishment of protein localization to membrane|cytoskeletal anchoring at nuclear membrane|	protein binding|actin filament binding|	6	0	0	4	-0.9	8.95	-0.9	6.91	0.0061	-2	-0.3	278	0.00124324	FALSE
ENSMUSG00000081906	RPL9-PS1	ribosomal protein L9, pseudogene 1	None	None	None	6	1.4	8.53	6	0.3	0.0913	1.2	6.93	0.0061	0.3	2.7	279	0.00124771	FALSE
ENSMUSG00000033352	MAP2K4	mitogen-activated protein kinase kinase 4	nucleus|cytosol|dendrite cytoplasm|perikaryon|	toll-like receptor signaling pathway|MyD88-dependent toll-like receptor signaling pathway|MyD88-independent toll-like receptor signaling pathway|apoptotic process|signal transduction|JNK cascade|activation of JUN kinase activity|peptidyl-tyrosine phosphorylation|toll-like receptor 2 signaling pathway|toll-like receptor 3 signaling pathway|toll-like receptor 4 signaling pathway|toll-like receptor …	protein kinase activity|protein serine/threonine kinase activity|protein tyrosine kinase activity|protein binding|ATP binding|JUN kinase kinase activity|mitogen-activated protein kinase kinase kinase binding|	7	0.9	1.39	4	1.5	6.08	1.2	6.88	0.0065	0.4	2.9	280	0.00125218	FALSE
ENSMUSG00000074397	FOXR1	forkhead box R1	nucleus|	regulation of transcription, DNA-templated|transcription from RNA polymerase II promoter|	sequence-specific DNA binding transcription factor activity|sequence-specific DNA binding|	5	1.2	3.79	4	0.9	3.47	1.1	6.88	0.0065	0.3	2.8	281	0.00125665	FALSE
ENSMUSG00000074521	GM14327	predicted gene 14327	cellular_component|	biological_process|	molecular_function|	2	1.9	6.91	1	0.7	0.719	1.7	6.87	0.0066	0.5	3	282	0.00126112	FALSE
ENSMUSG00000089951	GM14435	KRAB box containing protein	cellular_component|	biological_process|	molecular_function|	2	1.9	6.91	1	0.7	0.719	1.7	6.87	0.0066	0.5	3	283	0.0012656	FALSE
ENSMUSG00000078901	GM14440	predicted gene 14440	cellular_component|	biological_process|	molecular_function|	2	1.9	6.91	1	0.7	0.719	1.7	6.87	0.0066	0.5	3	284	0.00127007	FALSE
ENSMUSG00000068551	ZFP467	zinc finger protein 467	nucleus|	transcription, DNA-templated|regulation of transcription, DNA-templated|	nucleic acid binding|DNA binding|protein binding|metal ion binding|	8	2.3	8.27	5	0.5	1.73	2.2	6.87	0.0066	0.9	4.9	285	0.00127454	FALSE
ENSMUSG00000044155	NAA38	N(alpha)-acetyltransferase 38, NatC auxiliary subunit	nucleus|cytoplasm|polysome|NatC complex|	negative regulation of apoptotic process|	None	6	1.3	6.19	6	0.5	2.1	0.9	6.86	0.0067	0.2	2.7	286	0.00127901	FALSE
ENSMUSG00000017721	PIGT	phosphatidylinositol glycan anchor biosynthesis, class T	endoplasmic reticulum membrane|membrane|cytoplasmic membrane-bounded vesicle|integral component of endoplasmic reticulum membrane|GPI-anchor transamidase complex|	C-terminal protein lipidation|attachment of GPI anchor to protein|neuron differentiation|post-translational protein modification|cellular protein metabolic process|neuron apoptotic process|	GPI-anchor transamidase activity|protein binding|	5	0	0	3	-1	8.69	-1	6.86	0.0067	-2	-0.2	287	0.00128349	FALSE
ENSMUSG00000037692	AHDC1	AT hook, DNA binding motif, containing 1	None	None	DNA binding|	6	1.1	1.18	5	1.6	6.14	1.3	6.85	0.0068	0.3	3	288	0.00128796	FALSE
ENSMUSG00000037206	ISLR	immunoglobulin superfamily containing leucine-rich repeat	extracellular vesicular exosome|	cell adhesion|	None	8	1.1	8.59	7	0.1	0.238	1.1	6.83	0.0068	0.2	2.5	289	0.00129243	FALSE
ENSMUSG00000020992	4930512B01RIK	RIKEN cDNA 4930512B01 gene	cellular_component|	biological_process|	molecular_function|	7	1.3	8.5	6	-0.1	0.198	0.9	6.83	0.0068	0.3	2.7	290	0.0012969	FALSE
ENSMUSG00000096322	GM3898	predicted gene 3898	None	None	None	5	1.1	4.18	4	0.8	3.05	0.8	6.84	0.0068	0.2	2.6	291	0.00130137	FALSE
ENSMUSG00000095593	GM7138	predicted gene 7138	cellular_component|intermediate filament|	biological_process|	molecular_function|	6	1.2	8.49	5	0.1	0.0849	1.2	6.85	0.0068	0.3	2.8	292	0.00130584	FALSE
ENSMUSG00000027016	ZFP385B	zinc finger protein 385B	nucleus|	apoptotic process|intrinsic apoptotic signaling pathway by p53 class mediator|	p53 binding|nucleic acid binding|zinc ion binding|metal ion binding|	7	0.6	1.56	5	0.9	5.67	0.9	6.84	0.0068	0.3	2	293	0.00131032	FALSE
ENSMUSG00000036752	TUBB4B	tubulin, beta 4B class IVb	nucleus|cytosol|cytoskeleton|microtubule|extracellular vesicular exosome|	G2/M transition of mitotic cell cycle|mitotic cell cycle|GTP catabolic process|protein folding|cellular component movement|microtubule-based process|natural killer cell mediated cytotoxicity|cellular protein metabolic process|'de novo' posttranslational protein folding|protein polymerization|	double-stranded RNA binding|GTPase activity|structural constituent of cytoskeleton|GTP binding|MHC class I protein binding|unfolded protein binding|	7	0	0	4	1.1	8.41	0.8	6.82	0.007	0.3	2	294	0.00131479	FALSE
ENSMUSG00000056008	GM11541	predicted gene 11541	cellular_component|	biological_process|	molecular_function|	6	1.2	4.01	7	0.7	3.23	0.9	6.82	0.007	0.2	2.5	295	0.00131926	FALSE
ENSMUSG00000020205	PHLDA1	pleckstrin homology-like domain, family A, member 1	nucleolus|cytoplasmic vesicle membrane|	apoptotic process|forebrain neuron differentiation|positive regulation of apoptotic process|FasL biosynthetic process|	protein binding|	10	0.6	1.8	10	0.8	5.48	0.7	6.8	0.0072	0.1	1.7	296	0.00132373	FALSE
ENSMUSG00000005417	MPRIP	myosin phosphatase Rho interacting protein	cytoplasm|actin cytoskeleton|	None	actin binding|protein binding|	8	0.9	4.66	7	0.7	2.57	0.9	6.78	0.0076	0.2	2.1	297	0.00132821	FALSE
ENSMUSG00000078921	TGTP2	T cell specific GTPase 2	cellular_component|	biological_process|	molecular_function|	6	0.7	1.63	5	-0.6	8.42	-0.6	6.76	0.0078	-2	0.6	298	0.00133268	FALSE
ENSMUSG00000095886	GM21946	N/A	None	None	None	7	1.1	5.53	7	0.8	1.67	0.9	6.72	0.0082	0.3	1.9	299	0.00133715	FALSE
ENSMUSG00000005148	KLF5	Kruppel-like factor 5 (intestinal)	nucleus|cytoplasm|Golgi apparatus|plasma membrane|intracellular membrane-bounded organelle|	angiogenesis|transcription from RNA polymerase II promoter|positive regulation of cell proliferation|microvillus assembly|skeletal muscle cell differentiation|positive regulation of transcription from RNA polymerase II promoter|cellular response to organic cyclic compound|cellular response to peptide|	RNA polymerase II core promoter proximal region sequence-specific DNA binding|RNA polymerase II core promoter proximal region sequence-specific DNA binding transcription factor activity involved in positive regulation of transcription|protein binding|metal ion binding|	10	0.8	4.54	10	0.5	2.82	0.6	6.7	0.0083	0.1	1.9	300	0.00134162	FALSE
ENSMUSG00000028385	SNX30	sorting nexin family member 30	endosome|	intracellular protein transport|apoptotic process|	protein binding|phosphatidylinositol binding|	6	0.7	2.19	5	0.8	4.85	0.8	6.7	0.0083	0.2	1.9	301	0.00134609	FALSE
ENSMUSG00000003346	ABHD17A	abhydrolase domain containing 17A	cellular_component|extracellular region|membrane|	biological_process|metabolic process|	protein binding|hydrolase activity|	6	0.6	1.72	7	0.8	5.3	0.7	6.7	0.0083	0.1	1.7	302	0.00135057	FALSE
ENSMUSG00000048776	PTHLH	parathyroid hormone-like hormone	extracellular region|extracellular space|nucleus|cytoplasm|Golgi apparatus|	skeletal system development|endochondral ossification|osteoblast development|adenylate cyclase-activating G-protein coupled receptor signaling pathway|cell-cell signaling|endoderm development|female pregnancy|positive regulation of cell proliferation|negative regulation of cell proliferation|epidermis development|regulation of gene expression|protein processing|positive regulation of cAMP biosynt…	hormone activity|peptide hormone receptor binding|	9	1.1	8.48	9	0.2	0.058	0.9	6.66	0.0086	0.3	2.7	303	0.00135504	FALSE
ENSMUSG00000040158	TAX1BP3	Tax1 (human T-cell leukemia virus type I) binding protein 3	nucleus|cytoplasm|plasma membrane|extracellular vesicular exosome|	Rho protein signal transduction|negative regulation of cell proliferation|Wnt signaling pathway|negative regulation of Wnt signaling pathway|activation of Cdc42 GTPase activity|negative regulation of protein localization to cell surface|	protein binding|beta-catenin binding|protein C-terminus binding|	10	1.1	6.4	8	0.5	1.8	0.8	6.64	0.0086	0.1	2	304	0.00135951	FALSE
ENSMUSG00000064090	VRK2	vaccinia related kinase 2	nucleus|cytoplasm|endoplasmic reticulum|endoplasmic reticulum membrane|integral component of membrane|mitochondrial membrane|	protein phosphorylation|viral process|cellular response to oxidative stress|regulation of MAPK cascade|protein autophosphorylation|regulation of interleukin-1-mediated signaling pathway|	protein serine/threonine kinase activity|protein binding|ATP binding|	7	1.1	3.87	7	0.7	3.35	0.7	6.68	0.0086	0.1	2.2	305	0.00136398	FALSE
ENSMUSG00000021476	HABP4	hyaluronan binding protein 4	extracellular region|nucleus|nucleus|cytoplasm|cytoplasm|cytosol|sarcomere|	platelet degranulation|transcription, DNA-templated|regulation of transcription, DNA-templated|blood coagulation|platelet activation|negative regulation of DNA binding|cellular response to mechanical stimulus|	protein binding|	8	0.7	3.55	6	0.7	3.45	0.7	6.67	0.0086	0.1	1.8	306	0.00136845	FALSE
ENSMUSG00000067833	2900097C17RIK	RIKEN cDNA 2900097C17 gene	None	None	None	7	1.1	6.76	6	0.4	1.23	0.8	6.65	0.0086	0.1	2.4	307	0.00137293	FALSE
ENSMUSG00000026587	ASTN1	astrotactin 1	cellular_component|endosome|external side of plasma membrane|integral component of membrane|	neuron migration|neuron cell-cell adhesion|locomotory behavior|	None	8	1.1	5.66	9	0.6	1.54	0.9	6.69	0.0086	0.2	2.5	308	0.0013774	FALSE
ENSMUSG00000035842	DDX11	DEAD/H (Asp-Glu-Ala-Asp/His) box helicase 11	nuclear chromatin|spindle pole|nucleus|nucleus|nucleoplasm|midbody|	mitotic sister chromatid segregation|mitotic S phase|G2/M transition of mitotic cell cycle|ATP catabolic process|ATP catabolic process|activation of signaling protein activity involved in unfolded protein response|sister chromatid cohesion|positive regulation of cell proliferation|viral process|endoplasmic reticulum unfolded protein response|DNA duplex unwinding|DNA duplex unwinding|cellular prot…	DNA binding|DNA helicase activity|RNA binding|ATP-dependent DNA helicase activity|helicase activity|protein binding|ATP binding|DNA-dependent ATPase activity|metal ion binding|4 iron, 4 sulfur cluster binding|	6	0	0	3	-1	8.78	-1	6.69	0.0086	-2	0.2	309	0.00138187	FALSE
ENSMUSG00000020918	KAT2A	K(lysine) acetyltransferase 2A	extracellular space|nucleoplasm|Ada2/Gcn5/Ada3 transcription activator complex|STAGA complex|transcription factor TFTC complex|mitotic spindle|	in utero embryonic development|somitogenesis|neural tube closure|chromatin organization|chromatin remodeling|regulation of transcription from RNA polymerase II promoter|transcription from RNA polymerase II promoter|cell proliferation|viral process|histone deubiquitination|telencephalon development|metencephalon development|midbrain development|regulation of protein stability|multicellular organis…	chromatin binding|transcription coactivator activity|histone acetyltransferase activity|histone acetyltransferase activity|protein binding|H3 histone acetyltransferase activity|histone deacetylase binding|histone acetyltransferase activity (H4-K12 specific)|	5	0.8	1.73	4	1.5	5.5	1.1	6.63	0.0088	0.4	2.9	310	0.00138634	FALSE
ENSMUSG00000057609	LCE1A1	late cornified envelope 1A1	cellular_component|	biological_process|	molecular_function|	7	1.7	6.65	5	0.6	1.12	1.1	6.61	0.0088	0.4	3.5	311	0.00139081	FALSE
ENSMUSG00000094841	GM10610	predicted gene 10610	cellular_component|	biological_process|	molecular_function|	6	1.7	7.38	6	0.4	0.627	1.2	6.61	0.0088	0.5	3.7	312	0.00139529	FALSE
ENSMUSG00000049353	RD3	retinal degeneration 3	None	visual perception|response to stimulus|retina development in camera-type eye|	None	6	0.1	0.0267	3	-1	8.69	-1	6.63	0.0088	-2	-0.1	313	0.00139976	FALSE
ENSMUSG00000032320	RCN2	reticulocalbin 2, EF-hand calcium binding domain	nucleolus|endoplasmic reticulum|endoplasmic reticulum lumen|	None	calcium ion binding|protein binding|	7	0.7	2.28	8	1.1	4.83	0.8	6.61	0.0088	0.2	2.4	314	0.00140423	FALSE
ENSMUSG00000061392	MAGEB5	melanoma antigen family B, 5	cellular_component|	biological_process|	molecular_function|	6	1.2	8.4	7	0.2	0.399	1.1	6.5	0.0089	0.4	2	315	0.0014087	FALSE
ENSMUSG00000037321	TAP1	transporter 1, ATP-binding cassette, sub-family B (MDR/TAP)	mitochondrion|endoplasmic reticulum membrane|membrane|integral component of membrane|integral component of endoplasmic reticulum membrane|TAP complex|	antigen processing and presentation of peptide antigen via MHC class I|antigen processing and presentation of exogenous peptide antigen via MHC class I, TAP-dependent|ATP catabolic process|defense response|peptide transport|intracellular transport of viral protein in host cell|antigen processing and presentation of endogenous peptide antigen via MHC class I|antigen processing and presentation of …	protein binding|ATP binding|peptide transporter activity|peptide transporter activity|MHC class Ib protein binding|MHC class I protein binding|peptide antigen binding|ATPase activity, coupled to transmembrane movement of substances|protein homodimerization activity|ADP binding|TAP1 binding|TAP2 binding|	9	0.6	2.76	8	0.6	4.02	0.6	6.47	0.0089	0.1	1.6	316	0.00141318	FALSE
ENSMUSG00000024403	ATP6V1G2	ATPase, H+ transporting, lysosomal 13kDa, V1 subunit G2	cytosol|vacuolar proton-transporting V-type ATPase complex|integral component of synaptic vesicle membrane|melanosome|	ATP catabolic process|cellular iron ion homeostasis|insulin receptor signaling pathway|transferrin transport|interaction with host|transmembrane transport|phagosome maturation|hydrogen ion transmembrane transport|	hydrogen-exporting ATPase activity, phosphorylative mechanism|	9	1	5.68	8	0.5	1.64	0.8	6.54	0.0089	0.2	2.6	317	0.00141765	FALSE
ENSMUSG00000032494	TDGF1	teratocarcinoma-derived growth factor 1	extracellular space|nucleus|Golgi apparatus|cell surface|apical plasma membrane|extrinsic component of plasma membrane|anchored component of membrane|membrane raft|perinuclear region of cytoplasm|	activation of MAPK activity|vasculogenesis|in utero embryonic development|morphogenesis of a branching structure|positive regulation of cell-matrix adhesion|cell migration involved in sprouting angiogenesis|gastrulation|heart development|positive regulation of cell proliferation|positive regulation of cell proliferation|anterior/posterior axis specification, embryo|embryo development|regulation o…	receptor binding|protein binding|growth factor activity|	7	1	2.18	4	-1	8.86	-1	6.59	0.0089	-2	1.2	318	0.00142212	FALSE
ENSMUSG00000042808	GPX2	glutathione peroxidase 2 (gastrointestinal)	cytoplasm|cytosol|extracellular vesicular exosome|	temperature homeostasis|negative regulation of inflammatory response to antigenic stimulus|response to oxidative stress|response to symbiotic bacterium|interaction with symbiont|oxidation-reduction process|	glutathione peroxidase activity|electron carrier activity|	9	1.2	9.18	8	0	0	1.2	6.48	0.0089	0.2	2.6	319	0.00142659	FALSE
ENSMUSG00000049625	TIFAB	TRAF-interacting protein with forkhead-associated domain, family member B	None	None	None	7	0	0	3	-1	8.78	-1	6.5	0.0089	-2	-0.2	320	0.00143106	FALSE
ENSMUSG00000094478	IGKV3-3	immunoglobulin kappa variable 3-3	None	None	None	5	1	2.66	3	1.3	4.29	1	6.53	0.0089	0.3	2	321	0.00143553	FALSE
ENSMUSG00000076680	IGHV6-6	immunoglobulin heavy variable 6-6	None	None	None	8	1.7	8.82	6	-1	7.55	1.4	6.45	0.0091	-1.4	4	322	0.00144001	FALSE
ENSMUSG00000067577	A430093F15RIK	RIKEN cDNA A430093F15 gene	cellular_component|	biological_process|	molecular_function|	7	1.1	5.52	6	0.6	1.9	0.8	6.35	0.0092	0.1	2.4	323	0.00144448	FALSE
ENSMUSG00000090315	VMN2R104	vomeronasal 2, receptor 104	plasma membrane|membrane|integral component of membrane|	signal transduction|G-protein coupled receptor signaling pathway|	signal transducer activity|G-protein coupled receptor activity|	5	0	0	4	-1	8.14	-1	6.34	0.0092	-2	-0.1	324	0.00144895	FALSE
ENSMUSG00000000530	ACVRL1	activin A receptor type II-like 1	integral component of plasma membrane|cell surface|dendrite|neuronal cell body|	angiogenesis|in utero embryonic development|regulation of endothelial cell proliferation|negative regulation of endothelial cell proliferation|positive regulation of endothelial cell proliferation|lymphangiogenesis|blood vessel maturation|blood vessel remodeling|blood vessel endothelial cell proliferation involved in sprouting angiogenesis|regulation of DNA replication|regulation of transcription…	protein serine/threonine kinase activity|transmembrane receptor protein serine/threonine kinase activity|receptor signaling protein serine/threonine kinase activity|transforming growth factor beta-activated receptor activity|transforming growth factor beta receptor activity, type I|protein binding|ATP binding|activin receptor activity, type I|activin receptor activity, type I|protein kinase bindi…	7	0.3	0.303	6	1.2	7.27	1	6.37	0.0092	0.3	2.8	325	0.00145342	FALSE
ENSMUSG00000045969	ING1	inhibitor of growth family, member 1	nucleus|	protein import into nucleus|cell cycle|negative regulation of cell proliferation|regulation of cell death|chromatin modification|negative regulation of cell growth|positive regulation of transcription, DNA-templated|	protein binding|zinc ion binding|methylated histone binding|	8	0.9	5.34	6	-0.3	2.92	0.9	6.36	0.0092	-0.1	2	326	0.0014579	FALSE
ENSMUSG00000076550	IGKV4-63	immunoglobulin kappa variable 4-63	None	None	None	7	1	5.06	5	0.8	1.8	0.9	6.43	0.0092	0.1	2.6	327	0.00146237	FALSE
ENSMUSG00000015575	ATP6V0E	ATPase, H+ transporting, lysosomal V0 subunit E	membrane|integral component of membrane|proton-transporting V-type ATPase, V0 domain|	transport|ion transport|ATP hydrolysis coupled proton transport|proton transport|cell growth|	hydrogen ion transmembrane transporter activity|hydrolase activity|	6	0.5	0.812	6	-1	8.51	-1	6.43	0.0092	-2	0	328	0.00146684	FALSE
ENSMUSG00000056648	HOXB8	homeobox B8	nucleus|	transcription, DNA-templated|regulation of transcription, DNA-templated|grooming behavior|adult locomotory behavior|anterior/posterior pattern specification|sensory perception of pain|dorsal spinal cord development|negative regulation of myeloid cell differentiation|embryonic skeletal system morphogenesis|	transcription regulatory region sequence-specific DNA binding|sequence-specific DNA binding transcription factor activity|	8	0.7	1.7	4	0.9	5.08	0.8	6.31	0.0093	0.3	2	329	0.00147131	FALSE
ENSMUSG00000037795	N4BP2	NEDD4 binding protein 2	cytosol|	phosphorylation|nucleic acid phosphodiester bond hydrolysis|	endonuclease activity|protein binding|ATP binding|ATP-dependent polydeoxyribonucleotide 5'-hydroxyl-kinase activity|	7	1.1	7.65	8	0.2	0.0631	1	6.31	0.0093	0.2	2.5	330	0.00147578	FALSE
ENSMUSG00000059625	SOHLH1	spermatogenesis and oogenesis specific basic helix-loop-helix 1	nucleus|cytoplasm|	ovarian follicle development|transcription, DNA-templated|spermatogenesis|positive regulation of transcription, DNA-templated|oogenesis|	DNA binding|sequence-specific DNA binding transcription factor activity|protein dimerization activity|	7	1.2	7.82	6	-0.4	0.296	0.9	6.32	0.0093	0.2	2.7	331	0.00148026	FALSE
ENSMUSG00000052142	RASAL3	RAS protein activator like 3	cytoplasm|membrane|intrinsic component of the cytoplasmic side of the plasma membrane|extracellular vesicular exosome|	signal transduction|positive regulation of Ras GTPase activity|negative regulation of Ras protein signal transduction|	Ras GTPase activator activity|	2	1.8	6.47	1	0.6	0.543	1.7	6.27	0.0094	0.4	3	332	0.00148473	FALSE
ENSMUSG00000074846	GM10774	polymerase (RNA) II (DNA directed) polypeptide L pseudogene	None	None	None	3	1.3	7.91	3	0	0	1.3	6.27	0.0094	0.4	2	333	0.0014892	FALSE
ENSMUSG00000001819	HOXD13	homeobox D13	nucleus|	skeletal system development|regulation of transcription, DNA-templated|transcription from RNA polymerase II promoter|multicellular organismal development|anterior/posterior pattern specification|male genitalia development|regulation of cell proliferation|embryonic digit morphogenesis|positive regulation of transcription from RNA polymerase II promoter|embryonic hindgut morphogenesis|prostate epit…	DNA binding|chromatin binding|sequence-specific DNA binding transcription factor activity|sequence-specific DNA binding|	7	1.2	5.82	8	-0.3	1.48	1.2	6.27	0.0094	0.2	2.7	334	0.00149367	FALSE
ENSMUSG00000051989	SMIM11	small integral membrane protein 11	cellular_component|integral component of membrane|	biological_process|	molecular_function|	3	1.6	7.89	5	0.4	0.388	1.4	6.29	0.0094	0.4	3	335	0.00149814	FALSE
ENSMUSG00000072978	GM5830	ubiquitin-conjugating enzyme E2 variant 1 pseudogene	None	None	None	8	1.5	8.6	5	0	0	1.4	6.27	0.0094	0.5	3	336	0.00150262	FALSE
ENSMUSG00000031590	FRG1	FSHD region gene 1	nucleolus|Cajal body|nuclear speck|catalytic step 2 spliceosome|	mRNA splicing, via spliceosome|rRNA processing|	protein binding|poly(A) RNA binding|	7	1	4.65	6	0.6	2.34	0.7	6.24	0.0095	0.2	2.6	337	0.00150709	FALSE
ENSMUSG00000062074	WISP3	WNT1 inducible signaling pathway protein 3	extracellular space|	regulation of cell growth|signal transduction|cell-cell signaling|	insulin-like growth factor binding|growth factor activity|	8	0.6	1.98	6	0.8	4.64	0.8	6.25	0.0095	0.2	1.9	338	0.00151156	FALSE
ENSMUSG00000025215	TLX1	T-cell leukemia homeobox 1	nucleus|	central nervous system development|positive regulation of cell proliferation|neuron differentiation|cell fate commitment|positive regulation of transcription from RNA polymerase II promoter|spleen development|organ formation|	sequence-specific DNA binding transcription factor activity|protein binding|sequence-specific DNA binding|protein heterodimerization activity|	8	0.8	4.46	7	0.5	2.32	0.8	6.21	0.0095	0.1	2.3	339	0.00151603	FALSE
ENSMUSG00000024242	MAP4K3	mitogen-activated protein kinase kinase kinase kinase 3	None	activation of MAPKKK activity|protein phosphorylation|JNK cascade|response to UV|response to tumor necrosis factor|intracellular signal transduction|	protein kinase activity|protein serine/threonine kinase activity|small GTPase regulator activity|protein binding|ATP binding|	6	1.2	5.56	6	0.6	1.51	0.9	6.19	0.0095	0.2	2.6	340	0.0015205	FALSE
ENSMUSG00000040167	IKZF5	IKAROS family zinc finger 5 (Pegasus)	nucleus|	transcription, DNA-templated|regulation of transcription, DNA-templated|	DNA binding|metal ion binding|	9	1.2	8.07	6	-0.5	4.51	0.8	6.24	0.0095	-0.3	3	341	0.00152498	FALSE
ENSMUSG00000095854	TRAV14D-1	T-cell receptor alpha variable region 14D-1	None	None	None	9	1	7.46	6	0.2	0.22	0.8	6.21	0.0095	0.1	2.3	342	0.00152945	FALSE
ENSMUSG00000024912	FOSL1	FOS-like antigen 1	nucleus|cytosol|presynaptic membrane|neuron projection|	in utero embryonic development|regulation of transcription from RNA polymerase II promoter|transcription from RNA polymerase II promoter|chemotaxis|cellular defense response|vitellogenesis|female pregnancy|learning|positive regulation of cell proliferation|negative regulation of cell proliferation|response to mechanical stimulus|response to virus|response to gravity|cellular response to extracell…	RNA polymerase II regulatory region sequence-specific DNA binding|sequence-specific DNA binding transcription factor activity|protein binding|	9	0.9	3.68	6	0.9	2.86	0.9	6.22	0.0095	0.2	1.9	343	0.00153392	FALSE
ENSMUSG00000094083	GM1604A	predicted gene 1604A	cellular_component|	biological_process|	molecular_function|	5	1.7	6.73	6	0.7	0.498	1.2	6.18	0.0096	0.5	3.8	344	0.00153839	FALSE
ENSMUSG00000057181	5730455P16RIK	RIKEN cDNA 5730455P16 gene	cellular_component|	biological_process|	molecular_function|	6	0.4	0.364	4	1.4	6.66	1.1	6.16	0.0099	0.3	2.9	345	0.00154287	FALSE
ENSMUSG00000047459	DYNLRB1	dynein, light chain, roadblock-type 1	cytoplasm|centrosome|cytoplasmic dynein complex|cytoplasmic dynein complex|microtubule|membrane|	transport|microtubule-based movement|visual behavior|metabolic process|metabolic process|	microtubule motor activity|identical protein binding|	3	5.1	7.21	1	-0.4	2.41	5.1	6.1	0.0101	3.8	10	346	0.00154734	FALSE
ENSMUSG00000086077	GM14396	N/A	None	None	None	10	0.9	3.63	8	0.7	3	0.7	6.12	0.0101	0.1	1.6	347	0.00155181	FALSE
ENSMUSG00000079478	SSSCA1	Sjogren syndrome/scleroderma autoantigen 1	None	mitotic nuclear division|	protein binding|identical protein binding|	8	1.4	4.7	7	0.5	2.44	0.8	6.13	0.0101	0.2	2.6	348	0.00155628	FALSE
ENSMUSG00000071723	GSPT2	G1 to S phase transition 2	cytosol|	nuclear-transcribed mRNA catabolic process, nonsense-mediated decay|GTP catabolic process|translation|translational termination|cell cycle|gene expression|RNA metabolic process|mRNA metabolic process|cellular protein metabolic process|	GTPase activity|protein binding|GTP binding|poly(A) RNA binding|	6	1	7.44	6	-0.1	0.255	0.9	6.12	0.0101	0.2	1.9	349	0.00156075	FALSE
ENSMUSG00000029671	WNT16	wingless-type MMTV integration site family, member 16	extracellular region|proteinaceous extracellular matrix|extracellular space|cytoplasm|	optic cup formation involved in camera-type eye development|positive regulation of gene expression|positive regulation of phosphatidylinositol 3-kinase signaling|Wnt signaling pathway|neuron differentiation|keratinocyte differentiation|keratinocyte proliferation|cell fate commitment|positive regulation of JNK cascade|cardiac epithelial to mesenchymal transition|negative regulation of cell death|r…	frizzled binding|	8	1.1	7.38	7	0.4	0.421	0.8	6.09	0.0102	0.1	2.4	350	0.00156522	FALSE
ENSMUSG00000074884	SERF2	small EDRK-rich factor 2	nucleus|cytosol|	biological_process|	molecular_function|	5	1.4	6.69	3	0.5	0.614	1.2	6.09	0.0102	0.4	3	351	0.0015697	FALSE
ENSMUSG00000074913	GM815	predicted gene 815	cellular_component|	biological_process|	molecular_function|	7	0.9	3.96	5	0.7	2.46	0.8	6.07	0.0102	0.1	1.8	352	0.00157417	FALSE
ENSMUSG00000074847	GM10775	predicted gene 10775	cellular_component|	biological_process|	molecular_function|	5	0	0	4	-0.4	7.27	-0.4	6.08	0.0102	-2	0.2	353	0.00157864	FALSE
ENSMUSG00000091937	GM3646	predicted gene 3646	cellular_component|	biological_process|	molecular_function|	5	0	0	6	1.7	7.98	1.4	6.04	0.0103	0.4	3	354	0.00158311	FALSE
ENSMUSG00000031760	MT3	metallothionein 3	intracellular|cytoplasm|synaptic vesicle|inclusion body|perinuclear region of cytoplasm|	protein import into nucleus, translocation|response to hypoxia|positive regulation of protein phosphorylation|energy reserve metabolic process|cholesterol catabolic process|zinc ion transport|cellular metal ion homeostasis|cellular metal ion homeostasis|cellular zinc ion homeostasis|cell proliferation|negative regulation of autophagy|positive regulation of gene expression|positive regulation of g…	copper ion binding|copper ion binding|protein binding|drug binding|zinc ion binding|antioxidant activity|protein kinase activator activity|cysteine-type endopeptidase inhibitor activity involved in apoptotic process|cadmium ion binding|	9	0.9	6.77	7	0.2	0.613	0.8	6.05	0.0103	0.1	2.5	355	0.00158759	FALSE
ENSMUSG00000062647	RPL7A	ribosomal protein L7a	nucleus|cytosol|membrane|cytosolic large ribosomal subunit|polysomal ribosome|extracellular vesicular exosome|	nuclear-transcribed mRNA catabolic process, nonsense-mediated decay|translation|translation|translational initiation|translational elongation|translational termination|SRP-dependent cotranslational protein targeting to membrane|gene expression|viral process|RNA metabolic process|mRNA metabolic process|viral life cycle|viral transcription|ribosome biogenesis|cellular protein metabolic process|	RNA binding|structural constituent of ribosome|protein binding|poly(A) RNA binding|	3	1.6	4.59	1	1	2.07	1.4	6.05	0.0103	0.4	3	356	0.00159206	FALSE
ENSMUSG00000020891	ALOX8	arachidonate 8-lipoxygenase	intracellular|cytoplasm|cytosol|cytoskeleton|plasma membrane|membrane|extrinsic component of membrane|	lipid metabolic process|negative regulation of cell proliferation|positive regulation of macrophage derived foam cell differentiation|arachidonic acid metabolic process|arachidonic acid metabolic process|lipoxygenase pathway|lipoxygenase pathway|positive regulation of peroxisome proliferator activated receptor signaling pathway|linoleic acid metabolic process|positive regulation of keratinocyte d…	iron ion binding|calcium ion binding|lipid binding|linoleate 13S-lipoxygenase activity|oxidoreductase activity|oxidoreductase activity, acting on single donors with incorporation of molecular oxygen, incorporation of two atoms of oxygen|2,3-dihydroxy DDT 1,2-dioxygenase activity|phenanthrene dioxygenase activity|2,2',3-trihydroxybiphenyl dioxygenase activity|1,2-dihydroxyfluorene 1,1-alpha-dioxyg…	7	1.3	8.25	6	-0.4	0.329	1.2	6.03	0.0104	0.3	2.9	357	0.00159653	FALSE
ENSMUSG00000095650	GM20854	predicted gene, 20854	None	None	None	6	1.1	3.62	5	0.9	2.84	1.1	6	0.0104	0.2	2.8	358	0.001601	FALSE
ENSMUSG00000041703	ZIC5	Zic family member 5	nucleus|	neural tube closure|regulation of transcription, DNA-templated|cell differentiation|forebrain development|	DNA binding|sequence-specific DNA binding transcription factor activity|metal ion binding|	6	0.9	3.3	7	0.9	3.02	0.9	6.01	0.0104	0.3	2	359	0.00160547	FALSE
ENSMUSG00000000766	OPRM1	opioid receptor, mu 1	endoplasmic reticulum|Golgi apparatus|plasma membrane|integral component of plasma membrane|	G-protein coupled receptor signaling pathway, coupled to cyclic nucleotide second messenger|adenylate cyclase-activating dopamine receptor signaling pathway|adenylate cyclase-inhibiting G-protein coupled receptor signaling pathway|negative regulation of adenylate cyclase activity|phospholipase C-activating G-protein coupled receptor signaling pathway|positive regulation of cytosolic calcium ion c…	G-protein alpha-subunit binding|G-protein coupled receptor activity|beta-endorphin receptor activity|voltage-gated calcium channel activity|protein binding|morphine receptor activity|	6	0.6	1.13	7	0.8	5.21	0.7	5.98	0.0105	0.1	1.8	360	0.00160995	FALSE
ENSMUSG00000091233	GM6434	predicted gene 6434	cellular_component|	biological_process|	molecular_function|	6	1	2.78	4	0.9	3.52	0.9	5.98	0.0105	0.3	2	361	0.00161442	FALSE
ENSMUSG00000018620	MMP20	matrix metallopeptidase 20	extracellular region|proteinaceous extracellular matrix|extracellular space|	proteolysis|extracellular matrix disassembly|extracellular matrix organization|collagen catabolic process|regulation of enamel mineralization|amelogenesis|	metalloendopeptidase activity|calcium ion binding|protein binding|zinc ion binding|	6	0.2	0.0185	6	-0.9	8.02	-0.9	5.98	0.0105	-2	-0.1	362	0.00161889	FALSE
ENSMUSG00000075566	KRTAP4-6	keratin associated protein 4-6	keratin filament|	None	None	7	0.8	4.07	6	1	2.25	0.9	5.99	0.0105	0.2	1.9	363	0.00162336	FALSE
ENSMUSG00000097298	A130057D12RIK	RIKEN cDNA A130057D12 gene	None	None	None	7	1.2	6.15	5	-0.2	1.72	1	5.97	0.0106	0.1	2.8	364	0.00162783	FALSE
ENSMUSG00000089901	GM8113	predicted gene 8113	cellular_component|	biological_process|	molecular_function|	4	2.2	8.29	5	0	0	2.1	5.96	0.0106	0.9	4	365	0.00163231	FALSE
ENSMUSG00000096162	GM20853	predicted gene, 20853	None	None	None	8	1.3	8.15	6	-0.5	4.43	1.2	5.94	0.0109	-0.5	3	366	0.00163678	FALSE
ENSMUSG00000092243	GM7030	predicted gene 7030	None	None	None	10	0.5	1.43	8	0.9	4.97	0.6	5.94	0.0109	0.1	1.6	367	0.00164125	FALSE
ENSMUSG00000063656	GM10135	N/A	None	None	None	6	1.4	7.64	6	0	0	0.9	5.92	0.0112	0.3	2.8	368	0.00164572	FALSE
ENSMUSG00000078353	IFNAB	interferon alpha B	extracellular region|extracellular space|	adaptive immune response|T cell activation involved in immune response|natural killer cell activation involved in immune response|humoral immune response|cytokine-mediated signaling pathway|B cell differentiation|positive regulation of peptidyl-serine phosphorylation of STAT protein|B cell proliferation|response to exogenous dsRNA|innate immune response|regulation of MHC class I biosynthetic proc…	cytokine activity|type I interferon receptor binding|	3	0.7	0.372	5	1.6	6.21	1.3	5.93	0.0112	0.4	3	369	0.00165019	FALSE
ENSMUSG00000022053	EBF2	early B-cell factor 2	nucleus|	transcription, DNA-templated|multicellular organismal development|positive regulation of transcription, DNA-templated|	DNA binding|metal ion binding|protein dimerization activity|	10	1	6.95	9	-0.3	0.331	0.8	5.91	0.0114	0.1	2.3	370	0.00165467	FALSE
ENSMUSG00000048240	GNG7	guanine nucleotide binding protein (G protein), gamma 7	heterotrimeric G-protein complex|plasma membrane|extracellular vesicular exosome|	behavioral fear response|energy reserve metabolic process|receptor guanylyl cyclase signaling pathway|G-protein coupled receptor signaling pathway|synaptic transmission|locomotory behavior|regulation of G-protein coupled receptor protein signaling pathway|small molecule metabolic process|regulation of adenylate cyclase activity|cellular response to glucagon stimulus|	signal transducer activity|	9	0.9	7.29	9	0	0	0.7	5.91	0.0114	0.1	2.5	371	0.00165914	FALSE
ENSMUSG00000027438	NAPB	N-ethylmaleimide-sensitive factor attachment protein, beta	synaptobrevin 2-SNAP-25-syntaxin-1a complex|	intracellular protein transport|regulation of synaptic vesicle priming|synaptic transmission, glutamatergic|SNARE complex disassembly|	syntaxin binding|	7	0.5	1.03	6	1	5.43	0.7	5.9	0.0116	0.2	2	372	0.00166361	FALSE
ENSMUSG00000096827	TRAV14N-1	T cell receptor alpha variable 14N-1	None	None	None	8	1.1	7.31	6	-0.4	0.552	0.8	5.89	0.0116	0.1	2.6	373	0.00166808	FALSE
ENSMUSG00000024256	ADCYAP1	adenylate cyclase activating polypeptide 1 (pituitary)	extracellular region|extracellular space|terminal bouton|	ovarian follicle development|behavioral fear response|histamine secretion|negative regulation of acute inflammatory response to antigenic stimulus|negative regulation of acute inflammatory response to non-antigenic stimulus|transmembrane receptor protein tyrosine kinase signaling pathway|activation of adenylate cyclase activity|positive regulation of cytosolic calcium ion concentration|neuropepti…	receptor signaling protein activity|receptor binding|neuropeptide hormone activity|pituitary adenylate cyclase activating polypeptide activity|pituitary adenylate cyclase-activating polypeptide receptor binding|peptide hormone receptor binding|peptide hormone receptor binding|	6	0	0	4	-1	7.99	-1	5.9	0.0116	-2	-0.1	374	0.00167256	FALSE
ENSMUSG00000072762	4930522L14RIK	RIKEN cDNA 4930522L14 gene	cellular_component|	biological_process|	molecular_function|metal ion binding|	6	1.3	7.56	6	0.2	0.254	1.2	5.86	0.0117	0.3	2.8	375	0.00167703	FALSE
ENSMUSG00000093825	OLFR723	olfactory receptor 723	plasma membrane|membrane|integral component of membrane|	signal transduction|G-protein coupled receptor signaling pathway|sensory perception of smell|response to stimulus|detection of chemical stimulus involved in sensory perception of smell|	signal transducer activity|G-protein coupled receptor activity|olfactory receptor activity|	7	1.4	5.89	7	0.5	1.6	0.9	5.86	0.0117	0.1	2.7	376	0.0016815	FALSE
ENSMUSG00000042212	SPRR2D	small proline-rich protein 2D	cornified envelope|cytoplasm|	epidermis development|keratinization|	None	4	1.1	5.55	3	0.6	1.17	1	5.85	0.0117	0.2	2	377	0.00168597	FALSE
ENSMUSG00000097061	9330151L19RIK	RIKEN cDNA 9330151L19 gene	cellular_component|	biological_process|	molecular_function|	6	1.5	4.74	6	0.7	2.22	1	5.85	0.0117	0.3	2.9	378	0.00169044	FALSE
ENSMUSG00000094689	IGHV1-81	immunoglobulin heavy variable 1-81	None	None	None	4	1.2	3.61	3	0.9	2.78	1	5.87	0.0117	0.2	2.9	379	0.00169491	FALSE
ENSMUSG00000055732	GM9979	predicted gene 9979	cellular_component|	biological_process|	molecular_function|	5	1.4	7.17	5	-0.5	1.18	1.3	5.8	0.0118	0.3	3	380	0.00169939	FALSE
ENSMUSG00000031209	HEPH	hephaestin	intracellular|plasma membrane|integral component of membrane|basolateral plasma membrane|perinuclear region of cytoplasm|	copper ion transport|iron ion transport|cellular iron ion homeostasis|transmembrane transport|oxidation-reduction process|	ferroxidase activity|copper ion binding|ferrous iron binding|	4	1.4	5.67	5	0.4	1.43	0.8	5.83	0.0118	0.2	2.8	381	0.00170386	FALSE
ENSMUSG00000054032	GM9932	predicted gene 9932	cellular_component|	biological_process|	molecular_function|	3	1.5	5.16	3	0.8	1.7	0.9	5.8	0.0118	0.3	3	382	0.00170833	FALSE
ENSMUSG00000020454	EIF4ENIF1	eukaryotic translation initiation factor 4E nuclear import factor 1	nucleus|cytoplasm|cytosol|membrane|PML body|nuclear speck|intracellular membrane-bounded organelle|	protein transport|	protein binding|protein transporter activity|poly(A) RNA binding|	6	0.5	0.663	7	1	5.72	0.8	5.79	0.0118	0.2	2	383	0.0017128	FALSE
ENSMUSG00000059355	BC056474	N/A	None	None	None	9	1.1	7.87	6	-0.1	0.278	1	5.82	0.0118	0.3	2.8	384	0.00171728	FALSE
ENSMUSG00000032035	ETS1	v-ets avian erythroblastosis virus E26 oncogene homolog 1	nucleus|nucleus|nucleoplasm|transcription factor complex|cytoplasm|intercellular bridge|	response to hypoxia|transcription from RNA polymerase II promoter|transcription from RNA polymerase II promoter|immune response|female pregnancy|positive regulation of cell proliferation|negative regulation of cell proliferation|response to mechanical stimulus|positive regulation of endothelial cell migration|regulation of extracellular matrix disassembly|hypothalamus development|pituitary gland …	sequence-specific DNA binding RNA polymerase II transcription factor activity|DNA binding|sequence-specific DNA binding transcription factor activity|protein binding|transcription factor binding|histone acetyltransferase binding|sequence-specific DNA binding|	3	1.2	1.39	4	0.9	4.71	1.2	5.78	0.0118	0.3	2	385	0.00172175	FALSE
ENSMUSG00000043991	PURA	purine-rich element binding protein A	nuclear chromosome, telomeric region|nucleus|DNA replication factor A complex|cytoplasm|dendrite|neuronal cell body|	DNA unwinding involved in DNA replication|DNA replication initiation|regulation of transcription from RNA polymerase II promoter|transcription from RNA polymerase II promoter|nervous system development|positive regulation of cell proliferation|negative regulation of translation|negative regulation of transcription, DNA-templated|	translation repressor activity, nucleic acid binding|double-stranded telomeric DNA binding|single-stranded DNA binding|RNA polymerase II distal enhancer sequence-specific DNA binding transcription factor activity|protein binding|transcription factor binding|purine-rich negative regulatory element binding|poly(A) RNA binding|SMAD binding|	9	0.4	0.334	5	-1	8.41	-1	5.82	0.0118	-2	0	386	0.00172622	FALSE
ENSMUSG00000031647	MFAP3L	microfibrillar-associated protein 3-like	plasma membrane|integral component of membrane|	None	None	6	0.4	0.386	5	-1	7.89	-1	5.78	0.0118	-2	0.2	387	0.00173069	FALSE
ENSMUSG00000090455	GM2431	predicted gene 2431	None	None	None	9	1.4	2.7	7	1	3.44	1	5.78	0.0118	0.2	2.8	388	0.00173516	FALSE
ENSMUSG00000074780	ANAPC15-PS	anaphase prompoting complex C subunit 15, pseudogene	None	None	None	6	0.4	0.345	6	-0.9	7.77	-0.9	5.76	0.0119	-2	-0.1	389	0.00173964	FALSE
ENSMUSG00000062758	GM16477	ribosomal protein L7a pseudogene	None	None	None	6	1.4	2.87	3	0.9	3.55	1	5.76	0.0119	0.2	2.8	390	0.00174411	FALSE
ENSMUSG00000028423	NFX1	nuclear transcription factor, X-box binding 1	nucleus|	negative regulation of transcription from RNA polymerase II promoter|transcription from RNA polymerase II promoter|inflammatory response|viral process|negative regulation of MHC class II biosynthetic process|	DNA binding|sequence-specific DNA binding transcription factor activity|zinc ion binding|ligase activity|poly(A) RNA binding|	5	0	0	4	-0.8	7.42	-0.8	5.72	0.0121	-2	0.8	391	0.00174858	FALSE
ENSMUSG00000069324	GM5096	betaine-homocysteine methyltransferase pseudogene	None	None	None	6	0.7	1.35	5	1	4.91	1	5.73	0.0121	0.3	2	392	0.00175305	FALSE
ENSMUSG00000000731	AIRE	autoimmune regulator	nucleus|cytoplasm|	transcription, DNA-templated|regulation of transcription, DNA-templated|regulation of translation|immune response|humoral immune response|positive regulation of transcription, DNA-templated|positive regulation of transcription from RNA polymerase II promoter|	chromatin binding|protein binding|zinc ion binding|histone binding|identical protein binding|transcription regulatory region DNA binding|translation regulator activity|	7	1.3	7.81	6	-0.1	0.305	1	5.72	0.0121	0.3	2.9	393	0.00175752	FALSE
ENSMUSG00000032899	STYK1	serine/threonine/tyrosine kinase 1	plasma membrane|integral component of membrane|	peptidyl-tyrosine phosphorylation|	non-membrane spanning protein tyrosine kinase activity|protein binding|ATP binding|	7	0	0	6	1.2	7.77	0.9	5.71	0.0121	0.2	3	394	0.001762	FALSE
ENSMUSG00000095625	GM21947	N/A	None	None	None	4	1.9	6.33	4	0.5	1.15	1.7	5.73	0.0121	0.5	3.9	395	0.00176647	FALSE
ENSMUSG00000071149	TAS2R115	taste receptor, type 2, member 115	cellular_component|membrane|integral component of membrane|	signal transduction|G-protein coupled receptor signaling pathway|biological_process|response to stimulus|sensory perception of taste|	molecular_function|signal transducer activity|G-protein coupled receptor activity|	9	1	6.31	8	0.3	0.591	0.7	5.74	0.0121	0.1	2.4	396	0.00177094	FALSE
ENSMUSG00000055301	ADH7	alcohol dehydrogenase 7 (class IV), mu or sigma polypeptide	extracellular region|cytosol|	retinoid metabolic process|ethanol catabolic process|ethanol oxidation|ethanol oxidation|xenobiotic metabolic process|response to bacterium|fatty acid omega-oxidation|retinol metabolic process|retinoic acid metabolic process|small molecule metabolic process|response to ethanol|oxidation-reduction process|extracellular negative regulation of signal transduction|	alcohol dehydrogenase (NAD) activity|alcohol dehydrogenase activity, zinc-dependent|aldehyde oxidase activity|retinol dehydrogenase activity|zinc ion binding|retinol binding|ethanol binding|receptor antagonist activity|	6	1.6	6.59	3	-0.1	0.428	1	5.72	0.0121	0.4	3	397	0.00177541	FALSE
ENSMUSG00000032688	MALT1	mucosa associated lymphoid tissue lymphoma translocation gene 1	nucleus|nucleolus|cytoplasm|cytosol|plasma membrane|CBM complex|protein complex|perinuclear region of cytoplasm|	B-1 B cell differentiation|response to molecule of bacterial origin|positive regulation of T cell cytokine production|proteolysis|defense response|activation of NF-kappaB-inducing kinase activity|response to fungus|protein ubiquitination|positive regulation of protein ubiquitination|positive regulation of interleukin-2 production|Fc-epsilon receptor signaling pathway|T cell proliferation|regulati…	protease binding|cysteine-type endopeptidase activity|ubiquitin-protein transferase activity|signal transducer activity|protein binding|peptidase activity|kinase activator activity|protein self-association|	6	1.2	7.15	4	-0.7	2.49	0.9	5.73	0.0121	0	3	398	0.00177988	FALSE
ENSMUSG00000045318	ADRA2C	adrenoceptor alpha 2C	cytoplasm|endosome|plasma membrane|integral component of plasma membrane|axon terminus|	energy reserve metabolic process|G-protein coupled receptor signaling pathway|cell-cell signaling|female pregnancy|blood coagulation|negative regulation of norepinephrine secretion|negative regulation of norepinephrine secretion|platelet activation|activation of protein kinase B activity|negative regulation of epinephrine secretion|epidermal growth factor-activated receptor transactivation by G-p…	alpha2-adrenergic receptor activity|protein binding|alpha-2A adrenergic receptor binding|protein homodimerization activity|protein heterodimerization activity|epinephrine binding|	7	1.1	5.3	4	0.7	1.01	0.8	5.7	0.0122	0.1	2.7	399	0.00178436	FALSE
ENSMUSG00000024145	PIGF	phosphatidylinositol glycan anchor biosynthesis, class F	endoplasmic reticulum membrane|endoplasmic reticulum membrane|integral component of membrane|	C-terminal protein lipidation|GPI anchor biosynthetic process|preassembly of GPI anchor in ER membrane|post-translational protein modification|cellular protein metabolic process|	ethanolaminephosphotransferase activity|	3	0	0	2	-0.7	6.79	-0.7	5.64	0.0124	-2	0.2	400	0.00178883	FALSE
ENSMUSG00000049946	BC030500	cDNA sequence BC030500	cellular_component|	biological_process|	molecular_function|	5	0.5	0.727	4	-0.9	7.37	-0.9	5.61	0.0125	-2	0.4	401	0.0017933	FALSE
ENSMUSG00000076591	IGKV8-16	immunoglobulin kappa variable 8-16	None	None	None	6	0.6	1.25	5	1	4.69	1	5.6	0.0125	0.2	2.9	402	0.00179777	FALSE
ENSMUSG00000090765	GM17686	N/A	None	None	None	6	0.7	1.01	3	1.2	5.05	0.9	5.62	0.0125	0.2	2	403	0.00180225	FALSE
ENSMUSG00000054426	A930005H10RIK	RIKEN cDNA A930005H10 gene	cellular_component|	biological_process|	molecular_function|	7	1.1	4.65	7	0.8	1.34	0.9	5.61	0.0125	0.1	2.8	404	0.00180672	FALSE
ENSMUSG00000062226	GM10112	developmental pluripotency associated 5 pseudogene	None	None	None	6	1.5	7.32	3	0	0	1.5	5.61	0.0125	0.4	3	405	0.00181119	FALSE
ENSMUSG00000020230	PRMT2	protein arginine methyltransferase 2	nucleus|nucleolus|cytoplasm|cytosol|Rb-E2F complex|	protein methylation|signal transduction|histone methylation|histone methylation|peptidyl-arginine methylation, to asymmetrical-dimethyl arginine|negative regulation of NF-kappaB transcription factor activity|histone arginine methylation|positive regulation of apoptotic process|negative regulation of transcription, DNA-templated|positive regulation of transcription, DNA-templated|developmental cel…	transcription coactivator activity|signal transducer activity|protein binding|histone-arginine N-methyltransferase activity|histone-arginine N-methyltransferase activity|protein-arginine N-methyltransferase activity|estrogen receptor binding|estrogen receptor binding|progesterone receptor binding|protein-arginine omega-N asymmetric methyltransferase activity|histone methyltransferase activity|pro…	5	0	0	3	-0.8	7.2	-0.8	5.58	0.0127	-2	0	406	0.00181566	FALSE
ENSMUSG00000001157	GMCL1	germ cell-less, spermatogenesis associated 1	nuclear envelope|nuclear matrix|	regulation of transcription, DNA-templated|multicellular organismal development|spermatogenesis|cell differentiation|	None	8	1.1	4	7	0.7	2.3	0.9	5.58	0.0127	0.2	1.9	407	0.00182013	FALSE
ENSMUSG00000031398	PLXNA3	plexin A3	semaphorin receptor complex|intracellular|plasma membrane|membrane|integral component of membrane|	multicellular organismal development|axon guidance|hippocampus development|pyramidal neuron development|negative regulation of axon extension involved in axon guidance|negative chemotaxis|positive regulation of cytoskeleton organization|semaphorin-plexin signaling pathway|	transmembrane signaling receptor activity|protein binding|semaphorin receptor activity|	8	1.3	5.26	7	-0.6	4.15	1.2	5.56	0.0127	-0.6	3	408	0.0018246	FALSE
ENSMUSG00000095034	GM17577	N/A	None	None	None	8	0.7	4.36	9	0.4	1.82	0.6	5.54	0.0127	0	1.6	409	0.00182908	FALSE
ENSMUSG00000095108	GM17467	N/A	None	None	None	8	0.7	4.36	9	0.4	1.82	0.6	5.54	0.0127	0	1.6	410	0.00183355	FALSE
ENSMUSG00000094999	GM17412	N/A	None	None	None	8	0.7	4.36	9	0.4	1.82	0.6	5.54	0.0127	0	1.6	411	0.00183802	FALSE
ENSMUSG00000015478	RNF5	ring finger protein 5, E3 ubiquitin protein ligase	endoplasmic reticulum membrane|integral component of membrane|mitochondrial membrane|	cellular protein catabolic process|protein K63-linked ubiquitination|protein K48-linked ubiquitination|ER-associated misfolded protein catabolic process|	ubiquitin-protein transferase activity|protein binding|zinc ion binding|ligase activity|	4	0.8	2.59	3	0.9	3.28	0.9	5.55	0.0127	0.2	2	412	0.00184249	FALSE
ENSMUSG00000024962	VEGFB	vascular endothelial growth factor B	extracellular region|extracellular space|membrane|platelet alpha granule lumen|	angiogenesis|positive regulation of endothelial cell proliferation|platelet degranulation|protein O-linked glycosylation|blood coagulation|negative regulation of gene expression|platelet activation|positive regulation of vascular endothelial growth factor receptor signaling pathway|positive regulation of vascular wound healing|response to drug|negative regulation of apoptotic process|negative reg…	protein binding|growth factor activity|heparin binding|chemoattractant activity|protein homodimerization activity|vascular endothelial growth factor receptor 1 binding|protein heterodimerization activity|	7	0.8	1.9	7	1.2	4.25	1.1	5.56	0.0127	0.2	2.8	413	0.00184697	FALSE
ENSMUSG00000056383	AI987944	expressed sequence AI987944	cellular_component|	biological_process|	molecular_function|metal ion binding|	8	0.8	3.15	6	0.5	2.89	0.7	5.58	0.0127	0.1	1.8	414	0.00185144	FALSE
ENSMUSG00000033863	KLF9	Kruppel-like factor 9	nucleus|cytoplasm|plasma membrane|	transcription, DNA-templated|regulation of transcription from RNA polymerase II promoter|embryo implantation|progesterone receptor signaling pathway|cellular response to thyroid hormone stimulus|	DNA binding|sequence-specific DNA binding transcription factor activity|metal ion binding|	6	0.8	1.61	6	1.1	4.32	0.8	5.51	0.0128	0.2	2	415	0.00185591	FALSE
ENSMUSG00000022526	ZFP251	zinc finger protein 251	cellular_component|	regulation of transcription, DNA-templated|	sequence-specific DNA binding transcription factor activity|metal ion binding|	8	0.6	3.12	8	0.7	2.69	0.7	5.51	0.0128	0.1	1.8	416	0.00186038	FALSE
ENSMUSG00000066092	GM10152	predicted gene 10152	cellular_component|	biological_process|	molecular_function|	6	1.3	5.98	5	-0.9	3.09	1	5.51	0.0128	-0.6	3	417	0.00186485	FALSE
ENSMUSG00000083929	GM10600	predicted gene 10600	None	None	None	5	1.4	3.41	7	0.7	2.93	1	5.53	0.0128	0.2	2.8	418	0.00186933	FALSE
ENSMUSG00000038697	TAF5L	TAF5-like RNA polymerase II, p300/CBP-associated factor (PCAF)-associated factor, 65kDa	STAGA complex|transcription factor TFTC complex|	chromatin organization|regulation of transcription, DNA-templated|transcription from RNA polymerase II promoter|histone H3 acetylation|	sequence-specific DNA binding transcription factor activity|transcription coactivator activity|histone acetyltransferase activity|	5	1.4	3.72	3	0.9	2.58	1	5.51	0.0128	0.3	3	419	0.0018738	FALSE
ENSMUSG00000055493	EPM2A	epilepsy, progressive myoclonus type 2A, Lafora disease (laforin)	nucleus|nucleus|cytoplasm|endoplasmic reticulum|cytosol|cytosol|polysome|plasma membrane|	carbohydrate metabolic process|glycogen metabolic process|glycogen biosynthetic process|glucose metabolic process|protein dephosphorylation|autophagy|nervous system development|peptidyl-tyrosine dephosphorylation|peptidyl-tyrosine dephosphorylation|peptidyl-tyrosine dephosphorylation|small molecule metabolic process|inositol phosphate dephosphorylation|habituation|	phosphatidylinositol-4,5-bisphosphate 5-phosphatase activity|protein serine/threonine phosphatase activity|protein serine/threonine phosphatase activity|protein tyrosine phosphatase activity|protein tyrosine phosphatase activity|protein binding|protein tyrosine/serine/threonine phosphatase activity|carbohydrate phosphatase activity|carbohydrate phosphatase activity|starch binding|	6	0.9	1.88	8	1.5	4.29	1.2	5.53	0.0128	0.2	2.8	420	0.00187827	FALSE
ENSMUSG00000029468	P2RX7	purinergic receptor P2X, ligand-gated ion channel, 7	integral component of nuclear inner membrane|cytoplasm|plasma membrane|plasma membrane|integral component of plasma membrane|membrane|bleb|	regulation of sodium ion transport|cation transport|cell surface receptor signaling pathway|positive regulation of calcium ion transport into cytosol|sensory perception of pain|positive regulation of bone mineralization|bleb assembly|response to ATP|ion transmembrane transport|purinergic nucleotide receptor signaling pathway|purinergic nucleotide receptor signaling pathway|nucleotide-binding doma…	lipopolysaccharide binding|purinergic nucleotide receptor activity|extracellular ATP-gated cation channel activity|receptor binding|ATP binding|protein homodimerization activity|	6	1.3	5.84	4	0.5	0.639	1.2	5.5	0.0129	0.2	2.9	421	0.00188274	FALSE
ENSMUSG00000076578	IGKV6-29	immunoglobulin kappa chain variable 6-29	None	None	None	9	0.9	2.38	6	0.6	3.6	0.9	5.49	0.013	0.1	1.8	422	0.00188721	FALSE
ENSMUSG00000075000	NRBF2	nuclear receptor binding factor 2	nucleoplasm|cytoplasm|	regulation of transcription, DNA-templated|transcription initiation from RNA polymerase II promoter|gene expression|	None	9	1.6	5.41	6	0.4	1.17	0.6	5.47	0.0131	0.1	3.4	423	0.00189169	FALSE
ENSMUSG00000055125	M5C1000I18RIK	RIKEN cDNA M5C1000I18 gene	cellular_component|	biological_process|	molecular_function|	8	0.7	3.35	8	0.9	2.57	0.7	5.47	0.0131	0.1	1.9	424	0.00189616	FALSE
ENSMUSG00000056895	HIST3H2BA	histone cluster 3, H2ba, pseudogene	None	None	None	4	0.8	1.23	4	0.8	4.5	0.8	5.47	0.0131	0.2	2	425	0.00190063	FALSE
ENSMUSG00000027528	FABP9	fatty acid binding protein 9, testis	acrosomal vesicle|	acrosome assembly|transport|	transporter activity|lipid binding|	5	1.4	7.24	4	-0.1	0.59	1.3	5.46	0.0133	0.3	3	426	0.0019051	FALSE
ENSMUSG00000094227	GM21767	N/A	None	None	None	7	1.1	5.21	7	-0.5	3.72	0.9	5.42	0.0135	-0.5	3	427	0.00190957	FALSE
ENSMUSG00000095927	GM21822	N/A	None	None	None	7	1.1	5.21	7	-0.5	3.72	0.9	5.42	0.0135	-0.5	3	428	0.00191405	FALSE
ENSMUSG00000020325	FSTL3	follistatin-like 3 (secreted glycoprotein)	extracellular region|extracellular space|nucleus|Golgi apparatus|secretory granule|neuron projection terminus|	ossification|kidney development|hematopoietic progenitor cell differentiation|transcription, DNA-templated|regulation of transcription from RNA polymerase II promoter|spermatogenesis|male gonad development|positive regulation of cell-cell adhesion|lung development|adrenal gland development|negative regulation of BMP signaling pathway|negative regulation of activin receptor signaling pathway|negat…	fibronectin binding|protein binding|activin binding|	9	0.8	3.69	9	0.5	2.34	0.6	5.41	0.0136	-0.1	1.7	429	0.00191852	FALSE
ENSMUSG00000096825	TRAV12-1	T cell receptor alpha variable 12-1	None	None	None	10	0.9	4	6	0.4	2.08	0.7	5.41	0.0136	0	2.1	430	0.00192299	FALSE
ENSMUSG00000021069	PYGL	phosphorylase, glycogen, liver	cytoplasm|cytosol|plasma membrane|	carbohydrate metabolic process|glycogen metabolic process|glycogen catabolic process|glucose metabolic process|5-phosphoribose 1-diphosphate biosynthetic process|glucose homeostasis|small molecule metabolic process|	purine nucleobase binding|ATP binding|glucose binding|drug binding|glycogen phosphorylase activity|glycogen phosphorylase activity|glycogen phosphorylase activity|AMP binding|vitamin binding|pyridoxal phosphate binding|bile acid binding|protein homodimerization activity|	5	0.8	2.85	4	0.8	2.84	0.8	5.4	0.0138	-0.6	2	431	0.00192746	FALSE
ENSMUSG00000047126	CLTC	clathrin, heavy chain (Hc)	mitochondrion|spindle|cytosol|plasma membrane|membrane|clathrin coat|clathrin coat of trans-Golgi network vesicle|clathrin coat of coated pit|clathrin-coated vesicle|clathrin-coated endocytic vesicle membrane|trans-Golgi network membrane|melanosome|protein complex|extracellular vesicular exosome|clathrin complex|	osteoblast differentiation|intracellular protein transport|post-Golgi vesicle-mediated transport|receptor-mediated endocytosis|mitotic nuclear division|antigen processing and presentation of exogenous peptide antigen via MHC class II|receptor internalization|transferrin transport|membrane organization|negative regulation of hyaluronan biosynthetic process|negative regulation of hyaluronan biosynt…	double-stranded RNA binding|structural molecule activity|protein binding|protein kinase binding|clathrin light chain binding|poly(A) RNA binding|	3	0.2	0.026	2	-0.9	6.62	-0.9	5.39	0.0139	-2	0.4	432	0.00193194	FALSE
ENSMUSG00000058499	PIP	prolactin-induced protein	extracellular space|nucleus|apical plasma membrane|extracellular vesicular exosome|	detection of chemical stimulus involved in sensory perception of bitter taste|retina homeostasis|proteolysis|positive regulation of gene expression|negative regulation of T cell apoptotic process|	glycoprotein binding|actin binding|aspartic-type endopeptidase activity|protein binding|IgG binding|protein dimerization activity|	5	1.3	6.52	5	0.2	0.175	1.1	5.39	0.0139	0.2	2.9	433	0.00193641	FALSE
ENSMUSG00000035673	SBNO2	strawberry notch homolog 2 (Drosophila)	cellular_component|	macrophage activation involved in immune response|transcription, DNA-templated|negative regulation of transcription, DNA-templated|regulation of inflammatory response|	None	7	0	0	8	-0.8	7.48	-0.8	5.37	0.014	-2	0	434	0.00194088	FALSE
ENSMUSG00000022187	GM5546	predicted gene 5546	cellular_component|	biological_process|	molecular_function|	6	0.8	2.54	7	0.7	3.14	0.7	5.38	0.014	0.1	1.9	435	0.00194535	FALSE
ENSMUSG00000096094	A630095N17RIK	RIKEN cDNA A630095N17 gene	cellular_component|	biological_process|	molecular_function|	6	1.4	5.08	5	0.5	0.945	0.8	5.37	0.014	0.2	2.8	436	0.00194982	FALSE
ENSMUSG00000034205	LOXL2	lysyl oxidase-like 2	basement membrane|extracellular space|nucleus|nucleus|chromosome|membrane|	response to hypoxia|epithelial to mesenchymal transition|endothelial cell proliferation|sprouting angiogenesis|transcription, DNA-templated|cellular protein modification process|receptor-mediated endocytosis|cell adhesion|aging|histone modification|protein deamination|collagen fibril organization|positive regulation of chondrocyte differentiation|endothelial cell migration|negative regulation of …	chromatin binding|transcription corepressor activity|protein-lysine 6-oxidase activity|scavenger receptor activity|copper ion binding|protein binding|electron carrier activity|methylated histone binding|oligosaccharide binding|	7	1	5.01	7	0.4	1.33	0.7	5.38	0.014	0.1	2	437	0.00195429	FALSE
ENSMUSG00000087346	GM5699	THO complex 4 pseudogene	cellular_component|	biological_process|	molecular_function|	5	1.4	6.62	3	-0.3	1.28	1.3	5.37	0.014	0.2	3	438	0.00195877	FALSE
ENSMUSG00000027201	MYEF2	myelin expression factor 2	nucleus|cytoplasm|	transcription, DNA-templated|myotube differentiation|neuron differentiation|	nucleotide binding|DNA binding|poly(A) RNA binding|	8	0.6	1.8	7	-0.5	7.22	-0.5	5.36	0.0141	-1.7	1.2	439	0.00196324	FALSE
ENSMUSG00000025728	PIGQ	phosphatidylinositol glycan anchor biosynthesis, class Q	glycosylphosphatidylinositol-N-acetylglucosaminyltransferase (GPI-GnT) complex|endoplasmic reticulum membrane|integral component of membrane|	carbohydrate metabolic process|C-terminal protein lipidation|preassembly of GPI anchor in ER membrane|post-translational protein modification|cellular protein metabolic process|	phosphatidylinositol N-acetylglucosaminyltransferase activity|	6	0.6	0.434	4	1.4	5.61	1.1	5.33	0.0142	0.2	2.9	440	0.00196771	FALSE
ENSMUSG00000028411	APTX	aprataxin	chromatin|nuclear chromatin|nucleus|nucleoplasm|nucleolus|cytoplasm|	single strand break repair|DNA catabolic process, exonucleolytic|DNA catabolic process, exonucleolytic|DNA ligation|double-strand break repair|cellular response to DNA damage stimulus|cell death|dephosphorylation|regulation of protein stability|response to hydrogen peroxide|polynucleotide 3' dephosphorylation|	chromatin binding|damaged DNA binding|double-stranded DNA binding|double-stranded RNA binding|protein binding|phosphoglycolate phosphatase activity|DNA 5'-adenosine monophosphate hydrolase activity|polynucleotide 3'-phosphatase activity|metal ion binding|protein N-terminus binding|phosphoprotein binding|	8	0	0	6	1	6.72	0.7	5.35	0.0142	0.2	2	441	0.00197218	FALSE
ENSMUSG00000041954	TNFRSF18	tumor necrosis factor receptor superfamily, member 18	extracellular region|integral component of plasma membrane|external side of plasma membrane|	apoptotic process|signal transduction|tumor necrosis factor-mediated signaling pathway|negative regulation of apoptotic process|	tumor necrosis factor-activated receptor activity|	7	0.4	1.52	7	0.8	4.26	0.7	5.33	0.0142	0.1	2	442	0.00197666	FALSE
ENSMUSG00000045440	INSM2	insulinoma-associated 2	nucleus|cytoplasm|	transcription, DNA-templated|regulation of transcription, DNA-templated|	DNA binding|metal ion binding|	10	0.8	3.07	8	0.7	2.61	0.8	5.32	0.0142	0.1	1.8	443	0.00198113	FALSE
ENSMUSG00000028060	2810403A07RIK	RIKEN cDNA 2810403A07 gene	cellular_component|	biological_process|	RNA binding|	6	0	0	5	-1	7.41	-1	5.31	0.0143	-2	0.8	444	0.0019856	FALSE
ENSMUSG00000027015	CYBRD1	cytochrome b reductase 1	plasma membrane|integral component of membrane|brush border membrane|extracellular vesicular exosome|	cellular iron ion homeostasis|response to iron ion|transmembrane transport|oxidation-reduction process|	ferric-chelate reductase activity|oxidoreductase activity, oxidizing metal ions|metal ion binding|	6	0.1	0.0345	5	-0.8	7.23	-0.8	5.31	0.0143	-2	0.5	445	0.00199007	FALSE
ENSMUSG00000021743	FEZF2	FEZ family zinc finger 2	nucleus|	negative regulation of transcription from RNA polymerase II promoter|transcription, DNA-templated|axon guidance|axonal fasciculation|locomotory behavior|negative regulation of cell proliferation|dendrite development|dentate gyrus development|forebrain anterior/posterior pattern specification|cerebral cortex GABAergic interneuron migration|positive regulation of neuron differentiation|positive reg…	RNA polymerase II core promoter proximal region sequence-specific DNA binding|metal ion binding|	7	0.9	3.52	5	0.9	2.06	0.9	5.3	0.0143	0.2	2	446	0.00199454	FALSE
ENSMUSG00000060765	OLFR325	olfactory receptor 325	plasma membrane|membrane|integral component of membrane|	signal transduction|G-protein coupled receptor signaling pathway|sensory perception of smell|response to stimulus|detection of chemical stimulus involved in sensory perception of smell|	signal transducer activity|G-protein coupled receptor activity|olfactory receptor activity|	8	0.8	3.71	6	0.5	2.17	0.6	5.29	0.0144	0	2.4	447	0.00199902	FALSE
ENSMUSG00000034748	SIRT6	sirtuin 6	nucleus|nucleoplasm|nuclear telomeric heterochromatin|	protein ADP-ribosylation|protein ADP-ribosylation|regulation of double-strand break repair via homologous recombination|histone deacetylation|histone H3 deacetylation|	NAD+ ADP-ribosyltransferase activity|NAD(P)+-protein-arginine ADP-ribosyltransferase activity|protein binding|zinc ion binding|NAD-dependent histone deacetylase activity|NAD-dependent histone deacetylase activity (H3-K9 specific)|NAD+ binding|	5	1.1	1.48	3	1.4	4.18	1.3	5.29	0.0144	0.3	3	448	0.00200349	FALSE
ENSMUSG00000064215	IFI27	interferon, alpha-inducible protein 27	mitochondrion|mitochondrial outer membrane|integral component of membrane|	activation of cysteine-type endopeptidase activity involved in apoptotic process|cytokine-mediated signaling pathway|type I interferon signaling pathway|apoptotic signaling pathway|	molecular_function|	6	0.4	0.596	5	0.9	5.41	0.8	5.27	0.0145	0.1	1.9	449	0.00200796	FALSE
ENSMUSG00000054191	KLF1	Kruppel-like factor 1 (erythroid)	nuclear chromatin|nucleus|	in utero embryonic development|liver development|chromatin remodeling|transcription, DNA-templated|erythrocyte differentiation|embryonic hemopoiesis|erythrocyte maturation|positive regulation of transcription, DNA-templated|cellular response to peptide|	core promoter proximal region sequence-specific DNA binding|sequence-specific DNA binding transcription factor activity|transcription regulatory region DNA binding|metal ion binding|	6	1.8	7.5	6	0	0	1.7	5.25	0.0147	0.6	3.9	450	0.00201243	FALSE
ENSMUSG00000020100	SLC29A3	solute carrier family 29 (equilibrative nucleoside transporter), member 3	lysosomal membrane|lysosomal membrane|integral component of membrane|late endosome membrane|	transmembrane transport|nucleoside transmembrane transport|	nucleoside transmembrane transporter activity|	6	1.1	0.439	5	1.4	5.06	1.2	5.26	0.0147	0.4	3	451	0.0020169	FALSE
ENSMUSG00000072829	GM7292	predicted gene 7292	cellular_component|	biological_process|	molecular_function|	5	1.2	5.28	4	0.4	1.06	0.8	5.25	0.0147	0.1	2.8	452	0.00202138	FALSE
ENSMUSG00000030858	1700007K09RIK	RIKEN cDNA 1700007K09 gene	cellular_component|extracellular region|	biological_process|	molecular_function|	5	0	0	3	-1	7.1	-0.9	5.25	0.0147	-2	0.1	453	0.00202585	FALSE
ENSMUSG00000056687	GM11696	predicted gene 11696	cellular_component|	biological_process|	molecular_function|	7	0.6	1.06	4	0.9	4.51	0.9	5.21	0.0151	0.2	2	454	0.00203032	FALSE
ENSMUSG00000046804	PHGR1	proline/histidine/glycine-rich 1	None	None	None	9	1.5	7.29	7	0.1	0.236	1.1	5.19	0.0152	0.3	2.9	455	0.00203479	FALSE
ENSMUSG00000096149	TRAV6-5	T cell receptor alpha variable 6-5	None	None	None	8	1.5	6.73	5	0.4	0.577	1.4	5.2	0.0152	0.3	2.9	456	0.00203927	FALSE
ENSMUSG00000076800	TRAV6N-5	T cell receptor alpha variable 6N-5	None	None	None	8	1.5	6.73	5	0.4	0.577	1.4	5.2	0.0152	0.3	2.9	457	0.00204374	FALSE
ENSMUSG00000023939	MRPL14	mitochondrial ribosomal protein L14	mitochondrion|ribosome|	translation|	structural constituent of ribosome|poly(A) RNA binding|	2	0.9	1.39	2	1	4.08	0.9	5.19	0.0152	-0.2	2	458	0.00204821	FALSE
ENSMUSG00000095688	GM21782	N/A	None	None	None	6	0.9	1.75	6	0.6	3.79	0.8	5.17	0.0153	0.2	2	459	0.00205268	FALSE
ENSMUSG00000078258	GM11564	predicted gene 11564	cellular_component|intermediate filament|	biological_process|	molecular_function|	9	1.2	7.8	8	0	0	1.1	5.17	0.0153	0.1	2.6	460	0.00205715	FALSE
ENSMUSG00000001150	MCM3AP	minichromosome maintenance complex component 3 associated protein	nucleus|nuclear pore|nucleoplasm|cytosol|	immune system process|DNA replication|protein import into nucleus|mRNA transport|	DNA binding|transferase activity, transferring acyl groups|	6	0	0	3	1.2	5.6	0.9	5.18	0.0153	0.2	2	461	0.00206163	FALSE
ENSMUSG00000030433	SBK2	SH3 domain binding kinase family, member 2	None	protein phosphorylation|signal transduction by phosphorylation|	protein serine/threonine kinase activity|ATP binding|	5	1.5	5.26	5	0.6	0.786	1	5.16	0.0153	0.3	3	462	0.0020661	FALSE
ENSMUSG00000022738	GSC2	goosecoid homeobox 2	nucleus|	regulation of transcription from RNA polymerase II promoter|anatomical structure morphogenesis|	DNA binding|sequence-specific DNA binding transcription factor activity|sequence-specific DNA binding|	6	0.7	1.4	6	0.8	4.02	0.8	5.15	0.0154	0.1	1.9	463	0.00207057	FALSE
ENSMUSG00000033454	ZBTB1	zinc finger and BTB domain containing 1	nucleus|nucleoplasm|nuclear body|	negative regulation of transcription from RNA polymerase II promoter|positive regulation of T cell mediated immunity|B cell differentiation|positive regulation of natural killer cell differentiation|T cell differentiation in thymus|mRNA transcription from RNA polymerase II promoter|innate immune response|positive regulation of T cell differentiation|thymus development|protein homooligomerization|…	DNA binding|protein homodimerization activity|metal ion binding|protein heterodimerization activity|	7	0.8	1.52	5	0.8	3.89	0.8	5.14	0.0156	0.1	1.9	464	0.00207504	FALSE
ENSMUSG00000036402	GNG12	guanine nucleotide binding protein (G protein), gamma 12	heterotrimeric G-protein complex|plasma membrane|extracellular vesicular exosome|	energy reserve metabolic process|signal transduction|G-protein coupled receptor signaling pathway|synaptic transmission|cerebral cortex development|response to lipopolysaccharide|small molecule metabolic process|cellular response to glucagon stimulus|	signal transducer activity|PDZ domain binding|phosphate ion binding|	5	0	0	4	-0.6	6.61	-0.6	5.14	0.0156	-2	0.7	465	0.00207951	FALSE
ENSMUSG00000043099	HIC1	hypermethylated in cancer 1	chromatin|nucleus|cytoplasm|	negative regulation of transcription from RNA polymerase II promoter|negative regulation of transcription from RNA polymerase II promoter|transcription, DNA-templated|regulation of transcription, DNA-templated|multicellular organismal development|intrinsic apoptotic signaling pathway in response to DNA damage|Wnt signaling pathway|negative regulation of Wnt signaling pathway|positive regulation o…	sequence-specific DNA binding transcription factor activity|sequence-specific DNA binding transcription factor activity|protein binding|histone deacetylase binding|sequence-specific DNA binding|metal ion binding|	9	0.9	6.01	8	0.4	0.444	0.8	5.14	0.0156	0.1	1.9	466	0.00208399	FALSE
ENSMUSG00000078875	GM14419	predicted gene 14419	cellular_component|	biological_process|	molecular_function|	8	1.6	5.76	6	0.4	0.937	0.9	5.08	0.0158	0.2	3.6	467	0.00208846	FALSE
ENSMUSG00000030967	ZRANB1	zinc finger, RAN-binding domain containing 1	nucleus|cytoplasm|	cytoskeleton organization|Wnt signaling pathway|cell migration|regulation of cell morphogenesis|positive regulation of Wnt signaling pathway|protein K29-linked deubiquitination|protein K63-linked deubiquitination|protein K63-linked deubiquitination|protein deubiquitination involved in ubiquitin-dependent protein catabolic process|protein K33-linked deubiquitination|	ubiquitin thiolesterase activity|ubiquitin-specific protease activity|protein binding|zinc ion binding|K63-linked polyubiquitin binding|	8	0	0	7	-1	7.55	-1	5.1	0.0158	-2	0.4	468	0.00209293	FALSE
ENSMUSG00000024768	LIPF	lipase, gastric	cellular_component|extracellular region|mitochondrion|	malate metabolic process|triglyceride metabolic process|lipid catabolic process|oxidation-reduction process|	triglyceride lipase activity|lipid binding|malate dehydrogenase activity|	7	1.2	5.88	7	0.4	0.472	0.8	5.11	0.0158	0.1	2.8	469	0.0020974	FALSE
ENSMUSG00000095648	GM2004	predicted gene 2004	cellular_component|	biological_process|	molecular_function|	8	1.6	5.76	6	0.4	0.937	0.9	5.08	0.0158	0.2	3.6	470	0.00210187	FALSE
ENSMUSG00000028676	SRSF10	serine/arginine-rich splicing factor 10	nucleus|nucleoplasm|cytoplasm|nuclear speck|	spliceosomal tri-snRNP complex assembly|RNA splicing, via transesterification reactions|mRNA splicing, via spliceosome|regulation of transcription, DNA-templated|mRNA splice site selection|mRNA export from nucleus|cytoplasmic transport|negative regulation of mRNA splicing, via spliceosome|	nucleotide binding|RNA binding|protein binding|poly(A) RNA binding|RS domain binding|unfolded protein binding|	5	0.5	0.489	4	1.1	5.5	1	5.12	0.0158	0.1	2	471	0.00210635	FALSE
ENSMUSG00000076545	IGKV4-72	immunoglobulin kappa chain variable 4-72	None	None	None	5	1.1	6.06	4	-0.4	1.34	1	5.12	0.0158	0	3	472	0.00211082	FALSE
ENSMUSG00000042414	PRDM14	PR domain containing 14	nucleus|	cell morphogenesis|cell fate specification|transcription, DNA-templated|regulation of transcription, DNA-templated|germ cell development|fertilization|methylation|homeostasis of number of cells within a tissue|	DNA binding|protein binding|methyltransferase activity|metal ion binding|	7	0	0	4	1	6.65	0.9	5.06	0.0159	0.2	2	473	0.00211529	FALSE
ENSMUSG00000071773	RHOX1	reproductive homeobox 1	cellular_component|nucleus|	biological_process|	DNA binding|	3	0	0	3	-0.8	6.14	-0.8	5.07	0.0159	-2	0.3	474	0.00211976	FALSE
ENSMUSG00000034911	USHBP1	Usher syndrome 1C binding protein 1	None	None	protein binding|PDZ domain binding|	4	0.4	0.128	2	-0.9	6.43	-0.9	5.06	0.0159	-2	0.6	475	0.00212423	FALSE
ENSMUSG00000043372	HEXIM2	hexamethylene bis-acetamide inducible 2	nucleus|cytoplasm|	negative regulation of transcription from RNA polymerase II promoter|transcription, DNA-templated|negative regulation of cyclin-dependent protein serine/threonine kinase activity|negative regulation of transcription, DNA-templated|	cyclin-dependent protein serine/threonine kinase inhibitor activity|protein binding|snRNA binding|	5	0.7	1.99	5	0.9	3.53	0.8	5.07	0.0159	0.1	2	476	0.00212871	FALSE
ENSMUSG00000063522	2010109I03RIK	RIKEN cDNA 2010109I03 gene	cellular_component|	biological_process|	molecular_function|	8	0.4	1.01	6	1	4.66	0.7	5.06	0.0159	0.2	2	477	0.00213318	FALSE
ENSMUSG00000029047	PEX10	peroxisomal biogenesis factor 10	intracellular|peroxisome|peroxisomal membrane|integral component of peroxisomal membrane|integral component of peroxisomal membrane|	peroxisome organization|protein import into peroxisome matrix|protein import into peroxisome matrix|	protein binding|protein C-terminus binding|zinc ion binding|zinc ion binding|	5	0	0	4	-0.9	6.85	-0.9	5.05	0.016	-2	0.1	478	0.00213765	FALSE
ENSMUSG00000022022	MTRF1	mitochondrial translational release factor 1	mitochondrion|	translational termination|regulation of translational termination|	translation release factor activity|translation release factor activity, codon specific|	4	1.4	5.44	4	0.5	0.631	1.2	5.04	0.0161	0.2	3	479	0.00214212	FALSE
ENSMUSG00000036816	ATOH7	atonal homolog 7 (Drosophila)	nucleus|	neural retina development|transcription, DNA-templated|regulation of transcription, DNA-templated|circadian rhythm|entrainment of circadian clock|optic nerve development|cell differentiation|	DNA binding|protein dimerization activity|	8	0.6	2.1	8	0.7	3.23	0.6	5.03	0.0162	-0.2	1.9	480	0.00214659	FALSE
ENSMUSG00000052221	PPP1R36	protein phosphatase 1, regulatory subunit 36	None	negative regulation of phosphatase activity|	protein phosphatase inhibitor activity|phosphatase binding|	6	0.4	0.257	4	1.6	6.25	1.2	5	0.0163	0.1	3	481	0.00215107	FALSE
ENSMUSG00000020198	AP3D1	adaptor-related protein complex 3, delta 1 subunit	Golgi membrane|lysosomal membrane|Golgi apparatus|endosome membrane|membrane|membrane coat|terminal bouton|	eye pigment biosynthetic process|intracellular protein transport|anterograde axon cargo transport|melanosome organization|protein localization to organelle|endosome to melanosome transport|antigen processing and presentation, exogenous lipid antigen via MHC class Ib|anterograde synaptic vesicle transport|synaptic vesicle membrane organization|positive regulation of NK T cell differentiation|regul…	transporter activity|protein transporter activity|	2	1.8	5.55	2	0.7	0.318	1.5	5	0.0163	0.2	3	482	0.00215554	FALSE
ENSMUSG00000048626	KLF17	Kruppel-like factor 17	nucleus|	transcription, DNA-templated|regulation of transcription from RNA polymerase II promoter|gamete generation|	sequence-specific DNA binding transcription factor activity|transcription regulatory region DNA binding|metal ion binding|	7	1	3.17	6	0.6	2.23	0.9	5	0.0163	0.2	2	483	0.00216001	FALSE
ENSMUSG00000029436	MMP17	matrix metallopeptidase 17 (membrane-inserted)	proteinaceous extracellular matrix|integral component of plasma membrane|anchored component of membrane|	proteolysis|positive regulation of catalytic activity|	metalloendopeptidase activity|calcium ion binding|enzyme activator activity|zinc ion binding|	6	0.6	1.36	4	0.9	3.99	0.9	4.99	0.0163	0.2	2	484	0.00216448	FALSE
ENSMUSG00000041629	FAM104A	family with sequence similarity 104, member A	None	None	None	10	0.9	3.73	8	0.6	1.61	0.7	5	0.0163	-0.1	2.2	485	0.00216896	FALSE
ENSMUSG00000091652	VMN1R57	vomeronasal 1 receptor 57	cellular_component|	biological_process|	molecular_function|	5	1.4	6.99	4	0	0	1	4.99	0.0163	0.3	3	486	0.00217343	FALSE
ENSMUSG00000043301	KCNJ6	potassium inwardly-rectifying channel, subfamily J, member 6	Golgi apparatus|plasma membrane|plasma membrane|voltage-gated potassium channel complex|	potassium ion transport|synaptic transmission|regulation of ion transmembrane transport|potassium ion transmembrane transport|potassium ion transmembrane transport|	inward rectifier potassium channel activity|protein binding|G-protein activated inward rectifier potassium channel activity|	9	0.5	1.06	8	0.9	4.37	0.7	4.99	0.0163	0.1	1.8	487	0.0021779	FALSE
ENSMUSG00000079021	FLRT3	fibronectin leucine rich transmembrane protein 3	proteinaceous extracellular matrix|integral component of plasma membrane|	cell adhesion|axon guidance|biological_process|intracellular signal transduction|	receptor signaling protein activity|protein binding, bridging|	4	1	1.33	3	1	3.92	1	4.99	0.0163	0.1	2	488	0.00218237	FALSE
ENSMUSG00000051788	4930564D02RIK	RIKEN cDNA 4930564D02 gene	cellular_component|	biological_process|	molecular_function|	5	1.2	4.79	4	0.5	0.97	0.9	5.02	0.0163	0.1	2.9	489	0.00218684	FALSE
ENSMUSG00000002897	IL17RA	interleukin 17 receptor A	extracellular region|integral component of plasma membrane|	cell surface receptor signaling pathway|cytokine-mediated signaling pathway|positive regulation of interleukin-23 production|fibroblast activation|positive regulation of cytokine production involved in inflammatory response|	protein binding|interleukin-17 receptor activity|	3	1	3.05	5	0.7	2.35	0.8	4.99	0.0163	0.1	2	490	0.00219132	FALSE
ENSMUSG00000093910	ZFP853	zinc finger protein 853	cellular_component|	biological_process|	molecular_function|	4	0.8	2.91	4	-0.8	2.89	0.8	4.96	0.0165	-1	2	491	0.00219579	FALSE
ENSMUSG00000041789	2700046A07RIK	RIKEN cDNA 2700046A07 gene	cellular_component|	biological_process|	molecular_function|	5	0.8	1.11	5	1.4	4.25	1.1	4.95	0.0165	0.2	2.9	492	0.00220026	FALSE
ENSMUSG00000073226	GM10482	predicted gene 10482	cellular_component|	biological_process|	molecular_function|	7	0.4	0.219	4	-0.6	6.75	-0.6	4.95	0.0165	-2	0.7	493	0.00220473	FALSE
ENSMUSG00000072460	ATP5L-PS1	ATP synthase, H+ transporting, mitochondrial F0 complex, subunit G, pseudogene 1	None	None	None	5	0.7	1.29	6	-0.6	6.43	-0.6	4.97	0.0165	-2	0.9	494	0.0022092	FALSE
ENSMUSG00000015247	NIPSNAP3B	nipsnap homolog 3B (C. elegans)	None	None	None	4	0	0	5	1	6.27	1	4.98	0.0165	0.1	2	495	0.00221368	FALSE
ENSMUSG00000071076	JUND	jun D proto-oncogene	chromatin|nucleus|protein complex|	osteoblast development|regulation of transcription from RNA polymerase II promoter|transcription from RNA polymerase II promoter|aging|circadian rhythm|response to light stimulus|response to mechanical stimulus|response to organic cyclic compound|response to lipopolysaccharide|response to peptide hormone|positive regulation of osteoblast differentiation|positive regulation of transcription from R…	double-stranded DNA binding|sequence-specific DNA binding transcription factor activity|protein binding|ligand-dependent nuclear receptor binding|enzyme binding|sequence-specific DNA binding|transcription regulatory region DNA binding|	9	0.7	2.13	8	-1	7.58	-1	4.96	0.0165	-2	1	496	0.00221815	FALSE
ENSMUSG00000070687	HTR1D	5-hydroxytryptamine (serotonin) receptor 1D, G protein-coupled	plasma membrane|integral component of plasma membrane|	G-protein coupled receptor signaling pathway, coupled to cyclic nucleotide second messenger|adenylate cyclase-inhibiting G-protein coupled receptor signaling pathway|serotonin receptor signaling pathway|synaptic transmission|response to toxic substance|intestine smooth muscle contraction|regulation of locomotion|vasoconstriction|regulation of behavior|	serotonin receptor activity|serotonin binding|	2	0.1	0.0379	2	1.5	5.86	1.4	4.94	0.0166	0.2	3	497	0.00222262	FALSE
ENSMUSG00000036636	CLCN7	chloride channel, voltage-sensitive 7	lysosomal membrane|lysosomal membrane|membrane|integral component of membrane|cytoplasmic vesicle|	transport|response to pH|ion transmembrane transport|regulation of anion transport|transmembrane transport|chloride transmembrane transport|	voltage-gated chloride channel activity|chloride channel activity|ATP binding|antiporter activity|	5	1.4	4.48	5	0.5	1.28	0.8	4.92	0.017	0.2	3	498	0.00222709	FALSE
ENSMUSG00000053820	BCL2A1C	B cell leukemia/lymphoma 2 related protein A1c	mitochondrial outer membrane|	intrinsic apoptotic signaling pathway in response to DNA damage|negative regulation of apoptotic process|extrinsic apoptotic signaling pathway in absence of ligand|negative regulation of intrinsic apoptotic signaling pathway|	protein homodimerization activity|protein heterodimerization activity|	6	0.5	0.454	4	1.4	4.89	1.1	4.89	0.017	0.2	2	499	0.00223156	FALSE
ENSMUSG00000060438	RPS10-PS1	ribosomal protein S10, pseudogene 1	None	None	None	5	1.3	6.81	4	0	0	1.2	4.89	0.017	0.3	3	500	0.00223604	FALSE
ENSMUSG00000043531	SORCS1	sortilin-related VPS10 domain containing receptor 1	membrane|integral component of membrane|	neuropeptide signaling pathway|	protein binding|neuropeptide receptor activity|	8	0.9	2.14	7	1	3.13	1	4.91	0.017	0.2	2	501	0.00224051	FALSE
ENSMUSG00000031506	PTPN7	protein tyrosine phosphatase, non-receptor type 7	cytoplasm|cytosol|cytoskeleton|cytoplasmic side of plasma membrane|	protein dephosphorylation|peptidyl-tyrosine dephosphorylation|peptidyl-tyrosine dephosphorylation|	protein tyrosine phosphatase activity|protein binding|	8	0.9	3.39	5	0.7	1.9	0.8	4.9	0.017	0.1	2.7	502	0.00224498	FALSE
ENSMUSG00000065999	GM13154	predicted gene 13154	cellular_component|	biological_process|	molecular_function|metal ion binding|	7	0.4	0.521	8	-0.7	6.88	-0.7	4.9	0.017	-1.9	0.8	503	0.00224945	FALSE
ENSMUSG00000015016	ACSF3	acyl-CoA synthetase family member 3	mitochondrion|	fatty acid metabolic process|fatty acid biosynthetic process|malonate catabolic process|	ATP binding|acid-thiol ligase activity|malonyl-CoA synthetase activity|	6	0.5	0.346	3	1.1	5.4	1	4.91	0.017	0.1	2	504	0.00225392	FALSE
ENSMUSG00000026411	TMEM9	transmembrane protein 9	lysosome|lysosomal membrane|late endosome|integral component of membrane|late endosome membrane|	transport|biological_process|	molecular_function|	5	1.4	4.5	6	0.5	1.38	0.8	4.82	0.0173	0.2	2.9	505	0.0022584	FALSE
ENSMUSG00000038526	CAR14	carbonic anhydrase 14	membrane|integral component of membrane|	regulation of pH|carbon dioxide transport|	carbonate dehydratase activity|carbonate dehydratase activity|lyase activity|metal ion binding|	7	0.5	0.527	4	-0.6	6.68	-0.6	4.82	0.0173	-1.9	1.6	506	0.00226287	FALSE
ENSMUSG00000030306	TMTC1	transmembrane and tetratricopeptide repeat containing 1	mitochondrion|integral component of membrane|	None	None	6	0	0	4	1.2	6.5	1	4.83	0.0173	0.2	2	507	0.00226734	FALSE
ENSMUSG00000076666	IGHV14-4	immunoglobulin heavy variable 14-4	None	None	None	8	1	3.1	7	0.7	2.27	0.8	4.82	0.0173	-0.1	2.4	508	0.00227181	FALSE
ENSMUSG00000096050	GM20798	predicted gene, 20798	None	None	None	8	0.7	1.24	6	0.6	3.83	0.6	4.82	0.0173	0.1	1.9	509	0.00227628	FALSE
ENSMUSG00000036686	CC2D1A	coiled-coil and C2 domain containing 1A	nucleus|cytoplasm|microtubule organizing center|membrane|extracellular vesicular exosome|	negative regulation of transcription from RNA polymerase II promoter|transcription, DNA-templated|signal transduction|positive regulation of I-kappaB kinase/NF-kappaB signaling|	RNA polymerase II core promoter proximal region sequence-specific DNA binding|RNA polymerase II core promoter proximal region sequence-specific DNA binding transcription factor activity involved in negative regulation of transcription|signal transducer activity|	6	1.8	4.92	4	0.5	1.88	1.1	4.83	0.0173	0.3	3.8	510	0.00228076	FALSE
ENSMUSG00000042485	MUSTN1	musculoskeletal, embryonic nuclear protein 1	nucleus|	None	None	5	0.4	0.316	7	1.2	5.23	0.9	4.81	0.0175	0.2	2	511	0.00228523	FALSE
ENSMUSG00000095375	GM21955	N/A	None	None	None	6	0.3	0.308	4	1	5.56	1	4.81	0.0175	0.1	2	512	0.0022897	FALSE
ENSMUSG00000022758	P2RX6	purinergic receptor P2X, ligand-gated ion channel, 6	integral component of nuclear inner membrane|cytoplasm|integral component of plasma membrane|postsynaptic density|cell junction|neuronal cell body|dendritic spine|	transport|cation transport|muscle contraction|signal transduction|ion transmembrane transport|purinergic nucleotide receptor signaling pathway|purinergic nucleotide receptor signaling pathway|protein homooligomerization|protein heterooligomerization|transmembrane transport|	purinergic nucleotide receptor activity|transmembrane signaling receptor activity|extracellular ATP-gated cation channel activity|ATP binding|channel activity|identical protein binding|	3	0.5	0.0446	3	-1	6.04	-0.9	4.81	0.0175	-2	0.6	513	0.00229417	FALSE
ENSMUSG00000062808	HIST1H3D	histone cluster 1, H3d	None	None	None	4	1	3.23	3	0.7	1.86	1	4.8	0.0176	0	2	514	0.00229865	FALSE
ENSMUSG00000000532	ACVR1B	activin A receptor, type IB	plasma membrane|integral component of plasma membrane|cell surface|extracellular vesicular exosome|	G1/S transition of mitotic cell cycle|in utero embryonic development|hair follicle development|regulation of transcription, DNA-templated|protein phosphorylation|signal transduction|transmembrane receptor protein serine/threonine kinase signaling pathway|central nervous system development|positive regulation of pathway-restricted SMAD protein phosphorylation|peptidyl-threonine phosphorylation|sig…	protein serine/threonine kinase activity|protein serine/threonine kinase activity|transmembrane receptor protein serine/threonine kinase activity|receptor signaling protein serine/threonine kinase activity|transforming growth factor beta-activated receptor activity|protein binding|ATP binding|activin receptor activity, type I|activin receptor activity, type I|activin-activated receptor activity|g…	7	0.4	0.996	6	-0.9	7.01	-0.9	4.8	0.0176	-2	0.7	515	0.00230312	FALSE
ENSMUSG00000030001	FIGLA	folliculogenesis specific basic helix-loop-helix	nucleus|transcription factor complex|	transcription, DNA-templated|regulation of transcription, DNA-templated|multicellular organismal development|oocyte development|	transcription factor binding|sequence-specific DNA binding|protein dimerization activity|	8	1.2	6.49	7	-0.3	2.82	0.8	4.79	0.0176	-0.2	3	516	0.00230759	FALSE
ENSMUSG00000090264	EIF4EBP3	eukaryotic translation initiation factor 4E binding protein 3	membrane|eukaryotic translation initiation factor 4F complex|	negative regulation of translational initiation|	protein binding|eukaryotic initiation factor 4E binding|translation repressor activity|	8	1.1	4.94	5	0.4	0.762	0.8	4.8	0.0176	0	2.6	517	0.00231206	FALSE
ENSMUSG00000041165	SPEM1	spermatid maturation 1	cytoplasm|integral component of membrane|	multicellular organismal development|spermatogenesis|cell differentiation|	None	7	1.3	4.46	6	0.5	1.62	0.9	4.78	0.0177	0.1	2.7	518	0.00231653	FALSE
ENSMUSG00000096055	TRAV12N-1	T cell receptor alpha variable 12N-1	None	None	None	7	0.3	0.184	6	1.3	6.06	0.9	4.77	0.0178	0.1	2	519	0.00232101	FALSE
ENSMUSG00000020335	ZFP354B	zinc finger protein 354B	intracellular|nucleus|	negative regulation of transcription from RNA polymerase II promoter|transcription, DNA-templated|regulation of transcription, DNA-templated|	nucleic acid binding|DNA binding|chromatin binding|sequence-specific DNA binding transcription factor activity|metal ion binding|	6	0.5	1.23	4	1	3.9	1	4.77	0.0178	-0.6	2	520	0.00232548	FALSE
ENSMUSG00000055833	1700034H15RIK	RIKEN cDNA 1700034H15 gene	cellular_component|	biological_process|	molecular_function|	6	0.9	4.86	8	0.4	0.595	0.8	4.77	0.0178	0	2	521	0.00232995	FALSE
ENSMUSG00000095689	TRAV12D-1	T cell receptor alpha variable 12D-1	cellular_component|	biological_process|	molecular_function|	7	0.3	0.184	6	1.3	6.06	0.9	4.77	0.0178	0.1	2	522	0.00233442	FALSE
ENSMUSG00000007617	HOMER1	homer homolog 1 (Drosophila)	integral component of plasma membrane|Z disc|cell junction|neuronal cell body|costamere|dendritic shaft|apical part of cell|postsynaptic membrane|neuronal postsynaptic density|	skeletal muscle contraction|phospholipase C-activating G-protein coupled glutamate receptor signaling pathway|synaptic transmission|circadian rhythm|positive regulation of signal transduction|response to nicotine|protein localization to synapse|behavioral response to cocaine|skeletal muscle fiber development|chemical homeostasis within a tissue|response to calcium ion|positive regulation of calci…	type 5 metabotropic glutamate receptor binding|protein complex scaffold|signaling adaptor activity|identical protein binding|ion channel binding|protein heterodimerization activity|scaffold protein binding|	4	1.1	5.8	5	-0.1	0.193	0.9	4.77	0.0178	0.1	2	523	0.00233889	FALSE
ENSMUSG00000007867	IFT43	intraflagellar transport 43	cytoplasm|microtubule organizing center|microtubule cytoskeleton|intraciliary transport particle A|	intraciliary retrograde transport|cilium morphogenesis|	None	8	0.5	0.56	6	-0.8	6.94	-0.8	4.75	0.018	-2	1.6	524	0.00234337	FALSE
ENSMUSG00000020163	UQCR11	ubiquinol-cytochrome c reductase, complex III subunit XI	mitochondrial inner membrane|integral component of membrane|respiratory chain|	generation of precursor metabolites and energy|respiratory electron transport chain|cellular metabolic process|small molecule metabolic process|hydrogen ion transmembrane transport|	ubiquinol-cytochrome-c reductase activity|electron carrier activity|	9	0.8	1.6	7	0.8	3.42	0.8	4.75	0.018	-0.1	2	525	0.00234784	FALSE
ENSMUSG00000072294	KLF12	Kruppel-like factor 12	nucleus|	negative regulation of transcription from RNA polymerase II promoter|transcription, DNA-templated|regulation of transcription from RNA polymerase II promoter|positive regulation of transcription from RNA polymerase II promoter|	RNA polymerase II regulatory region sequence-specific DNA binding|RNA polymerase II transcription regulatory region sequence-specific DNA binding transcription factor activity involved in negative regulation of transcription|DNA binding|sequence-specific DNA binding transcription factor activity|transcription corepressor activity|metal ion binding|	9	1	3.9	8	0.4	1.85	0.7	4.75	0.018	-0.1	2.2	526	0.00235231	FALSE
ENSMUSG00000049336	TENM2	teneurin transmembrane protein 2	nucleus|endoplasmic reticulum|Golgi apparatus|plasma membrane|plasma membrane|integral component of plasma membrane|cell-cell junction|PML body|cell junction|filopodium|dendrite|growth cone|neuron projection|dendritic spine|synapse|postsynaptic membrane|	negative regulation of transcription from RNA polymerase II promoter|transcription, DNA-templated|heterophilic cell-cell adhesion|signal transduction|axon guidance|single organismal cell-cell adhesion|calcium-mediated signaling using intracellular calcium source|positive regulation of filopodium assembly|	receptor binding|receptor binding|protein binding|protein homodimerization activity|protein heterodimerization activity|cell adhesion molecule binding|	7	1.1	2.01	4	1.3	3.11	1.1	4.73	0.0182	0.2	2	527	0.00235678	FALSE
ENSMUSG00000045896	PAIP2B	poly(A) binding protein interacting protein 2B	cytoplasm|	negative regulation of translational initiation|	translation repressor activity, nucleic acid binding|protein binding|	7	0.9	4.55	7	0.3	0.795	0.7	4.74	0.0182	0	2.9	528	0.00236125	FALSE
ENSMUSG00000058794	NFE2	nuclear factor, erythroid 2	nucleus|nucleoplasm|cytoplasm|actin cytoskeleton|PML body|	nucleosome disassembly|transcription, DNA-templated|regulation of transcription from RNA polymerase II promoter|cell-cell signaling|multicellular organismal development|blood coagulation|hemostasis|blood circulation|negative regulation of bone mineralization|negative regulation of syncytium formation by plasma membrane fusion|positive regulation of transcription, DNA-templated|labyrinthine layer …	sequence-specific DNA binding transcription factor activity|transcription coactivator activity|sequence-specific DNA binding|protein N-terminus binding|WW domain binding|WW domain binding|	7	1.2	5.61	6	0.3	0.725	0.8	4.74	0.0182	0.1	2.8	529	0.00236573	FALSE
ENSMUSG00000016528	MAPKAPK2	mitogen-activated protein kinase-activated protein kinase 2	nucleus|nucleoplasm|cytoplasm|centrosome|cytosol|	MAPK cascade|activation of MAPK activity|toll-like receptor signaling pathway|toll-like receptor signaling pathway|MyD88-dependent toll-like receptor signaling pathway|MyD88-independent toll-like receptor signaling pathway|protein phosphorylation|leukotriene metabolic process|response to stress|inflammatory response|cellular response to DNA damage stimulus|Ras protein signal transduction|gene exp…	protein kinase activity|protein serine/threonine kinase activity|signal transducer activity|protein binding|ATP binding|	7	0.7	1.18	8	0.7	3.8	0.7	4.73	0.0182	0.2	2	530	0.0023702	FALSE
ENSMUSG00000074971	FIBIN	fin bud initiation factor homolog (zebrafish)	extracellular region|endoplasmic reticulum|Golgi apparatus|	None	None	9	0.8	1.47	7	0.7	3.55	0.7	4.73	0.0182	0.1	1.9	531	0.00237467	FALSE
ENSMUSG00000020037	RFX4	regulatory factor X, 4 (influences HLA class II expression)	nucleus|	transcription, DNA-templated|dorsal spinal cord development|cerebellar cortex morphogenesis|forebrain development|midbrain development|positive regulation of transcription from RNA polymerase II promoter|	DNA binding|chromatin binding|	4	0.5	1.03	5	-0.9	6.18	-0.8	4.72	0.0184	-2	1.1	532	0.00237914	FALSE
ENSMUSG00000032715	TRIB3	tribbles pseudokinase 3	nucleus|nucleus|cytosol|plasma membrane|	transcription, DNA-templated|protein phosphorylation|negative regulation of protein kinase activity|epidermal growth factor receptor signaling pathway|insulin receptor signaling pathway|fibroblast growth factor receptor signaling pathway|regulation of glucose transport|positive regulation of protein binding|cellular response to insulin stimulus|response to endoplasmic reticulum stress|Fc-epsilon …	transcription corepressor activity|protein kinase inhibitor activity|protein binding|ATP binding|protein kinase binding|protein kinase binding|ubiquitin protein ligase binding|ubiquitin-protein transferase regulator activity|	7	0.7	2.69	6	1	2.35	0.7	4.72	0.0184	0.1	2	533	0.00238361	FALSE
ENSMUSG00000030339	LTBR	lymphotoxin beta receptor (TNFR superfamily, member 3)	integral component of membrane|	apoptotic process|signal transduction|viral process|positive regulation of I-kappaB kinase/NF-kappaB signaling|positive regulation of JNK cascade|cellular response to mechanical stimulus|positive regulation of extrinsic apoptotic signaling pathway|	protein binding|ubiquitin protein ligase binding|identical protein binding|	6	0.7	0.607	7	0.9	4.39	0.9	4.72	0.0184	0	2	534	0.00238809	FALSE
ENSMUSG00000091086	GM5428	predicted gene 5428	cellular_component|ribosome|ribonucleoprotein complex|	biological_process|	molecular_function|	5	0.7	0.771	3	1.2	4.28	0.9	4.72	0.0184	0.1	2	535	0.00239256	FALSE
ENSMUSG00000038178	SLC43A2	solute carrier family 43 (amino acid system L transporter), member 2	plasma membrane|integral component of membrane|	ion transport|amino acid transport|transmembrane transport|L-alpha-amino acid transmembrane transport|	L-amino acid transmembrane transporter activity|	5	0.3	0.365	7	0.9	5.11	0.6	4.72	0.0184	0.1	2	536	0.00239703	FALSE
ENSMUSG00000094353	OLFR150	olfactory receptor 150	plasma membrane|membrane|integral component of membrane|	signal transduction|G-protein coupled receptor signaling pathway|sensory perception of smell|response to stimulus|detection of chemical stimulus involved in sensory perception of smell|	signal transducer activity|G-protein coupled receptor activity|olfactory receptor activity|	5	1	3.43	4	0.8	1.55	1	4.67	0.0187	0.1	2	537	0.0024015	FALSE
ENSMUSG00000053914	KDM4D	lysine (K)-specific demethylase 4D	nucleus|blood microparticle|	transcription, DNA-templated|regulation of transcription, DNA-templated|histone H3-K9 demethylation|oxidation-reduction process|	metal ion binding|dioxygenase activity|	5	0	0	5	0.9	5.43	0.8	4.7	0.0187	0.1	2	538	0.00240597	FALSE
ENSMUSG00000042812	FOXF1	forkhead box F1	nucleus|transcription factor complex|	negative regulation of transcription from RNA polymerase II promoter|blood vessel development|vasculogenesis|in utero embryonic development|somitogenesis|morphogenesis of a branching structure|positive regulation of mesenchymal cell proliferation|endocardial cushion development|cardiac left ventricle morphogenesis|transcription from RNA polymerase II promoter|smoothened signaling pathway|determin…	RNA polymerase II regulatory region sequence-specific DNA binding|RNA polymerase II transcription regulatory region sequence-specific DNA binding transcription factor activity involved in positive regulation of transcription|DNA binding|sequence-specific DNA binding|	7	1.1	5.88	7	0.3	0.348	0.9	4.7	0.0187	0.2	2	539	0.00241045	FALSE
ENSMUSG00000053873	AYM1	activator of yeast meiotic promoters 1	male germ cell nucleus|female germ cell nucleus|	positive regulation of transcription from RNA polymerase II promoter|	molecular_function|	6	1.1	7.07	6	0	0	1.1	4.69	0.0187	0.2	2	540	0.00241492	FALSE
ENSMUSG00000038187	BTBD10	BTB (POZ) domain containing 10	nucleus|	None	None	6	1.3	3.34	6	0.7	1.89	0.7	4.7	0.0187	0	2.7	541	0.00241939	FALSE
ENSMUSG00000062201	PRL3D3	prolactin family 3, subfamily d, member 3	cellular_component|extracellular region|	biological_process|	molecular_function|hormone activity|	5	0	0	4	1.5	6.13	1.2	4.67	0.0187	0.3	3	542	0.00242386	FALSE
ENSMUSG00000024803	ANKRD1	ankyrin repeat domain 1 (cardiac muscle)	nucleus|nucleoplasm|transcription factor complex|cytoplasm|cytosol|I band|	negative regulation of transcription from RNA polymerase II promoter|positive regulation of neuron projection development|cellular response to drug|skeletal muscle cell differentiation|response to muscle stretch|positive regulation of apoptotic process|positive regulation of DNA damage response, signal transduction by p53 class mediator|cellular lipid metabolic process|small molecule metabolic pr…	RNA polymerase II transcription factor binding|RNA polymerase II transcription coactivator activity|p53 binding|DNA binding|transcription corepressor activity|protein binding|titin binding|histone deacetylase binding|R-SMAD binding|	7	0.9	5.95	4	-0.1	0.394	0.8	4.7	0.0187	0	2.8	543	0.00242834	FALSE
ENSMUSG00000024948	MAP4K2	mitogen-activated protein kinase kinase kinase kinase 2	Golgi membrane|basolateral plasma membrane|	activation of MAPKKK activity|protein phosphorylation|vesicle targeting|immune response|JNK cascade|activation of JUN kinase activity|intracellular signal transduction|innate immune response|positive regulation of JNK cascade|	protein serine/threonine kinase activity|small GTPase regulator activity|protein binding|ATP binding|mitogen-activated protein kinase kinase kinase binding|	10	0.2	0.235	5	-1	7.41	-1	4.66	0.0188	-2	0.7	544	0.00243281	FALSE
ENSMUSG00000032299	COMMD4	COMM domain containing 4	cytoplasm|	None	protein binding|	6	0.4	0.878	7	-1	6.68	-1	4.65	0.0189	-2	0.6	545	0.00243728	FALSE
ENSMUSG00000076475	TRBV19	T cell receptor beta variable 19	None	None	None	4	0	0	5	-0.6	5.83	-0.6	4.64	0.019	-2	0.7	546	0.00244175	FALSE
ENSMUSG00000095916	VMN1R191	vomeronasal 1 receptor 191	integral component of plasma membrane|	G-protein coupled receptor signaling pathway|response to pheromone|	pheromone binding|pheromone receptor activity|	6	1.4	7.08	6	0	0	1.3	4.64	0.019	0.2	2.9	547	0.00244622	FALSE
ENSMUSG00000014329	BICC1	BicC family RNA binding protein 1	cytoplasm|	multicellular organismal development|negative regulation of canonical Wnt signaling pathway|	poly(A) RNA binding|	6	0.7	1.12	5	1	4.06	1	4.64	0.019	0.1	2	548	0.0024507	FALSE
ENSMUSG00000041202	PLA2G2D	phospholipase A2, group IID	extracellular region|	phospholipid metabolic process|phosphatidic acid biosynthetic process|inflammatory response|lipid catabolic process|phosphatidylglycerol acyl-chain remodeling|phosphatidylinositol acyl-chain remodeling|phosphatidylserine acyl-chain remodeling|phosphatidylcholine acyl-chain remodeling|phosphatidylethanolamine acyl-chain remodeling|small molecule metabolic process|glycerophospholipid biosynthetic p…	phospholipase A2 activity|calcium ion binding|	6	0.9	4.51	4	0.4	0.979	0.8	4.63	0.0192	0.1	2	549	0.00245517	FALSE
ENSMUSG00000022883	ROBO1	roundabout, axon guidance receptor, homolog 1 (Drosophila)	cytoplasm|plasma membrane|integral component of plasma membrane|cell surface|axolemma|	cell migration involved in sprouting angiogenesis|activation of cysteine-type endopeptidase activity involved in apoptotic process|cell adhesion|homophilic cell adhesion|nervous system development|axon guidance|axon midline choice point recognition|chemorepulsion involved in postnatal olfactory bulb interneuron migration|negative regulation of mammary gland epithelial cell proliferation|Roundabou…	protein binding|axon guidance receptor activity|LRR domain binding|identical protein binding|protein heterodimerization activity|	8	0.7	2.35	8	-0.3	6.02	-0.3	4.63	0.0192	-1.2	1.6	550	0.00245964	FALSE
ENSMUSG00000028602	TNFRSF8	tumor necrosis factor receptor superfamily, member 8	cytoplasm|plasma membrane|integral component of membrane|extracellular vesicular exosome|	signal transduction|negative regulation of cell proliferation|tumor necrosis factor-mediated signaling pathway|positive regulation of tumor necrosis factor biosynthetic process|positive regulation of apoptotic process|positive regulation of TRAIL biosynthetic process|cellular response to mechanical stimulus|	transmembrane signaling receptor activity|tumor necrosis factor-activated receptor activity|	7	0.9	1.17	4	0.9	3.69	0.9	4.61	0.0194	0.1	2.8	551	0.00246411	FALSE
ENSMUSG00000024844	BANF1	barrier to autointegration factor 1	nucleus|nucleoplasm|chromosome|cytoplasm|cytosol|extracellular vesicular exosome|	mitotic cell cycle|mitotic nuclear envelope disassembly|mitotic nuclear envelope reassembly|response to virus|DNA integration|viral process|establishment of integrated proviral latency|	DNA binding|protein binding|	4	0	0	3	-0.5	5.73	-0.5	4.59	0.0194	-2	1.2	552	0.00246858	FALSE
ENSMUSG00000082229	NAP1L2	nucleosome assembly protein 1-like 2	nucleus|	nucleosome assembly|	protein binding|	4	0.8	1.19	6	0.9	3.71	0.9	4.6	0.0194	0.1	2	553	0.00247306	FALSE
ENSMUSG00000055010	A830031A19RIK	RIKEN cDNA A830031A19 gene	cellular_component|	biological_process|	molecular_function|	7	1.2	5.89	7	-0.5	1.21	0.8	4.56	0.0196	-0.1	3	554	0.00247753	FALSE
ENSMUSG00000034482	LY6G5C	lymphocyte antigen 6 complex, locus G5C	extracellular region|	None	None	7	0.4	0.375	7	0.8	4.8	0.7	4.57	0.0196	-0.4	2	555	0.002482	FALSE
ENSMUSG00000035285	NAT14	N-acetyltransferase 14 (GCN5-related, putative)	nucleus|integral component of membrane|	DNA-templated transcription, initiation|positive regulation of transcription, DNA-templated|	DNA binding|N-acetyltransferase activity|	8	0	0	7	-0.5	6.44	-0.5	4.56	0.0196	-1.9	0.4	556	0.00248647	FALSE
ENSMUSG00000018507	TRPV2	transient receptor potential cation channel, subfamily V, member 2	plasma membrane|plasma membrane|integral component of plasma membrane|cell surface|endomembrane system|growth cone membrane|melanosome|axonal growth cone|cell body|	transport|sensory perception|response to temperature stimulus|response to heat|ion transmembrane transport|positive regulation of axon extension|transmembrane transport|calcium ion transmembrane transport|positive regulation of calcium ion import|	ion channel activity|cation channel activity|calcium channel activity|ion transmembrane transporter activity|	6	0.5	0.513	4	-0.9	5.3	1.1	4.56	0.0196	-1.5	3	557	0.00249094	FALSE
ENSMUSG00000035277	ARX	aristaless related homeobox	nucleus|	transcription, DNA-templated|regulation of transcription, DNA-templated|axon guidance|globus pallidus development|cerebral cortex tangential migration|embryonic olfactory bulb interneuron precursor migration|cell proliferation in forebrain|cerebral cortex GABAergic interneuron migration|regulation of cell proliferation|lipid digestion|positive regulation of organ growth|epithelial cell fate commi…	chromatin binding|sequence-specific DNA binding transcription factor activity|sequence-specific DNA binding|	9	0.6	3.42	9	0.4	1.67	0.5	4.56	0.0196	-0.2	1.6	558	0.00249542	FALSE
ENSMUSG00000049932	H2AFX	H2A histone family, member X	chromosome, telomeric region|nucleosome|nuclear chromatin|condensed nuclear chromosome|male germ cell nucleus|XY body|nucleus|nucleoplasm|replication fork|site of double-strand break|	DNA damage checkpoint|double-strand break repair via homologous recombination|DNA repair|double-strand break repair|double-strand break repair|nucleosome assembly|cellular response to DNA damage stimulus|meiotic nuclear division|spermatogenesis|response to ionizing radiation|positive regulation of DNA repair|	DNA binding|damaged DNA binding|protein binding|enzyme binding|histone binding|protein heterodimerization activity|	7	0.7	2.44	7	-0.7	6.5	-0.7	4.55	0.0201	-2	1.1	559	0.00249989	FALSE
ENSMUSG00000030494	RHPN2	rhophilin, Rho GTPase binding protein 2	nucleus|cytoplasm|intracellular membrane-bounded organelle|perinuclear region of cytoplasm|	signal transduction|	None	7	0.9	4.1	7	-0.8	1.42	0.6	4.55	0.0201	-0.7	2.7	560	0.00250436	FALSE
ENSMUSG00000090132	CYPT2	cysteine-rich perinuclear theca 2	cellular_component|	biological_process|	molecular_function|	6	1	5.45	6	0.1	0.193	0.8	4.55	0.0201	0.1	2.8	561	0.00250883	FALSE
ENSMUSG00000028191	BCL10	B-cell CLL/lymphoma 10	immunological synapse|nucleus|cytoplasm|lysosome|cytosol|cytosol|cytoplasmic microtubule|plasma membrane|CBM complex|T cell receptor complex|protein complex|membrane raft|lipopolysaccharide receptor complex|perinuclear region of cytoplasm|	B cell apoptotic process|neural tube closure|toll-like receptor signaling pathway|response to molecule of bacterial origin|adaptive immune response|negative regulation of mature B cell apoptotic process|cellular defense response|cell death|response to fungus|immunoglobulin mediated immune response|positive regulation of protein ubiquitination|response to food|positive regulation of mast cell cyto…	protease binding|transcription coactivator activity|protein binding|protein C-terminus binding|transcription factor binding|kinase activator activity|enzyme binding|kinase binding|protein kinase binding|ubiquitin protein ligase binding|ubiquitin binding|protein kinase B binding|protein self-association|NF-kappaB binding|	8	0.9	4.36	7	0.4	0.554	0.7	4.54	0.0203	0	2.5	562	0.0025133	FALSE
ENSMUSG00000031714	GAB1	GRB2-associated binding protein 1	cytosol|	response to oxidative stress|epidermal growth factor receptor signaling pathway|activation of JUN kinase activity|heart development|cell proliferation|insulin receptor signaling pathway|fibroblast growth factor receptor signaling pathway|epidermis development|regulation of cell migration|Fc-epsilon receptor signaling pathway|innate immune response|platelet-derived growth factor receptor signaling…	signal transducer activity|SH3/SH2 adaptor activity|protein binding|	3	1.1	1.6	2	1.1	3.17	1.1	4.51	0.0204	-0.2	2	563	0.00251778	FALSE
ENSMUSG00000049878	RLF	rearranged L-myc fusion	nucleus|	transcription, DNA-templated|regulation of transcription, DNA-templated|DNA integration|positive regulation of transcription, DNA-templated|positive regulation of transcription from RNA polymerase II promoter|chromosome organization|chromosome organization|	DNA binding|protein binding|zinc ion binding|	7	0.7	0.351	4	1.1	4.69	0.9	4.53	0.0204	0.1	2	564	0.00252225	FALSE
ENSMUSG00000063173	OLFR811	olfactory receptor 811	plasma membrane|membrane|integral component of membrane|	signal transduction|G-protein coupled receptor signaling pathway|sensory perception of smell|response to stimulus|detection of chemical stimulus involved in sensory perception of smell|	signal transducer activity|G-protein coupled receptor activity|olfactory receptor activity|	2	-0.1	0.0416	2	-0.4	4.94	-0.4	4.52	0.0204	-2	1	565	0.00252672	FALSE
ENSMUSG00000052848	C130026L21RIK	RIKEN cDNA C130026L21 gene	cellular_component|	biological_process|	molecular_function|	4	1.4	6.13	3	0	0	1.4	4.52	0.0204	0.2	3	566	0.00253119	FALSE
ENSMUSG00000028458	TESK1	testis-specific kinase 1	cytosol|	spermatogenesis|peptidyl-tyrosine phosphorylation|cell junction assembly|	protein serine/threonine kinase activity|protein serine/threonine/tyrosine kinase activity|protein tyrosine kinase activity|protein binding|ATP binding|metal ion binding|	8	0.9	4.41	6	0.4	0.867	0.7	4.51	0.0204	-0.1	2.4	567	0.00253566	FALSE
ENSMUSG00000070661	RNF186	ring finger protein 186	integral component of membrane|	None	zinc ion binding|	8	0.3	0.265	7	-1	6.95	-1	4.49	0.0205	-2	0.3	568	0.00254014	FALSE
ENSMUSG00000021188	TRIP11	thyroid hormone receptor interactor 11	nucleus|Golgi apparatus|cytoskeleton|membrane|	protein targeting to Golgi|ventricular septum development|transcription from RNA polymerase II promoter|regulation of RNA biosynthetic process|	transcription coactivator activity|protein binding|	6	1.4	5.79	5	0.2	0.0771	1.2	4.5	0.0205	0.1	2.9	569	0.00254461	FALSE
ENSMUSG00000076731	IGHV8-12	immunoglobulin heavy variable V8-12	None	None	None	4	1.1	3.56	3	0.7	1.51	0.8	4.5	0.0205	-0.1	2	570	0.00254908	FALSE
ENSMUSG00000073448	GM10509	zinc finger protein 51 pseudogene	None	None	None	5	0.7	1.74	5	-0.9	6.26	-0.9	4.5	0.0205	-2	1.5	571	0.00255355	FALSE
ENSMUSG00000045691	THTPA	thiamine triphosphatase	cytosol|	generation of precursor metabolites and energy|vitamin metabolic process|water-soluble vitamin metabolic process|thiamine metabolic process|dephosphorylation|thiamine diphosphate metabolic process|thiamine-containing compound metabolic process|small molecule metabolic process|	magnesium ion binding|hydrolase activity|thiamin-triphosphatase activity|thiamin-triphosphatase activity|	8	1.5	6.13	6	0.1	0.162	1	4.49	0.0205	0.2	2.9	572	0.00255802	FALSE
ENSMUSG00000022286	GRHL2	grainyhead-like 2 (Drosophila)	nucleus|	in utero embryonic development|neural tube closure|transcription, DNA-templated|regulation of transcription, DNA-templated|	DNA binding|	7	1.2	5.79	5	0.2	0.242	1.1	4.49	0.0205	0.1	2.8	573	0.0025625	FALSE
ENSMUSG00000020674	PXDN	peroxidasin homolog (Drosophila)	proteinaceous extracellular matrix|extracellular space|endoplasmic reticulum|extracellular matrix|	negative regulation of cytokine-mediated signaling pathway|immune response|extracellular matrix organization|hydrogen peroxide catabolic process|oxidation-reduction process|	peroxidase activity|interleukin-1 receptor antagonist activity|extracellular matrix structural constituent|heme binding|metal ion binding|	7	0.5	1.14	5	0.9	3.67	0.8	4.47	0.0207	0.1	2	574	0.00256697	FALSE
ENSMUSG00000094719	GM5108	predicted gene 5108	None	None	None	7	1.1	6.83	7	0	0	1.1	4.48	0.0207	0.1	2.8	575	0.00257144	FALSE
ENSMUSG00000046975	OLFR1020	olfactory receptor 1020	plasma membrane|membrane|integral component of membrane|	signal transduction|G-protein coupled receptor signaling pathway|sensory perception of smell|response to stimulus|detection of chemical stimulus involved in sensory perception of smell|	signal transducer activity|G-protein coupled receptor activity|olfactory receptor activity|	2	0	0	4	-0.9	5.39	-0.9	4.47	0.0207	-2	0.6	576	0.00257591	FALSE
ENSMUSG00000042293	GM5617	predicted gene 5617	cellular_component|	biological_process|	molecular_function|	5	1.7	6.34	4	-0.6	2.1	1.6	4.46	0.0208	-0.3	4	577	0.00258039	FALSE
ENSMUSG00000073197	5730507C01RIK	RIKEN cDNA 5730507C01 gene	cellular_component|	biological_process|	molecular_function|metal ion binding|	8	1.3	6.64	5	-0.7	1.94	1.2	4.46	0.0208	-0.4	3	578	0.00258486	FALSE
ENSMUSG00000045948	MRPS12	mitochondrial ribosomal protein S12	mitochondrial ribosome|small ribosomal subunit|	translation|	structural constituent of ribosome|protein binding|poly(A) RNA binding|	3	0.5	0.547	3	1.4	4.76	1.1	4.46	0.0208	0	2	579	0.00258933	FALSE
ENSMUSG00000096843	GM21111	predicted gene, 21111	None	None	None	5	1.2	4.81	4	-0.5	5.75	-0.4	4.46	0.0208	-1.5	2.7	580	0.0025938	FALSE
ENSMUSG00000096023	GM3542	predicted gene 3542	None	None	None	3	1	2.37	3	0.8	2.44	0.9	4.44	0.021	-0.2	2	581	0.00259827	FALSE
ENSMUSG00000006941	EIF1B	eukaryotic translation initiation factor 1B	cellular_component|	translational initiation|regulation of translational initiation|	translation initiation factor activity|poly(A) RNA binding|	6	1.3	5.67	3	0	0	1.1	4.45	0.021	0.2	3	582	0.00260275	FALSE
ENSMUSG00000052558	GM9884	predicted gene 9884	cellular_component|	biological_process|	molecular_function|	7	1	1.47	6	0.7	3.26	0.8	4.44	0.021	0	2.6	583	0.00260722	FALSE
ENSMUSG00000062496	4930431F12RIK	RIKEN cDNA 4930431F12 gene	cellular_component|	biological_process|	molecular_function|	9	1.2	5.81	6	-0.1	0.305	1	4.45	0.021	0.1	2.8	584	0.00261169	FALSE
ENSMUSG00000037846	RTKN2	rhotekin 2	plasma membrane|	signal transduction|positive regulation of cell proliferation|hemopoiesis|	None	5	0.9	1.32	3	1.3	3.51	0.9	4.45	0.021	0	2	585	0.00261616	FALSE
ENSMUSG00000096470	GM9603	predicted gene 9603	None	None	None	3	1	2.37	3	0.8	2.44	0.9	4.44	0.021	-0.2	2	586	0.00262063	FALSE
ENSMUSG00000006378	GCAT	glycine C-acetyltransferase	nucleus|mitochondrion|	cellular amino acid metabolic process|biosynthetic process|L-threonine catabolic process to glycine|	glycine C-acetyltransferase activity|pyridoxal phosphate binding|	8	0.6	0.986	6	0.9	3.91	0.8	4.43	0.0211	-0.1	1.9	587	0.00262511	FALSE
ENSMUSG00000068289	CMA2	chymase 2, mast cell	None	None	peptidase activity|serine-type peptidase activity|hydrolase activity|	3	0.4	0.365	2	1	4.74	1	4.43	0.0211	-0.3	2	588	0.00262958	FALSE
ENSMUSG00000032889	GM6685	cytochrome b5 domain containing 1 pseudogene	None	None	None	6	1.1	4.36	4	0.5	1.36	0.8	4.42	0.0212	0	2.8	589	0.00263405	FALSE
ENSMUSG00000002767	MRPL2	mitochondrial ribosomal protein L2	mitochondrion|ribosome|	translation|	structural constituent of ribosome|poly(A) RNA binding|	4	1.6	4.78	4	0.7	0.476	1.4	4.41	0.0215	0.3	3	590	0.00263852	FALSE
ENSMUSG00000054720	LRRC8C	leucine rich repeat containing 8 family, member C	endoplasmic reticulum membrane|plasma membrane|membrane|integral component of membrane|	ion transport|	protein binding|	6	1	5.74	6	-0.2	0.484	0.9	4.41	0.0215	0	2	591	0.00264299	FALSE
ENSMUSG00000034111	TMED8	transmembrane emp24 protein transport domain containing 8	integral component of membrane|	transport|	None	8	1.1	3.93	6	-1	6.89	-1	4.4	0.0215	-2	1.9	592	0.00264747	FALSE
ENSMUSG00000008813	TPPP2	tubulin polymerization-promoting protein family member 2	cytoplasm|	None	None	4	1.3	5.8	3	0	0	1.3	4.38	0.0217	0.1	3	593	0.00265194	FALSE
ENSMUSG00000025783	4930412O13RIK	RIKEN cDNA 4930412O13 gene	cellular_component|	biological_process|	molecular_function|	4	1	2.32	5	1	2.32	1	4.38	0.0217	-0.1	2	594	0.00265641	FALSE
ENSMUSG00000031842	PDE4C	phosphodiesterase 4C, cAMP-specific	extracellular space|cytosol|primary cilium|	cAMP catabolic process|signal transduction|	3',5'-cyclic-AMP phosphodiesterase activity|metal ion binding|	7	1.4	3.18	4	0.6	1.85	0.9	4.38	0.0217	0.1	2.9	595	0.00266088	FALSE
ENSMUSG00000030522	MTMR10	myotubularin related protein 10	None	dephosphorylation|	phosphatase activity|	8	0.4	0.453	5	1.6	5.76	1.2	4.39	0.0217	0.2	3	596	0.00266535	FALSE
ENSMUSG00000070311	OLFR894	olfactory receptor 894	plasma membrane|membrane|integral component of membrane|	signal transduction|G-protein coupled receptor signaling pathway|sensory perception of smell|response to stimulus|detection of chemical stimulus involved in sensory perception of smell|	signal transducer activity|G-protein coupled receptor activity|olfactory receptor activity|	6	0.8	0.996	7	0.6	3.67	0.6	4.38	0.0217	0	1.9	597	0.00266983	FALSE
ENSMUSG00000053593	FATE1	fetal and adult testis expressed 1	endoplasmic reticulum|integral component of membrane|	None	None	5	1.2	1.42	5	1	3.31	1	4.39	0.0217	0.1	2.9	598	0.0026743	FALSE
ENSMUSG00000016349	EEF1A2	eukaryotic translation elongation factor 1 alpha 2	nucleus|eukaryotic translation elongation factor 1 complex|neuronal cell body|	GTP catabolic process|translational elongation|response to inorganic substance|positive regulation of execution phase of apoptosis|	translation elongation factor activity|GTPase activity|GTP binding|translation factor activity, nucleic acid binding|	5	0	0	5	-0.5	5.68	-0.4	4.39	0.0217	-2	0.5	599	0.00267877	FALSE
ENSMUSG00000098640	GM14214	ribosomal protein L7A pseudogene	None	None	None	4	1.3	5.81	5	0.2	0.127	1.1	4.38	0.0217	0.2	3	600	0.00268324	FALSE
ENSMUSG00000024497	POU4F3	POU class 4 homeobox 3	nucleus|	visual perception|sensory perception of sound|vestibulocochlear nerve development|retinal ganglion cell axon guidance|inner ear morphogenesis|auditory receptor cell differentiation|positive regulation of transcription from RNA polymerase II promoter|axon extension|neuromuscular process controlling balance|neuron apoptotic process|	RNA polymerase II core promoter proximal region sequence-specific DNA binding|RNA polymerase II core promoter proximal region sequence-specific DNA binding transcription factor activity involved in positive regulation of transcription|sequence-specific DNA binding transcription factor activity|	8	0.1	0.0419	7	0.7	5.41	0.6	4.35	0.0219	-0.1	2	601	0.00268771	FALSE
ENSMUSG00000042594	SH2B3	SH2B adaptor protein 3	cytosol|	blood coagulation|cell differentiation|embryonic hemopoiesis|intracellular signal transduction|	signal transducer activity|protein binding|protein complex binding|phosphate ion binding|	8	1.1	5.73	8	0.1	0.115	0.8	4.35	0.0219	0	2.7	602	0.00269219	FALSE
ENSMUSG00000055657	E030030I06RIK	RIKEN cDNA E030030I06 gene	cellular_component|	biological_process|	molecular_function|	7	0.3	0.148	6	-0.8	6.46	-0.8	4.37	0.0219	-2	0.5	603	0.00269666	FALSE
ENSMUSG00000070002	ELL	elongation factor RNA polymerase II	nucleoplasm|transcription elongation factor complex|Cajal body|nuclear speck|	in utero embryonic development|transcription from RNA polymerase II promoter|transcription elongation from RNA polymerase II promoter|gene expression|negative regulation of phosphatase activity|viral process|positive regulation of DNA-templated transcription, elongation|positive regulation of viral transcription|	protein binding|phosphatase binding|	7	1.2	4.59	6	0.4	1.16	0.9	4.35	0.0219	0.1	2	604	0.00270113	FALSE
ENSMUSG00000027318	ADAM33	ADAM metallopeptidase domain 33	integral component of membrane|	proteolysis|	metalloendopeptidase activity|zinc ion binding|	5	1.2	3.67	4	0.6	1.71	0.7	4.35	0.0219	0	2.9	605	0.0027056	FALSE
ENSMUSG00000028278	RRAGD	Ras-related GTP binding D	nucleus|cytoplasm|lysosome|	positive regulation of TOR signaling|cellular protein localization|cellular response to amino acid stimulus|	protein binding|GTP binding|protein heterodimerization activity|	6	0.8	3.25	7	0.5	1.56	0.7	4.36	0.0219	0	1.9	606	0.00271008	FALSE
ENSMUSG00000095855	GM21160	predicted gene, 21160	None	None	None	6	1.3	5.93	3	-0.5	3.86	1.2	4.34	0.0221	-0.9	3	607	0.00271455	FALSE
ENSMUSG00000044339	ALKBH2	alkB, alkylation repair homolog 2 (E. coli)	nucleoplasm|	DNA repair|DNA dealkylation involved in DNA repair|DNA dealkylation involved in DNA repair|oxidative DNA demethylation|oxidative demethylation|DNA demethylation|	ferrous iron binding|DNA-N1-methyladenine dioxygenase activity|cytosine C-5 DNA demethylase activity|cytosine C-5 DNA demethylase activity|	8	0.8	1.93	7	0.6	2.77	0.9	4.34	0.0221	0.1	1.9	608	0.00271902	FALSE
ENSMUSG00000044042	FMN1	formin 1	nucleus|cytoplasm|actin filament|plasma membrane|adherens junction|	gene expression|forelimb morphogenesis|hindlimb morphogenesis|actin nucleation|skeletal system morphogenesis|positive regulation of actin nucleation|	DNA binding|actin binding|SH3 domain binding|	4	0	0	3	-0.9	5.81	-0.9	4.34	0.0221	-2	0.6	609	0.00272349	FALSE
ENSMUSG00000042244	PGLYRP3	peptidoglycan recognition protein 3	extracellular region|intracellular|membrane|	pattern recognition receptor signaling pathway|peptidoglycan catabolic process|detection of bacterium|negative regulation of interferon-gamma production|negative regulation of natural killer cell differentiation involved in immune response|growth of symbiont in host|innate immune response|defense response to Gram-positive bacterium|	zinc ion binding|N-acetylmuramoyl-L-alanine amidase activity|peptidoglycan receptor activity|peptidoglycan binding|	8	0.7	2.52	6	0.7	2.08	0.7	4.33	0.0224	-0.1	1.9	610	0.00272796	FALSE
ENSMUSG00000095351	IGKV3-2	immunoglobulin kappa variable 3-2	None	None	None	3	1.2	5.88	5	0	0	1	4.33	0.0224	0	2	611	0.00273244	FALSE
ENSMUSG00000028675	PNRC2	proline-rich nuclear receptor coactivator 2	cytoplasmic mRNA processing body|nucleus|	nuclear-transcribed mRNA catabolic process, nonsense-mediated decay|transcription, DNA-templated|regulation of transcription, DNA-templated|deadenylation-independent decapping of nuclear-transcribed mRNA|	protein binding|	9	0.9	6.5	7	-0.5	0.579	0.8	4.32	0.0225	0	2.9	612	0.00273691	FALSE
ENSMUSG00000031799	TPM4	tropomyosin 4	stress fiber|podosome|cytosol|cytoskeleton|muscle thin filament tropomyosin|membrane|cortical cytoskeleton|filamentous actin|extracellular vesicular exosome|	osteoblast differentiation|cellular component movement|muscle contraction|muscle filament sliding|	actin binding|calcium ion binding|structural constituent of muscle|	8	0.7	0.25	4	1.1	4.61	1	4.32	0.0225	-0.3	2	613	0.00274138	FALSE
ENSMUSG00000066072	CYP4A10	cytochrome P450, family 4, subfamily a, polypeptide 10	cytoplasm|endoplasmic reticulum|membrane|apical plasma membrane|intracellular membrane-bounded organelle|intracellular membrane-bounded organelle|extracellular vesicular exosome|	fatty acid metabolic process|leukotriene B4 catabolic process|oxidation-reduction process|	monooxygenase activity|iron ion binding|arachidonic acid monooxygenase activity|arachidonic acid epoxygenase activity|oxidoreductase activity|oxidoreductase activity, acting on paired donors, with incorporation or reduction of molecular oxygen|alkane 1-monooxygenase activity|heme binding|metal ion binding|leukotriene-B4 20-monooxygenase activity|arachidonic acid omega-hydroxylase activity|	8	0.7	1.55	7	0.8	3.1	0.7	4.32	0.0225	-0.1	1.9	614	0.00274585	FALSE
ENSMUSG00000030446	ZFP273	zinc finger protein 273	cellular_component|	regulation of transcription, DNA-templated|	sequence-specific DNA binding transcription factor activity|metal ion binding|	8	0.7	2.08	8	-0.9	6.66	-0.9	4.32	0.0225	-2	1.6	615	0.00275032	FALSE
ENSMUSG00000076633	IGHV5-2	immunoglobulin heavy variable 5-2	None	None	None	4	0.8	1.89	6	0.7	2.72	0.7	4.32	0.0225	0	2	616	0.0027548	FALSE
ENSMUSG00000021545	1700067P10RIK	RIKEN cDNA 1700067P10 gene	cellular_component|	biological_process|	molecular_function|	6	0.4	0.755	5	0.8	3.96	0.8	4.32	0.0225	0	2	617	0.00275927	FALSE
ENSMUSG00000042031	LCE3B	late cornified envelope 3B	None	keratinization|	None	8	0.6	1.04	8	-0.4	5.92	-0.4	4.31	0.0227	-1.4	1.5	618	0.00276374	FALSE
ENSMUSG00000024084	QPCT	glutaminyl-peptide cyclotransferase	extracellular vesicular exosome|	cellular protein modification process|proteolysis|peptidyl-pyroglutamic acid biosynthetic process, using glutaminyl-peptide cyclotransferase|	peptidase activity|zinc ion binding|glutaminyl-peptide cyclotransferase activity|	6	1.1	5.19	6	0.1	0.206	0.8	4.31	0.0227	0	2.8	619	0.00276821	FALSE
ENSMUSG00000047842	DIRAS2	DIRAS family, GTP-binding RAS-like 2	plasma membrane|	GTP catabolic process|small GTPase mediated signal transduction|	GTP binding|	6	0.3	0.184	5	-0.8	6.12	-0.7	4.31	0.0227	-2	0.7	620	0.00277268	FALSE
ENSMUSG00000028967	ERRFI1	ERBB receptor feedback inhibitor 1	nucleus|cytoplasm|cytoplasm|extrinsic component of cytoplasmic side of plasma membrane|	response to stress|negative regulation of epidermal growth factor-activated receptor activity|negative regulation of epidermal growth factor-activated receptor activity|negative regulation of protein autophosphorylation|positive regulation of Rho GTPase activity|skin morphogenesis|regulation of keratinocyte differentiation|lung alveolus development|lung vasculature development|lung epithelium dev…	Rho GTPase activator activity|protein binding|protein kinase binding|	5	0.8	2.05	6	0.8	2.51	0.8	4.3	0.0228	0	2	621	0.00277716	FALSE
ENSMUSG00000048077	H1FNT	H1 histone family, member N, testis-specific	nuclear chromatin|nucleus|	multicellular organismal development|spermatid nucleus elongation|chromosome condensation|sperm chromatin condensation|	DNA binding|ATP binding|	9	0.3	0.487	6	-1	6.88	-1	4.29	0.0231	-2	1.1	622	0.00278163	FALSE
ENSMUSG00000049686	ORAI1	ORAI calcium release-activated calcium modulator 1	integral component of plasma membrane|membrane|protein complex|	store-operated calcium entry|immune system process|blood coagulation|regulation of calcium ion transport|positive regulation of calcium ion transport|calcium ion transmembrane transport|	protein binding|calmodulin binding|store-operated calcium channel activity|	6	0.3	0.335	4	1.5	5.38	1.1	4.29	0.0231	0.2	3	623	0.0027861	FALSE
ENSMUSG00000025044	MSR1	macrophage scavenger receptor 1	collagen trimer|cytosol|plasma membrane|integral component of plasma membrane|endocytic vesicle membrane|low-density lipoprotein particle|	receptor-mediated endocytosis|positive regulation of macrophage derived foam cell differentiation|positive regulation of cholesterol storage|cholesterol transport|plasma lipoprotein particle clearance|lipoprotein transport|	scavenger receptor activity|protein binding|low-density lipoprotein particle binding|	2	0	0	6	-0.5	4.98	-0.5	4.28	0.0232	-2	0.7	624	0.00279057	FALSE
ENSMUSG00000031229	ATRX	alpha thalassemia/mental retardation syndrome X-linked	nucleus|nuclear heterochromatin|nucleolus|cytoplasm|mitochondrion|PML body|telomeric heterochromatin|SWI/SNF superfamily-type complex|	ATP catabolic process|DNA repair|DNA methylation|DNA recombination|nucleosome assembly|DNA replication-independent nucleosome assembly|chromatin remodeling|transcription, DNA-templated|regulation of transcription, DNA-templated|positive regulation of nuclear cell cycle DNA replication|DNA damage response, signal transduction by p53 class mediator|forebrain development|replication fork processing|…	DNA binding|DNA helicase activity|chromatin binding|helicase activity|protein binding|ATP binding|zinc ion binding|DNA translocase activity|methylated histone binding|histone binding|chromo shadow domain binding|	6	0	0	1	1.5	6.31	1.4	4.28	0.0232	-0.2	2	625	0.00279504	FALSE
ENSMUSG00000094469	GM21380	predicted gene, 21380	None	None	None	6	1.1	4.15	4	-0.5	5.75	-0.4	4.28	0.0232	-1.7	2.5	626	0.00279952	FALSE
ENSMUSG00000030249	ABCC9	ATP-binding cassette, sub-family C (CFTR/MRP), member 9	plasma membrane|voltage-gated potassium channel complex|ATP-sensitive potassium channel complex|sarcomere|sarcolemma|	ATP catabolic process|potassium ion transport|signal transduction|signal transduction|signal transduction|synaptic transmission|potassium ion import|defense response to virus|transmembrane transport|	transporter activity|potassium channel activity|ATP binding|sulfonylurea receptor activity|potassium channel regulator activity|ATPase activity, coupled to transmembrane movement of substances|ion channel binding|	6	0	0	4	-0.6	5.92	-0.6	4.28	0.0232	-2	0.5	627	0.00280399	FALSE
ENSMUSG00000062542	SYT9	synaptotagmin IX	integral component of membrane|cell junction|secretory granule membrane|synaptic vesicle membrane|dense core granule|	transport|positive regulation of calcium ion-dependent exocytosis|regulation of insulin secretion|	transporter activity|identical protein binding|metal ion binding|	7	0.7	1.14	5	0.8	3.39	0.8	4.27	0.0235	0.1	2	628	0.00280846	FALSE
ENSMUSG00000038146	NOTCH3	notch 3	Golgi membrane|extracellular region|nucleus|nucleoplasm|cytoplasm|endoplasmic reticulum membrane|cytosol|plasma membrane|actin cytoskeleton|integral component of membrane|receptor complex|	regulation of transcription, DNA-templated|transcription initiation from RNA polymerase II promoter|Notch signaling pathway|Notch receptor processing|gene expression|forebrain development|negative regulation of neuron differentiation|positive regulation of smooth muscle cell proliferation|neuron fate commitment|glomerular capillary formation|	calcium ion binding|protein binding|enzyme binding|	8	0.6	0.922	6	1	3.67	0.9	4.27	0.0235	-0.5	2	629	0.00281293	FALSE
ENSMUSG00000036955	2510003E04RIK	RIKEN cDNA 2510003E04 gene	cytoplasm|mitochondrion|cytoskeleton|	mitochondrial transport|multicellular organismal development|nervous system development|cell differentiation|	kinesin binding|	8	0.5	0.788	6	-1	6.76	-1	4.27	0.0235	-2	0.6	630	0.0028174	FALSE
ENSMUSG00000002688	PRKD1	protein kinase D1	nucleus|cytoplasm|trans-Golgi network|cytosol|cytosol|plasma membrane|integral component of plasma membrane|cell-cell junction|cell cortex|	angiogenesis|positive regulation of endothelial cell proliferation|sphingolipid metabolic process|apoptotic process|inflammatory response|Golgi organization|signal transduction|integrin-mediated signaling pathway|cell proliferation|positive regulation of endothelial cell migration|regulation of keratinocyte proliferation|positive regulation of neuron projection development|peptidyl-serine phospho…	protein serine/threonine kinase activity|protein serine/threonine kinase activity|protein kinase C activity|protein binding|ATP binding|identical protein binding|metal ion binding|	8	1.8	4.97	4	-1	6.1	1.2	4.27	0.0235	-1.5	4	631	0.00282188	FALSE
ENSMUSG00000095117	IGHV8-9	immunoglobulin heavy variable V8-9	None	None	None	5	0.3	0.346	2	-0.5	5.57	-0.5	4.26	0.0236	-2	1	632	0.00282635	FALSE
ENSMUSG00000079543	IGKV12-47	immunoglobulin kappa variable 12-47	None	None	None	2	1.6	4.44	1	0.5	0.45	1.4	4.25	0.0238	-0.3	3	633	0.00283082	FALSE
ENSMUSG00000036779	PAPD5	PAP associated domain containing 5	cellular_component|nucleolus|cytoplasm|	DNA-dependent DNA replication|rRNA processing|mRNA processing|mitotic nuclear division|histone mRNA catabolic process|	DNA binding|DNA-directed DNA polymerase activity|polynucleotide adenylyltransferase activity|poly(A) RNA binding|metal ion binding|	7	1.2	6.52	6	-0.3	1.82	1.1	4.24	0.0239	-0.3	2.9	634	0.00283529	FALSE
ENSMUSG00000022546	GPT	glutamic-pyruvate transaminase (alanine aminotransferase)	cytosol|extracellular vesicular exosome|	cellular amino acid biosynthetic process|cellular nitrogen compound metabolic process|L-alanine catabolic process|small molecule metabolic process|	L-alanine:2-oxoglutarate aminotransferase activity|L-alanine:2-oxoglutarate aminotransferase activity|pyridoxal phosphate binding|	6	0.7	2.24	6	0.9	2.43	0.8	4.24	0.0239	-0.8	2	635	0.00283977	FALSE
ENSMUSG00000022420	DNAL4	dynein, axonemal, light chain 4	cytoplasm|microtubule|plasma membrane|cilium|dynein complex|	microtubule-based process|metabolic process|neurotrophin TRK receptor signaling pathway|	motor activity|	7	0.1	0.0519	3	1.3	5.89	1	4.23	0.0241	-0.1	2	636	0.00284424	FALSE
ENSMUSG00000041846	SMEK1	SMEK homolog 1, suppressor of mek1 (Dictyostelium)	nucleus|cytoplasm|microtubule organizing center|protein phosphatase 4 complex|	protein dephosphorylation|positive regulation of gluconeogenesis|	None	8	0	0	5	0.9	5.49	0.8	4.23	0.0241	0.1	2	637	0.00284871	FALSE
ENSMUSG00000035790	CEP19	centrosomal protein 19kDa	spindle pole|centriole|	None	None	2	0	0	3	-0.9	5.15	-0.9	4.22	0.0243	-2	0.7	638	0.00285318	FALSE
ENSMUSG00000034613	PPM1H	protein phosphatase, Mg2+/Mn2+ dependent, 1H	None	dephosphorylation|	phosphoprotein phosphatase activity|	6	0.4	0.931	6	1	3.9	0.9	4.22	0.0243	0	2	639	0.00285765	FALSE
ENSMUSG00000042092	LCE1C	late cornified envelope 1C	None	keratinization|	None	4	0	0	2	-0.4	5.03	-0.4	4.22	0.0243	-2	1	640	0.00286213	FALSE
ENSMUSG00000079015	SERPINA1C	serine (or cysteine) peptidase inhibitor, clade A, member 1C	extracellular region|extracellular space|endoplasmic reticulum|Golgi apparatus|extracellular vesicular exosome|	negative regulation of peptidase activity|negative regulation of endopeptidase activity|negative regulation of endopeptidase activity|regulation of proteolysis|response to cytokine|response to peptide hormone|	glycoprotein binding|protease binding|endopeptidase inhibitor activity|serine-type endopeptidase inhibitor activity|serine-type endopeptidase inhibitor activity|peptidase inhibitor activity|identical protein binding|	5	1	2.23	5	0.7	2.47	0.7	4.21	0.0244	0	2	641	0.0028666	FALSE
ENSMUSG00000021803	CDHR1	cadherin-related family member 1	integral component of plasma membrane|photoreceptor outer segment membrane|	homophilic cell adhesion|cellular process|photoreceptor cell maintenance|	calcium ion binding|	5	0	0	4	-0.6	5.58	-0.6	4.17	0.0248	-2	0.5	642	0.00287107	FALSE
ENSMUSG00000078439	2210404O07RIK	N/A	None	None	None	9	0.7	3.77	6	0.3	0.81	0.6	4.18	0.0248	-0.2	2.4	643	0.00287554	FALSE
ENSMUSG00000022329	STK3	serine/threonine kinase 3	nucleus|cytoplasm|cytosol|	protein phosphorylation|apoptotic process|signal transduction|signal transduction by phosphorylation|hippo signaling|hippo signaling|intracellular signal transduction|positive regulation of apoptotic process|positive regulation of protein serine/threonine kinase activity|negative regulation of canonical Wnt signaling pathway|	magnesium ion binding|protein kinase activity|protein serine/threonine kinase activity|protein serine/threonine kinase activity|protein binding|ATP binding|protein serine/threonine kinase activator activity|protein dimerization activity|	5	0.6	1	6	-0.8	5.83	-0.8	4.17	0.0248	-2	0.8	644	0.00288001	FALSE
ENSMUSG00000038160	ATG5	autophagy related 5	cytoplasm|autophagic vacuole|axoneme|membrane|pre-autophagosomal structure membrane|	autophagic vacuole assembly|blood vessel remodeling|regulation of cytokine secretion involved in immune response|autophagy|apoptotic process|response to fungus|negative regulation of protein ubiquitination|negative regulation of type I interferon production|vasodilation|response to drug|negative regulation of apoptotic process|post-translational protein modification|innate immune response|otolith…	protein binding|	5	1.7	5.52	3	0.3	0.202	1.6	4.18	0.0248	0.2	3	645	0.00288449	FALSE
ENSMUSG00000091890	A830073O21RIK	RIKEN cDNA A830073O21 gene	mitochondrion|	biological_process|	molecular_function|	8	1.6	6.24	6	0.1	0.117	1.1	4.18	0.0248	0.2	3.8	646	0.00288896	FALSE
ENSMUSG00000090877	HSPA1B	heat shock 70kDa protein 1B	nucleus|cytoplasm|cytoplasm|mitochondrion|endoplasmic reticulum|centriole|cytosol|cytosol|COP9 signalosome|inclusion body|aggresome|nuclear speck|ribonucleoprotein complex|perinuclear region of cytoplasm|extracellular vesicular exosome|blood microparticle|	ATP catabolic process|mRNA catabolic process|response to unfolded protein|negative regulation of cell proliferation|response to virus|gene expression|RNA metabolic process|mRNA metabolic process|negative regulation of cell growth|cellular response to heat|protein refolding|negative regulation of apoptotic process|negative regulation of apoptotic process|positive regulation of erythrocyte differen…	virus receptor activity|double-stranded RNA binding|protein binding|ATP binding|ATPase activity|enzyme binding|heat shock protein binding|ubiquitin protein ligase binding|ATPase activity, coupled|protein binding involved in protein folding|poly(A) RNA binding|protein N-terminus binding|unfolded protein binding|unfolded protein binding|	3	0	0	2	-0.4	4.94	-0.4	4.17	0.0248	-2	1	647	0.00289343	FALSE
ENSMUSG00000024096	RALBP1	ralA binding protein 1	cytosol|membrane|	ATP catabolic process|transport|chemotaxis|signal transduction|small GTPase mediated signal transduction|small GTPase mediated signal transduction|positive regulation of Rac GTPase activity|positive regulation of Rac GTPase activity|regulation of GTPase activity|positive regulation of Cdc42 GTPase activity|regulation of small GTPase mediated signal transduction|	GTPase activator activity|protein binding|ATPase activity|Ral GTPase binding|Rac GTPase activator activity|ATPase activity, coupled to movement of substances|Rac GTPase binding|	6	1.9	5.89	5	0.2	0.482	1.8	4.16	0.0252	0.4	4	648	0.0028979	FALSE
ENSMUSG00000025156	GPS1	G protein pathway suppressor 1	nucleus|cytoplasm|COP9 signalosome|	inactivation of MAPK activity|cell cycle|JNK cascade|cullin deneddylation|	GTPase inhibitor activity|protein binding|	8	0.7	2.46	9	0.5	2.09	0.6	4.16	0.0252	-0.1	1.7	649	0.00290238	FALSE
ENSMUSG00000030344	AKAP3	A kinase (PRKA) anchor protein 3	acrosomal vesicle|nucleus|motile cilium|	cellular component movement|transmembrane receptor protein serine/threonine kinase signaling pathway|single fertilization|acrosome reaction|protein localization|	protein binding|protein kinase A binding|	4	0	0	2	-0.5	5.27	-0.5	4.16	0.0252	-2	0.8	650	0.00290685	FALSE
ENSMUSG00000044927	H1FX	H1 histone family, member X	nucleosome|nucleus|nucleolus|	nucleosome assembly|	DNA binding|poly(A) RNA binding|	5	0.7	2.06	5	0.6	2.38	0.7	4.16	0.0252	-0.1	2	651	0.00291132	FALSE
ENSMUSG00000091671	TRBV10	T cell receptor beta variable 10	None	None	None	6	1.7	6.13	4	0	0	1.6	4.16	0.0252	0.3	4	652	0.00291579	FALSE
ENSMUSG00000039661	DUSP26	dual specificity phosphatase 26 (putative)	nucleus|cytoplasm|mitochondrion|Golgi apparatus|extracellular vesicular exosome|	negative regulation of transcription from RNA polymerase II promoter|protein dephosphorylation|peptidyl-tyrosine dephosphorylation|peptidyl-tyrosine dephosphorylation|negative regulation of protein kinase activity by regulation of protein phosphorylation|positive regulation of cell adhesion|negative regulation of ERK1 and ERK2 cascade|positive regulation of peptidyl-serine dephosphorylation|	RNA polymerase II activating transcription factor binding|p53 binding|phosphoserine phosphatase activity|phosphoserine phosphatase activity|phosphoprotein phosphatase activity|protein tyrosine phosphatase activity|protein binding|protein tyrosine/serine/threonine phosphatase activity|	7	1	4.03	6	0.4	1.21	0.8	4.16	0.0252	0.1	2	653	0.00292026	FALSE
ENSMUSG00000033902	MAPKBP1	mitogen-activated protein kinase binding protein 1	None	None	None	8	1.8	4.02	8	0.6	2.02	0.7	4.15	0.0256	0	3.5	654	0.00292473	FALSE
ENSMUSG00000025579	GAA	glucosidase, alpha; acid	lysosome|lysosomal membrane|membrane|extracellular vesicular exosome|	maltose metabolic process|regulation of the force of heart contraction|diaphragm contraction|heart morphogenesis|glycogen catabolic process|sucrose metabolic process|glucose metabolic process|lysosome organization|locomotory behavior|tissue development|vacuolar sequestering|muscle cell cellular homeostasis|neuromuscular process controlling posture|neuromuscular process controlling balance|cardiac…	alpha-glucosidase activity|carbohydrate binding|maltose alpha-glucosidase activity|	6	1	3.76	6	0.5	1.25	0.7	4.15	0.0256	-0.1	2.7	655	0.00292921	FALSE
ENSMUSG00000058833	2810428I15RIK	RIKEN cDNA 2810428I15 gene	cellular_component|	biological_process|	molecular_function|	9	1.1	4.54	4	0.3	0.494	0.9	4.15	0.0256	0	2.7	656	0.00293368	FALSE
ENSMUSG00000020912	KRT12	keratin 12	intermediate filament|extracellular vesicular exosome|	visual perception|	structural molecule activity|	7	0.6	1.27	6	-0.6	6	-0.6	4.14	0.0257	-2	1.7	657	0.00293815	FALSE
ENSMUSG00000074591	GM410	N/A	None	None	None	7	0	0	6	-0.7	6.14	-0.7	4.14	0.0257	-2	0.4	658	0.00294262	FALSE
ENSMUSG00000095241	GM5478	predicted pseudogene 5478	None	None	None	7	0.6	1.69	7	0.6	2.7	0.6	4.14	0.0257	-0.2	1.8	659	0.00294709	FALSE
ENSMUSG00000062365	GM4968	ribosomal protein S2 pseudogene	None	None	None	4	1	2.77	5	0.7	1.78	0.9	4.13	0.0259	-0.1	2	660	0.00295157	FALSE
ENSMUSG00000028654	MYCL	v-myc avian myelocytomatosis viral oncogene lung carcinoma derived homolog	nucleus|	regulation of transcription, DNA-templated|	DNA binding|DNA binding|sequence-specific DNA binding transcription factor activity|protein dimerization activity|	8	1	6.11	7	-0.1	0.126	0.8	4.13	0.0259	-0.1	2.6	661	0.00295604	FALSE
ENSMUSG00000000148	BRAT1	BRCA1-associated ATM activator 1	nucleus|membrane|	response to ionizing radiation|	protein binding|	8	0.5	1.02	4	0.9	3.57	0.8	4.13	0.0259	0.1	2	662	0.00296051	FALSE
ENSMUSG00000035356	NFKBIZ	nuclear factor of kappa light polypeptide gene enhancer in B-cells inhibitor, zeta	nucleus|	transcription, DNA-templated|regulation of transcription, DNA-templated|inflammatory response|	None	7	0.8	1.9	6	0.7	2.55	0.7	4.11	0.0261	-0.1	2	663	0.00296498	FALSE
ENSMUSG00000072769	GM10419	predicted gene 10419	cellular_component|	biological_process|	molecular_function|	4	1	0.875	3	1	3.45	1	4.1	0.0262	-0.2	2	664	0.00296946	FALSE
ENSMUSG00000094611	GM21065	predicted gene, 21065	None	None	None	8	1.2	4.78	6	-0.8	6.33	-0.7	4.1	0.0262	-1.8	2.4	665	0.00297393	FALSE
ENSMUSG00000073129	GM10472	predicted gene 10472	cellular_component|	biological_process|	molecular_function|	6	1.2	2.48	7	-0.9	2.21	1	4.1	0.0262	-0.8	3	666	0.0029784	FALSE
ENSMUSG00000045132	OLFR620	olfactory receptor 620	plasma membrane|membrane|integral component of membrane|	signal transduction|G-protein coupled receptor signaling pathway|sensory perception of smell|response to stimulus|detection of chemical stimulus involved in sensory perception of smell|	signal transducer activity|G-protein coupled receptor activity|olfactory receptor activity|	2	0.4	0.315	2	-0.9	5.01	-0.9	4.1	0.0262	-2	1.1	667	0.00298287	FALSE
ENSMUSG00000013091	TMEM190	transmembrane protein 190	inner acrosomal membrane|nucleus|integral component of membrane|	None	protein self-association|	6	0.3	0.351	5	-0.3	5.21	-0.3	4.09	0.0263	-1.8	1.2	668	0.00298734	FALSE
ENSMUSG00000062861	ZFP28	ZFP28 zinc finger protein	nucleus|	transcription, DNA-templated|regulation of transcription, DNA-templated|	DNA binding|sequence-specific DNA binding transcription factor activity|metal ion binding|	6	0.6	1	8	1.1	3.66	0.8	4.09	0.0263	0	2.8	669	0.00299182	FALSE
ENSMUSG00000032532	CCK	cholecystokinin	extracellular region|extracellular space|axon|dendrite|axon initial segment|terminal bouton|axon hillock|perikaryon|	behavioral fear response|neuron migration|release of cytochrome c from mitochondria|activation of cysteine-type endopeptidase activity involved in apoptotic process|signal transduction|protein kinase C-activating G-protein coupled receptor signaling pathway|axonogenesis|positive regulation of cell proliferation|negative regulation of appetite|positive regulation of protein oligomerization|eating …	hormone activity|neuropeptide hormone activity|protein binding|	9	0.8	3.54	7	0.4	0.983	0.7	4.09	0.0263	-0.4	2.4	670	0.00299629	FALSE
ENSMUSG00000047989	INO80C	INO80 complex subunit C	nucleolus|Ino80 complex|MLL1 complex|	DNA repair|DNA recombination|transcription, DNA-templated|regulation of transcription, DNA-templated|biological_process|	molecular_function|	7	1.4	3.7	5	0.7	0.938	1	4.08	0.0264	0.1	2.9	671	0.00300076	FALSE
ENSMUSG00000095711	TRAV14-2	T cell receptor alpha variable 14-2	None	None	None	7	0.4	0.586	6	0.7	3.85	0.7	4.08	0.0264	0	2	672	0.00300523	FALSE
ENSMUSG00000063434	SORCS3	sortilin-related VPS10 domain containing receptor 3	membrane|integral component of membrane|	neuropeptide signaling pathway|	neuropeptide receptor activity|	8	0.8	3.53	7	-0.9	2.67	0.8	4.06	0.0265	-1	2	673	0.0030097	FALSE
ENSMUSG00000004815	DGKQ	diacylglycerol kinase, theta 110kDa	nucleus|cytoplasm|cytosol|cytoskeleton|plasma membrane|plasma membrane|nuclear speck|	regulation of transcription from RNA polymerase II promoter|G-protein coupled receptor signaling pathway|protein kinase C-activating G-protein coupled receptor signaling pathway|blood coagulation|phosphorylation|cAMP-mediated signaling|platelet activation|response to ATP|thrombin receptor signaling pathway|protein kinase C signaling|	NAD+ kinase activity|diacylglycerol kinase activity|protein binding|ATP binding|kinase binding|activating transcription factor binding|phospholipase binding|metal ion binding|	9	0.8	4.41	8	-0.6	6.16	-0.6	4.07	0.0265	-1.5	2.3	674	0.00301418	FALSE
ENSMUSG00000029082	BST1	bone marrow stromal cell antigen 1	plasma membrane|extrinsic component of membrane|anchored component of membrane|extracellular vesicular exosome|	humoral immune response|multicellular organismal development|metabolic process|	NAD+ nucleosidase activity|transferase activity|NAD(P)+ nucleosidase activity|	6	1	4.89	5	0.3	0.308	0.9	4.07	0.0265	0	2	675	0.00301865	FALSE
ENSMUSG00000032691	NLRP3	NLR family, pyrin domain containing 3	cytoplasm|cytoplasm|cytosol|NLRP3 inflammasome complex|	negative regulation of acute inflammatory response|apoptotic process|activation of cysteine-type endopeptidase activity involved in apoptotic process|defense response|inflammatory response|signal transduction|detection of biotic stimulus|negative regulation of NF-kappaB transcription factor activity|interleukin-1 beta production|interleukin-18 production|nucleotide-binding domain, leucine rich re…	protein binding|ATP binding|peptidoglycan binding|	8	1.3	5.13	5	-0.5	2.64	0.9	4.06	0.0265	-0.5	3	676	0.00302312	FALSE
ENSMUSG00000091865	GM17244	predicted gene, 17244	None	None	None	6	1.4	5.54	5	-0.1	0.458	0.8	4.06	0.0265	0.1	3	677	0.00302759	FALSE
ENSMUSG00000022019	TDRD3	tudor domain containing 3	nucleus|cytoplasm|exon-exon junction complex|	chromatin modification|regulation of RNA biosynthetic process|	chromatin binding|transcription coactivator activity|methylated histone binding|poly(A) RNA binding|	7	0.3	0.479	6	0.8	4.14	0.8	4.07	0.0265	0	2	678	0.00303207	FALSE
ENSMUSG00000023262	ACY1	aminoacylase 1	cytosol|extracellular vesicular exosome|	proteolysis|cellular amino acid metabolic process|	aminoacylase activity|metallopeptidase activity|metal ion binding|	7	1.2	2.71	5	0.5	2.11	0.8	4.07	0.0265	-0.1	2.7	679	0.00303654	FALSE
ENSMUSG00000047409	CTDSPL	CTD (carboxy-terminal domain, RNA polymerase II, polypeptide A) small phosphatase-like	nucleus|extracellular vesicular exosome|	biological_process|dephosphorylation|	molecular_function|phosphoprotein phosphatase activity|metal ion binding|	4	0	0	2	-0.7	5.46	-0.7	4.05	0.0266	-2	0.7	680	0.00304101	FALSE
ENSMUSG00000003644	RPS6KA1	ribosomal protein S6 kinase, 90kDa, polypeptide 1	nucleus|nucleoplasm|cytoplasm|spindle|cytosol|	toll-like receptor signaling pathway|MyD88-dependent toll-like receptor signaling pathway|MyD88-independent toll-like receptor signaling pathway|protein phosphorylation|cell cycle|signal transduction|synaptic transmission|axon guidance|positive regulation of cell growth|toll-like receptor 2 signaling pathway|toll-like receptor 3 signaling pathway|toll-like receptor 4 signaling pathway|toll-like r…	magnesium ion binding|protein serine/threonine kinase activity|protein serine/threonine/tyrosine kinase activity|protein binding|ATP binding|cysteine-type endopeptidase inhibitor activity involved in apoptotic process|	2	0.1	0.00676	2	1.2	4.86	1.2	4.03	0.0267	-0.5	2	681	0.00304548	FALSE
ENSMUSG00000040040	IFT88	intraflagellar transport 88	centriole|cilium|cilium|axoneme|intraciliary transport particle B|motile primary cilium|motile cilium|photoreceptor connecting cilium|ciliary basal body|apical part of cell|	eye development|in utero embryonic development|epithelial cell morphogenesis|smoothened signaling pathway|determination of left/right symmetry|protein localization|anterior/posterior pattern specification|protein processing|spinal cord dorsal/ventral patterning|telencephalon development|regulation of odontogenesis of dentin-containing tooth|embryonic digit morphogenesis|positive regulation of pro…	None	7	1	3.16	4	0.6	1.25	0.6	4.04	0.0267	-0.2	2.9	682	0.00304995	FALSE
ENSMUSG00000040183	ANKRD6	ankyrin repeat domain 6	nucleus|cytoplasm|	positive regulation of JNK cascade|negative regulation of canonical Wnt signaling pathway|positive regulation of Wnt signaling pathway, planar cell polarity pathway|	None	9	0.5	1.55	6	0.7	2.83	0.6	4.04	0.0267	-0.5	1.9	683	0.00305442	FALSE
ENSMUSG00000071715	NCF4	neutrophil cytosolic factor 4, 40kDa	cytosol|cytosol|endosome membrane|membrane|phagolysosome|NADPH oxidase complex|	antigen processing and presentation of peptide antigen via MHC class I|antigen processing and presentation of exogenous peptide antigen via MHC class I, TAP-dependent|immune response|antigen processing and presentation of exogenous peptide antigen via MHC class I|positive regulation of catalytic activity|interaction with host|oxidation-reduction process|phagosome maturation|	protein binding|superoxide-generating NADPH oxidase activator activity|phosphatidylinositol-3-phosphate binding|protein dimerization activity|	5	0	0	2	-0.5	5.27	-0.5	4.04	0.0267	-2	0.8	684	0.0030589	FALSE
ENSMUSG00000054046	KLK13	kallikrein-related peptidase 13	extracellular region|extracellular space|cytoplasm|secretory granule|extracellular vesicular exosome|	proteolysis|protein processing|	serine-type endopeptidase activity|protein binding|hydrolase activity|	8	0.1	0.0415	5	1.1	5.07	0.7	4.03	0.0267	0	2	685	0.00306337	FALSE
ENSMUSG00000096471	GM21735	N/A	None	None	None	7	0.6	0.654	6	0.6	3.6	0.6	4.04	0.0267	0.1	2	686	0.00306784	FALSE
ENSMUSG00000096010	HIST4H4	histone cluster 4, H4	None	None	None	9	0.8	3.29	6	0.4	1.14	0.7	4.04	0.0267	-0.2	2.6	687	0.00307231	FALSE
ENSMUSG00000055015	GM9961	predicted gene 9961	cellular_component|	biological_process|	molecular_function|	7	1.4	5.7	8	-0.2	0.156	0.8	4.04	0.0267	0.1	2.9	688	0.00307678	FALSE
ENSMUSG00000045566	SPRR4	small proline-rich protein 4	cell cortex|	peptide cross-linking|keratinization|	None	8	1.2	4.79	6	0.3	0.696	0.7	4.03	0.0267	0	2.7	689	0.00308126	FALSE
ENSMUSG00000017688	HNF4G	hepatocyte nuclear factor 4, gamma	nucleoplasm|	regulation of transcription from RNA polymerase II promoter|transcription initiation from RNA polymerase II promoter|gene expression|intracellular receptor signaling pathway|endocrine pancreas development|steroid hormone mediated signaling pathway|positive regulation of transcription, DNA-templated|	sequence-specific DNA binding transcription factor activity|steroid hormone receptor activity|ligand-activated sequence-specific DNA binding RNA polymerase II transcription factor activity|zinc ion binding|sequence-specific DNA binding|	6	1	2.81	3	0.7	1.7	0.9	4.04	0.0267	-0.1	2	690	0.00308573	FALSE
ENSMUSG00000055799	TCF7L1	transcription factor 7-like 1 (T-cell specific, HMG-box)	nucleus|transcription factor complex|	chromatin organization|transcription, DNA-templated|regulation of transcription, DNA-templated|regulation of transcription from RNA polymerase II promoter|brain development|anterior/posterior axis specification, embryo|regulation of Wnt signaling pathway|somatic stem cell maintenance|skin development|negative regulation of transcription, DNA-templated|positive regulation of transcription from RNA…	DNA binding|chromatin binding|sequence-specific DNA binding transcription factor activity|beta-catenin binding|sequence-specific DNA binding|transcription regulatory region DNA binding|	6	0	0	3	-0.9	5.98	-0.9	4.02	0.0269	-2	0.8	691	0.0030902	FALSE
ENSMUSG00000089724	KRTAP4-8	keratin associated protein 4-8	keratin filament|	aging|hair cycle|	None	9	0.2	0.0969	6	-0.6	6.12	-0.6	4.02	0.0269	-1.9	1	692	0.00309467	FALSE
ENSMUSG00000031432	PRPS1	phosphoribosyl pyrophosphate synthetase 1	ribose phosphate diphosphokinase complex|cytosol|	carbohydrate metabolic process|5-phosphoribose 1-diphosphate biosynthetic process|5-phosphoribose 1-diphosphate biosynthetic process|purine nucleobase metabolic process|purine nucleotide biosynthetic process|AMP biosynthetic process|pyrimidine nucleotide biosynthetic process|nervous system development|cell death|phosphorylation|organ regeneration|urate biosynthetic process|small molecule metaboli…	magnesium ion binding|ribose phosphate diphosphokinase activity|ribose phosphate diphosphokinase activity|ribose phosphate diphosphokinase activity|ATP binding|AMP binding|kinase activity|GDP binding|carbohydrate binding|protein homodimerization activity|ADP binding|	5	0.8	2.84	5	0.7	1.44	0.7	4.02	0.0269	-0.1	2	693	0.00309915	FALSE
ENSMUSG00000073995	GM10604	predicted gene 10604	cellular_component|	biological_process|	molecular_function|	6	1.3	5.9	4	-0.3	0.65	1.1	4.01	0.027	0	3	694	0.00310362	FALSE
ENSMUSG00000066838	ZFP772	zinc finger protein 772	cellular_component|	regulation of transcription, DNA-templated|	sequence-specific DNA binding transcription factor activity|metal ion binding|	7	0.8	3.01	8	0.5	1.4	0.6	4.01	0.027	-0.3	2	695	0.00310809	FALSE
ENSMUSG00000044770	SCML4	sex comb on midleg-like 4 (Drosophila)	nucleus|	transcription, DNA-templated|regulation of transcription, DNA-templated|	DNA binding|	7	0.7	1.36	5	0.8	2.9	0.8	4.01	0.027	0	2	696	0.00311256	FALSE
ENSMUSG00000022041	CHRNA2	cholinergic receptor, nicotinic, alpha 2 (neuronal)	plasma membrane|acetylcholine-gated channel complex|integral component of membrane|cell junction|postsynaptic membrane|	ion transport|cation transport|cation transport|signal transduction|synaptic transmission|ion transmembrane transport|protein heterooligomerization|	acetylcholine-activated cation-selective channel activity|drug binding|acetylcholine receptor activity|acetylcholine binding|	9	0.9	2.55	4	0.7	1.76	0.8	4	0.027	0	2	697	0.00311703	FALSE
ENSMUSG00000094724	RNASET2B	ribonuclease T2B	extracellular space|lysosome|endoplasmic reticulum lumen|extracellular vesicular exosome|	RNA phosphodiester bond hydrolysis|	ribonuclease activity|	5	1.1	1.06	3	0.9	3.25	1	4.01	0.027	0	3	698	0.00312151	FALSE
ENSMUSG00000035745	GRIN3B	glutamate receptor, ionotropic, N-methyl-D-aspartate 3B	N-methyl-D-aspartate selective glutamate receptor complex|N-methyl-D-aspartate selective glutamate receptor complex|cell junction|dendrite|neuronal cell body|postsynaptic membrane|	ion transmembrane transport|ionotropic glutamate receptor signaling pathway|ionotropic glutamate receptor signaling pathway|synaptic transmission, glutamatergic|protein insertion into membrane|regulation of calcium ion transport|calcium ion transmembrane transport|	N-methyl-D-aspartate selective glutamate receptor activity|extracellular-glutamate-gated ion channel activity|cation channel activity|calcium channel activity|glycine binding|neurotransmitter receptor activity|neurotransmitter binding|	9	0.3	0.369	6	-0.7	6.29	-0.6	4	0.027	-2	0.7	699	0.00312598	FALSE
ENSMUSG00000007815	RHOA	ras homolog family member A	cytosol|cytoskeleton|plasma membrane|cell cortex|lamellipodium|cell junction|midbody|cleavage furrow|apical junction complex|extracellular vesicular exosome|	GTP catabolic process|transforming growth factor beta receptor signaling pathway|small GTPase mediated signal transduction|Rho protein signal transduction|axon guidance|blood coagulation|viral process|substantia nigra development|actin cytoskeleton organization|platelet activation|regulation of cell migration|positive regulation of cytokinesis|regulation of osteoblast proliferation|cleavage furro…	GTPase activity|protein binding|GTP binding|myosin binding|	8	1.1	2.92	5	0.5	1.55	0.8	4.01	0.027	-0.1	2.7	700	0.00313045	FALSE
ENSMUSG00000072573	GM10369	predicted gene 10369	cellular_component|	biological_process|	molecular_function|	2	1.1	2.81	3	0.7	1.45	1	3.99	0.0272	-0.5	2	701	0.00313492	FALSE
ENSMUSG00000031698	MYLK3	myosin light chain kinase 3	cytoplasm|cytosol|actin cytoskeleton|	regulation of vascular permeability involved in acute inflammatory response|protein phosphorylation|sarcomere organization|sarcomerogenesis|cardiac myofibril assembly|positive regulation of sarcomere organization|cellular response to interleukin-1|	calmodulin-dependent protein kinase activity|myosin light chain kinase activity|ATP binding|	5	0.7	1.29	4	0.7	2.94	0.7	3.99	0.0272	-0.2	2	702	0.00313939	FALSE
ENSMUSG00000044024	RELL2	RELT-like 2	basement membrane|plasma membrane|integral component of membrane|	positive regulation of cell-substrate adhesion|	collagen binding|	6	1	5.25	4	0.1	0.088	0.9	3.98	0.0273	0	2	703	0.00314387	FALSE
ENSMUSG00000069743	ZFP820	zinc finger protein 820	cellular_component|	biological_process|	molecular_function|metal ion binding|	8	1.2	4.52	7	-0.4	5.51	-0.4	3.98	0.0273	-1.1	2.8	704	0.00314834	FALSE
ENSMUSG00000029755	DLX5	distal-less homeobox 5	nuclear chromatin|cytoplasm|	skeletal system development|osteoblast differentiation|endochondral ossification|transcription, DNA-templated|nervous system development|axon guidance|cell proliferation|embryonic limb morphogenesis|BMP signaling pathway|epithelial cell differentiation|inner ear morphogenesis|positive regulation of osteoblast differentiation|positive regulation of transcription, DNA-templated|anatomical structure…	RNA polymerase II core promoter proximal region sequence-specific DNA binding|RNA polymerase II core promoter proximal region sequence-specific DNA binding transcription factor activity involved in positive regulation of transcription|transcription regulatory region DNA binding|HMG box domain binding|	4	1.1	2.39	3	0.7	1.88	1	3.98	0.0273	-0.1	3	705	0.00315281	FALSE
ENSMUSG00000058427	CXCL2	chemokine (C-X-C motif) ligand 2	extracellular region|extracellular space|	response to molecule of bacterial origin|chemotaxis|inflammatory response|immune response|cell chemotaxis|cell chemotaxis|	protein binding|chemokine activity|	3	1.4	5.22	2	-0.1	1.61	1.3	3.98	0.0273	-0.8	2	706	0.00315728	FALSE
ENSMUSG00000029016	CLCN6	chloride channel, voltage-sensitive 6	lysosomal membrane|endosome membrane|integral component of membrane|	chloride transport|cell volume homeostasis|signal transduction|response to mechanical stimulus|ion transmembrane transport|regulation of anion transport|regulation of anion transport|transmembrane transport|	voltage-gated chloride channel activity|ATP binding|antiporter activity|	5	1.3	6.37	6	-0.2	1.42	1.2	3.97	0.0275	-0.1	3	707	0.00316176	FALSE
ENSMUSG00000093957	GM21945	N/A	None	None	None	10	0.2	0.244	8	0.9	4.76	0.8	3.96	0.0275	0	1.9	708	0.00316623	FALSE
ENSMUSG00000004500	ZFP324	zinc finger protein 324	cellular_component|	biological_process|	molecular_function|metal ion binding|	7	1.5	6.38	7	-0.4	0.0327	0.9	3.94	0.0277	0.1	3	709	0.0031707	FALSE
ENSMUSG00000097918	ASCL5	achaete-scute family bHLH transcription factor 5	cellular_component|nucleus|	transcription, DNA-templated|regulation of transcription, DNA-templated|biological_process|	molecular_function|DNA binding|protein dimerization activity|	5	0.2	0.12	4	0.8	4.63	0.8	3.95	0.0277	-0.1	2	710	0.00317517	FALSE
ENSMUSG00000092367	GM20479	N/A	None	None	None	10	1.2	6.44	8	0	0	1.1	3.94	0.0277	0	2.8	711	0.00317964	FALSE
ENSMUSG00000020696	RFFL	ring finger and FYVE-like domain containing E3 ubiquitin protein ligase	tumor necrosis factor receptor superfamily complex|cytoplasm|cytosol|plasma membrane|endosome membrane|membrane|cytoplasmic membrane-bounded vesicle|recycling endosome membrane|	ubiquitin-dependent protein catabolic process|ubiquitin-dependent protein catabolic process|intracellular protein transport|regulation of fibroblast migration|negative regulation of tumor necrosis factor-mediated signaling pathway|regulation of TOR signaling|proteasome-mediated ubiquitin-dependent protein catabolic process|protein K48-linked ubiquitination|negative regulation of signal transducti…	protease binding|p53 binding|ubiquitin-protein transferase activity|protein binding|zinc ion binding|ligase activity|protein kinase binding|ubiquitin protein ligase binding|	5	0.8	0.794	3	0.8	3.35	0.8	3.93	0.0281	-0.2	2	712	0.00318411	FALSE
ENSMUSG00000052584	SERP2	stress-associated endoplasmic reticulum protein family member 2	endoplasmic reticulum membrane|integral component of membrane|	protein transport|	None	7	0.6	1.27	5	-0.9	6.09	-0.9	3.93	0.0281	-2	1.1	713	0.00318859	FALSE
ENSMUSG00000075120	OLFR1196	olfactory receptor 1196	plasma membrane|membrane|integral component of membrane|	signal transduction|G-protein coupled receptor signaling pathway|sensory perception of smell|response to stimulus|detection of chemical stimulus involved in sensory perception of smell|	signal transducer activity|G-protein coupled receptor activity|olfactory receptor activity|	8	1.3	6.04	6	0.2	0.145	1.2	3.92	0.0283	0.1	2.9	714	0.00319306	FALSE
ENSMUSG00000024423	IMPACT	impact RWD domain protein	cellular_component|cytoplasm|	negative regulation of protein phosphorylation|regulation of translational initiation|biological_process|	molecular_function|	9	0.8	3.63	7	0.4	0.816	0.6	3.92	0.0283	-0.2	2.6	715	0.00319753	FALSE
ENSMUSG00000095429	IGHV5-12	immunoglobulin heavy variable 5-12	None	None	None	8	0.7	2.39	8	-0.4	5.53	-0.4	3.92	0.0283	-1.2	1.6	716	0.003202	FALSE
ENSMUSG00000000197	NALCN	sodium leak channel, non-selective	plasma membrane|plasma membrane|integral component of membrane|	cell death|ion transmembrane transport|regulation of ion transmembrane transport|sodium ion transmembrane transport|sodium ion transmembrane transport|transmembrane transport|calcium ion import|membrane depolarization during action potential|	voltage-gated calcium channel activity|sodium channel activity|protein binding|	8	0.6	1.05	7	0.7	3.13	0.7	3.91	0.0284	-0.1	1.9	717	0.00320648	FALSE
ENSMUSG00000027423	SNX5	sorting nexin 5	ruffle|phagocytic cup|cytoplasmic vesicle membrane|extrinsic component of cytoplasmic side of plasma membrane|extrinsic component of endosome membrane|early endosome membrane|macropinocytic cup|	intracellular protein transport|pinocytosis|	phosphatidylinositol binding|phosphatidylinositol binding|	1	0	0	4	-0.4	4.23	-0.3	3.9	0.0286	-2	1.1	718	0.00321095	FALSE
ENSMUSG00000029384	2010109A12RIK	RIKEN cDNA 2010109A12 gene	cellular_component|	biological_process|	molecular_function|	6	1.3	5.31	7	-0.2	0.395	0.7	3.9	0.0286	-0.1	2.9	719	0.00321542	FALSE
ENSMUSG00000035834	POLR3G	polymerase (RNA) III (DNA directed) polypeptide G (32kD)	nuclear chromatin|nucleoplasm|DNA-directed RNA polymerase III complex|cytosol|	regulation of transcription from RNA polymerase III promoter|transcription from RNA polymerase III promoter|transcription initiation from RNA polymerase III promoter|transcription elongation from RNA polymerase III promoter|termination of RNA polymerase III transcription|cell proliferation|cell proliferation|gene expression|positive regulation of type I interferon production|positive regulation o…	RNA polymerase III activity|DNA-directed RNA polymerase activity|	3	1.4	3.82	1	0.6	0.632	1.3	3.89	0.0287	-0.3	3	720	0.00321989	FALSE
ENSMUSG00000076434	WFDC3	WAP four-disulfide core domain 3	extracellular region|	negative regulation of endopeptidase activity|	serine-type endopeptidase inhibitor activity|	6	1.1	3.53	3	0.5	1.37	0.9	3.88	0.0288	-0.1	2	721	0.00322436	FALSE
ENSMUSG00000094660	GM21394	N/A	None	None	None	6	1.1	4.19	5	-0.5	5.26	-0.4	3.87	0.0289	-1.5	2.6	722	0.00322884	FALSE
ENSMUSG00000068699	FLNC	filamin C, gamma	cytoplasm|cytosol|cytoskeleton|plasma membrane|sarcoplasm|Z disc|sarcolemma|costamere|	cell junction assembly|muscle fiber development|	actin binding|protein binding|cytoskeletal protein binding|ankyrin binding|	8	0.1	0.106	6	0.9	4.53	0.8	3.87	0.0289	0.1	2	723	0.00323331	FALSE
ENSMUSG00000058447	GM26920	N/A	None	None	None	3	1.4	4.17	3	-0.4	1.53	1.2	3.87	0.0289	-0.6	3	724	0.00323778	FALSE
ENSMUSG00000047363	CSTAD	CSA-conditional, T cell activation-dependent protein	mitochondrion|mitochondrial outer membrane|	mitochondrial membrane organization|	molecular_function|	5	0.7	0.776	5	0.9	3.33	0.8	3.87	0.0289	-0.4	2	725	0.00324225	FALSE
ENSMUSG00000060461	DPPA5A	developmental pluripotency associated 5A	cytoplasm|	multicellular organismal development|regulation of gene expression|	RNA binding|mRNA binding|	5	0.8	3.84	5	0.3	0.725	0.8	3.87	0.0289	-0.1	2	726	0.00324672	FALSE
ENSMUSG00000020423	BTG2	BTG family, member 2	extracellular vesicular exosome|	DNA repair|transcription, DNA-templated|protein methylation|cellular response to DNA damage stimulus|negative regulation of cell proliferation|associative learning|response to mechanical stimulus|anterior/posterior pattern specification|response to organic cyclic compound|negative regulation of translation|dentate gyrus development|central nervous system neuron development|neuron projection devel…	RNA polymerase II core promoter proximal region sequence-specific DNA binding transcription factor activity involved in positive regulation of transcription|protein binding|	5	0	0	2	-0.6	5.26	-0.6	3.87	0.0289	-2	0.8	727	0.0032512	FALSE
ENSMUSG00000020092	PALD1	phosphatase domain containing, paladin 1	cytosol|	None	protein binding|	7	0.9	5.54	7	0	0	0.7	3.86	0.0291	0.1	2.9	728	0.00325567	FALSE
ENSMUSG00000095415	TRAV7N-6	T cell receptor alpha variable 7N-6	cellular_component|	biological_process|	molecular_function|	6	0.8	3.06	5	0.6	1.22	0.6	3.86	0.0291	-0.3	2	729	0.00326014	FALSE
ENSMUSG00000014686	CEACAM16	carcinoembryonic antigen-related cell adhesion molecule 16	extracellular region|stereocilium bundle tip|	sensory perception of sound|	None	8	0.5	1.53	8	0.6	2.58	0.5	3.86	0.0291	-0.6	1.9	730	0.00326461	FALSE
ENSMUSG00000041827	OASL1	2'-5' oligoadenylate synthetase-like 1	nucleus|nucleolus|cytoplasm|membrane|	immune system process|immune response|response to virus|negative regulation of viral genome replication|innate immune response|defense response to virus|	DNA binding|RNA binding|double-stranded RNA binding|double-stranded RNA binding|ATP binding|transferase activity|poly(A) RNA binding|	5	0.8	1.72	5	0.8	2.39	0.8	3.86	0.0291	-0.1	2	731	0.00326909	FALSE
ENSMUSG00000074056	GM10615	predicted gene 10615	cellular_component|	biological_process|	molecular_function|	7	1.2	6.28	7	0	0	1.1	3.86	0.0291	0	2.8	732	0.00327356	FALSE
ENSMUSG00000051777	IQCJ	IQ motif containing J	None	None	None	8	1	2.05	7	0.5	2.35	0.6	3.86	0.0291	-0.2	2.4	733	0.00327803	FALSE
ENSMUSG00000028749	PLA2G2F	phospholipase A2, group IIF	extracellular region|extracellular region|cytosol|	phospholipid metabolic process|phosphatidic acid biosynthetic process|biological_process|lipid catabolic process|phosphatidylglycerol acyl-chain remodeling|phosphatidylinositol acyl-chain remodeling|phosphatidylserine acyl-chain remodeling|phosphatidylcholine acyl-chain remodeling|phosphatidylethanolamine acyl-chain remodeling|small molecule metabolic process|glycerophospholipid biosynthetic proc…	phospholipase A2 activity|calcium ion binding|	5	0.8	2.71	5	-0.8	5.52	-0.8	3.86	0.0291	-2	1.4	734	0.0032825	FALSE
ENSMUSG00000030543	MESP2	mesoderm posterior basic helix-loop-helix transcription factor 2	nucleus|extracellular vesicular exosome|	somitogenesis|transcription, DNA-templated|Notch signaling pathway|mesodermal cell migration|signal transduction involved in regulation of gene expression|positive regulation of transcription from RNA polymerase II promoter|	DNA binding|sequence-specific DNA binding transcription factor activity|protein dimerization activity|	7	0.7	1.73	6	0.8	2.39	0.7	3.85	0.0292	0	2	735	0.00328697	FALSE
ENSMUSG00000034957	CEBPA	CCAAT/enhancer binding protein (C/EBP), alpha	nucleus|nuclear matrix|Rb-E2F complex|	urea cycle|negative regulation of transcription from RNA polymerase II promoter|liver development|embryonic placenta development|generation of precursor metabolites and energy|transcription, DNA-templated|transcription, DNA-templated|transcription from RNA polymerase II promoter|acute-phase response|mitochondrion organization|cholesterol metabolic process|negative regulation of cell proliferation…	DNA binding|sequence-specific DNA binding transcription factor activity|RNA polymerase II distal enhancer sequence-specific DNA binding transcription factor activity|protein binding|transcription factor binding|protein complex binding|protein homodimerization activity|sequence-specific DNA binding|transcription regulatory region DNA binding|protein heterodimerization activity|HMG box domain bindi…	10	0.7	2.26	9	0.4	2.1	0.7	3.84	0.0294	-0.1	1.7	736	0.00329145	FALSE
ENSMUSG00000095338	IGKV3-9	immunoglobulin kappa variable 3-9	None	None	None	4	1.3	5.32	6	-0.5	2.1	1.1	3.84	0.0294	-0.6	3	737	0.00329592	FALSE
ENSMUSG00000036112	METAP2	methionyl aminopeptidase 2	cytoplasm|cytosol|plasma membrane|	proteolysis|phototransduction, visible light|rhodopsin mediated signaling pathway|protein processing|peptidyl-methionine modification|regulation of rhodopsin mediated signaling pathway|N-terminal protein amino acid modification|protein initiator methionine removal|	aminopeptidase activity|metalloexopeptidase activity|poly(A) RNA binding|metal ion binding|metalloaminopeptidase activity|	5	0.4	0.501	6	-0.4	4.98	-0.4	3.84	0.0294	-1.9	1.1	738	0.00330039	FALSE
ENSMUSG00000041020	MAP7D2	MAP7 domain containing 2	microtubule|	microtubule cytoskeleton organization|	None	4	0	0	3	-0.4	4.53	-0.4	3.83	0.0298	-2	0.8	739	0.00330486	FALSE
ENSMUSG00000076802	TRAV6N-6	T cell receptor alpha variable 6N-6	None	None	None	7	0.7	1.83	7	1	2.37	0.9	3.82	0.0298	0.1	2	740	0.00330933	FALSE
ENSMUSG00000040296	DDX58	DEAD (Asp-Glu-Ala-Asp) box polypeptide 58	cytoplasm|cytosol|tight junction|actin cytoskeleton|ruffle membrane|	positive regulation of defense response to virus by host|metabolic process|detection of virus|response to virus|viral process|regulation of cell migration|negative regulation of type I interferon production|positive regulation of interferon-alpha production|positive regulation of interferon-alpha production|positive regulation of interferon-beta production|positive regulation of interferon-beta p…	double-stranded DNA binding|double-stranded RNA binding|double-stranded RNA binding|double-stranded RNA binding|single-stranded RNA binding|helicase activity|protein binding|ATP binding|zinc ion binding|identical protein binding|	8	1.3	1.89	6	0.9	2.24	0.9	3.81	0.0298	-0.1	3	741	0.0033138	FALSE
ENSMUSG00000061911	MYT1L	myelin transcription factor 1-like	nucleus|	transcription, DNA-templated|regulation of transcription, DNA-templated|nervous system development|cell differentiation|	DNA binding|sequence-specific DNA binding transcription factor activity|zinc ion binding|	8	0.7	1.92	6	0.6	2.19	0.6	3.82	0.0298	-0.4	1.9	742	0.00331828	FALSE
ENSMUSG00000005225	PLEKHA8	pleckstrin homology domain containing, family A (phosphoinositide binding specific) member 8	trans-Golgi network|membrane|	lipid transport|protein transport|ER to Golgi ceramide transport|glycolipid transport|	glycolipid transporter activity|glycolipid binding|phosphatidylinositol-4-phosphate binding|ceramide binding|	5	0.6	0.787	3	1.4	3.82	1	3.81	0.0298	-0.3	2	743	0.00332275	FALSE
ENSMUSG00000032310	CYP1A2	cytochrome P450, family 1, subfamily A, polypeptide 2	endoplasmic reticulum membrane|intracellular membrane-bounded organelle|	steroid catabolic process|porphyrin-containing compound metabolic process|xenobiotic metabolic process|toxin biosynthetic process|post-embryonic development|alkaloid metabolic process|regulation of gene expression|monoterpenoid metabolic process|drug metabolic process|dibenzo-p-dioxin metabolic process|arachidonic acid metabolic process|epoxygenase P450 pathway|lung development|methylation|respon…	monooxygenase activity|iron ion binding|electron carrier activity|oxidoreductase activity|oxidoreductase activity, acting on paired donors, with incorporation or reduction of molecular oxygen, reduced flavin or flavoprotein as one donor, and incorporation of one atom of oxygen|enzyme binding|heme binding|demethylase activity|caffeine oxidase activity|aromatase activity|	2	1.7	5.14	2	-0.3	1.44	1.5	3.82	0.0298	-0.7	3	744	0.00332722	FALSE
ENSMUSG00000035493	TGFBI	transforming growth factor, beta-induced, 68kDa	extracellular region|basement membrane|extracellular space|trans-Golgi network|plasma membrane|extracellular matrix|extracellular matrix|extracellular vesicular exosome|	angiogenesis|chondrocyte differentiation|cell adhesion|negative regulation of cell adhesion|visual perception|cell proliferation|extracellular matrix organization|response to stimulus|	integrin binding|protein binding|collagen binding|extracellular matrix binding|	4	0	0	5	-0.6	4.95	-0.6	3.82	0.0298	-2	0.8	745	0.00333169	FALSE
ENSMUSG00000055108	PHXR2	per-hexamer repeat gene 2	cellular_component|	biological_process|	molecular_function|	3	1.4	4.84	4	-0.5	1.74	1.2	3.81	0.0298	-0.6	3	746	0.00333617	FALSE
ENSMUSG00000025930	MSC	musculin	nucleus|	regulation of transcription, DNA-templated|transcription from RNA polymerase II promoter|branchiomeric skeletal muscle development|palate development|diaphragm development|	DNA binding|sequence-specific DNA binding transcription factor activity|transcription corepressor activity|protein dimerization activity|	7	0.6	1.31	7	0.7	2.8	0.6	3.83	0.0298	-0.1	1.9	747	0.00334064	FALSE
ENSMUSG00000028671	GALE	UDP-galactose-4-epimerase	cytosol|extracellular vesicular exosome|	carbohydrate metabolic process|galactose catabolic process|galactose catabolic process|cellular metabolic process|small molecule metabolic process|	UDP-glucose 4-epimerase activity|UDP-glucose 4-epimerase activity|protein homodimerization activity|coenzyme binding|	9	0.9	5.89	8	-0.5	1.07	0.7	3.82	0.0298	-0.2	2.9	748	0.00334511	FALSE
ENSMUSG00000079276	GM4736	predicted gene 4736	cellular_component|	biological_process|	molecular_function|	7	1.2	5.49	7	0.1	0.0763	1.1	3.83	0.0298	0	2.7	749	0.00334958	FALSE
ENSMUSG00000028040	EFNA4	ephrin-A4	extracellular region|plasma membrane|integral component of plasma membrane|anchored component of membrane|	cell-cell signaling|axon guidance|osteoclast differentiation|bone remodeling|ephrin receptor signaling pathway|	transmembrane-ephrin receptor activity|protein binding|ephrin receptor binding|	10	0.2	0.23	6	1.6	5.5	1.2	3.81	0.0298	0.1	3	750	0.00335405	FALSE
ENSMUSG00000094282	CCDC42B	coiled-coil domain containing 42B	None	None	None	6	0.4	0.381	6	1.4	4.12	1.1	3.82	0.0298	0.1	3	751	0.00335853	FALSE
ENSMUSG00000051550	ZFP579	zinc finger protein 579	nucleus|	transcription, DNA-templated|regulation of transcription, DNA-templated|biological_process|	nucleic acid binding|DNA binding|poly(A) RNA binding|metal ion binding|	7	1.3	5.21	7	-0.4	0.35	0.8	3.81	0.0298	-0.1	3	752	0.003363	FALSE
ENSMUSG00000071757	ZHX2	zinc fingers and homeoboxes 2	nucleus|cytoplasm|plasma membrane|	negative regulation of transcription from RNA polymerase II promoter|transcription, DNA-templated|mRNA catabolic process|somatic stem cell maintenance|negative regulation of neuron differentiation|negative regulation of transcription, DNA-templated|	sequence-specific DNA binding transcription factor activity|transcription corepressor activity|protein binding|protein homodimerization activity|sequence-specific DNA binding|metal ion binding|protein heterodimerization activity|	5	0.8	0.861	3	1.1	3.24	0.8	3.82	0.0298	-0.2	2	753	0.00336747	FALSE
ENSMUSG00000015937	H2AFY	H2A histone family, member Y	nucleosome|nuclear chromatin|condensed chromosome|sex chromatin|Barr body|nucleus|nucleolus|ESC/E(Z) complex|extracellular vesicular exosome|	negative regulation of transcription from RNA polymerase II promoter|nucleosome assembly|dosage compensation|chromatin modification|negative regulation of histone phosphorylation|negative regulation of gene expression, epigenetic|establishment of protein localization to chromatin|negative regulation of protein serine/threonine kinase activity|negative regulation of transcription of nuclear large …	rDNA binding|DNA binding|protein binding|double-stranded methylated DNA binding|protein kinase binding|protein serine/threonine kinase inhibitor activity|chromatin DNA binding|transcription regulatory region DNA binding|protein heterodimerization activity|	9	0	0	7	1.7	6.32	1.3	3.81	0.0298	0	3	754	0.00337194	FALSE
ENSMUSG00000092416	ZFP141	zinc finger protein 141	cellular_component|	regulation of transcription, DNA-templated|	sequence-specific DNA binding transcription factor activity|metal ion binding|	8	0.6	2.49	7	0.6	1.55	0.6	3.8	0.0301	-0.1	2.6	755	0.00337641	FALSE
ENSMUSG00000024032	TFF1	trefoil factor 1	extracellular space|	carbohydrate metabolic process|digestion|negative regulation of cell proliferation|response to iron ion|cell differentiation|maintenance of gastrointestinal epithelium|response to estradiol|response to peptide hormone|	protein binding|growth factor activity|	8	0.9	4.93	7	-0.2	0.721	0.7	3.78	0.0302	-0.4	2.5	756	0.00338089	FALSE
ENSMUSG00000090286	GM17615	N/A	None	None	None	4	1	2.41	3	0.8	1.72	0.8	3.78	0.0302	-0.4	2	757	0.00338536	FALSE
ENSMUSG00000029344	TPST2	tyrosylprotein sulfotransferase 2	Golgi membrane|endoplasmic reticulum|membrane|integral component of membrane|extracellular vesicular exosome|	peptidyl-tyrosine sulfation|fusion of sperm to egg plasma membrane|prevention of polyspermy|	protein-tyrosine sulfotransferase activity|	9	0.7	2.2	7	0.6	1.84	0.6	3.78	0.0302	-0.2	1.9	758	0.00338983	FALSE
ENSMUSG00000028565	NFIA	nuclear factor I/A	nucleus|nucleus|	DNA replication|transcription, DNA-templated|regulation of transcription, DNA-templated|response to organic cyclic compound|viral genome replication|positive regulation of transcription from RNA polymerase II promoter|	RNA polymerase II core promoter proximal region sequence-specific DNA binding|RNA polymerase II core promoter proximal region sequence-specific DNA binding transcription factor activity involved in positive regulation of transcription|sequence-specific DNA binding transcription factor activity|transcription factor binding|	9	0.4	0.815	6	0.6	3.36	0.5	3.78	0.0302	-0.2	1.8	759	0.0033943	FALSE
ENSMUSG00000091526	BB019430	expressed sequence BB019430	None	None	None	8	0.9	4.29	5	0.4	0.218	0.8	3.78	0.0302	0	2.9	760	0.00339878	FALSE
ENSMUSG00000095294	GM21119	predicted gene, 21119	None	None	None	3	0.2	0.126	3	1	4.44	1	3.78	0.0302	-0.6	2	761	0.00340325	FALSE
ENSMUSG00000028644	ERMAP	erythroblast membrane-associated protein (Scianna blood group)	plasma membrane|integral component of membrane|cytoplasmic vesicle|	None	None	3	0	0	3	-0.7	4.88	-0.7	3.78	0.0302	-2	1	762	0.00340772	FALSE
ENSMUSG00000041794	MYRIP	myosin VIIA and Rab interacting protein	exocyst|photoreceptor outer segment|actin cytoskeleton|transport vesicle|dense core granule|melanosome|synapse|perinuclear region of cytoplasm|	intracellular protein transport|positive regulation of insulin secretion|	actin binding|protein binding|zinc ion binding|Rab GTPase binding|protein kinase A binding|	6	0.5	0.595	5	-0.8	5.6	-0.8	3.77	0.0304	-2	0.9	763	0.00341219	FALSE
ENSMUSG00000040152	THBS1	thrombospondin 1	extracellular region|fibrinogen complex|extracellular space|endoplasmic reticulum|external side of plasma membrane|cell surface|sarcoplasmic reticulum|secretory granule|extracellular matrix|extracellular matrix|extracellular matrix|platelet alpha granule|platelet alpha granule lumen|extracellular vesicular exosome|	activation of MAPK activity|response to hypoxia|negative regulation of endothelial cell proliferation|negative regulation of endothelial cell proliferation|negative regulation of cell-matrix adhesion|sprouting angiogenesis|chronic inflammatory response|platelet degranulation|negative regulation of antigen processing and presentation of peptide or polysaccharide antigen via MHC class II|negative r…	phosphatidylserine binding|glycoprotein binding|fibronectin binding|integrin binding|calcium ion binding|protein binding|heparin binding|fibroblast growth factor binding|low-density lipoprotein particle binding|identical protein binding|laminin binding|proteoglycan binding|transforming growth factor beta binding|transforming growth factor beta binding|fibrinogen binding|collagen V binding|	2	0	0	2	-0.5	4.43	-0.5	3.77	0.0304	-2	1.1	764	0.00341666	FALSE
ENSMUSG00000044434	GM9791	calcium regulated heat stable protein 1 pseudogene	None	None	None	9	1	5.91	6	0	0	0.9	3.76	0.0305	0.2	3	765	0.00342114	FALSE
ENSMUSG00000031077	FADD	Fas (TNFRSF6)-associated via death domain	cytosol|cytosol|death-inducing signaling complex|death-inducing signaling complex|CD95 death-inducing signaling complex|neuron projection|cell body|membrane raft|ripoptosome|	positive regulation of T cell mediated cytotoxicity|toll-like receptor signaling pathway|MyD88-independent toll-like receptor signaling pathway|positive regulation of adaptive immune response|apoptotic process|apoptotic process|activation of cysteine-type endopeptidase activity involved in apoptotic process|extrinsic apoptotic signaling pathway via death domain receptors|viral process|positive re…	protease binding|death receptor binding|tumor necrosis factor receptor binding|protein binding|tumor necrosis factor receptor superfamily binding|death effector domain binding|identical protein binding|	3	1	2.53	2	0.7	1.71	0.8	3.76	0.0305	-0.6	2	766	0.00342561	FALSE
ENSMUSG00000001999	BLVRA	biliverdin reductase A	cytosol|extracellular vesicular exosome|	porphyrin-containing compound metabolic process|heme catabolic process|small molecule metabolic process|oxidation-reduction process|	biliverdin reductase activity|zinc ion binding|	8	0.9	3.77	5	-0.5	1.52	0.8	3.76	0.0305	-0.6	2	767	0.00343008	FALSE
ENSMUSG00000017007	RBPJL	recombination signal binding protein for immunoglobulin kappa J region-like	nucleus|transcription factor complex|	regulation of transcription from RNA polymerase II promoter|transcription from RNA polymerase II promoter|signal transduction|positive regulation of transcription, DNA-templated|	RNA polymerase II core promoter proximal region sequence-specific DNA binding|RNA polymerase II core promoter proximal region sequence-specific DNA binding transcription factor activity|sequence-specific DNA binding transcription factor activity|	8	0.8	1.75	6	0.5	2.39	0.6	3.74	0.0308	-0.2	1.9	768	0.00343455	FALSE
ENSMUSG00000039191	RBPJ	recombination signal binding protein for immunoglobulin kappa J region	MAML1-RBP-Jkappa- ICN1 complex|nucleus|nucleoplasm|transcription factor complex|nucleolus|cytoplasm|	negative regulation of transcription from RNA polymerase II promoter|negative regulation of transcription from RNA polymerase II promoter|angiogenesis|epithelial to mesenchymal transition|blood vessel remodeling|inflammatory response to antigenic stimulus|outflow tract morphogenesis|endocardium morphogenesis|epithelial to mesenchymal transition involved in endocardial cushion formation|cardiac le…	recombinase activity|RNA polymerase II core promoter proximal region sequence-specific DNA binding|RNA polymerase II core promoter sequence-specific DNA binding|RNA polymerase II core promoter proximal region sequence-specific DNA binding transcription factor activity involved in positive regulation of transcription|RNA polymerase II repressing transcription factor binding|DNA binding|chromatin b…	5	0.9	1.33	7	-0.5	5.08	-0.5	3.75	0.0308	-1.1	2	769	0.00343902	FALSE
ENSMUSG00000073491	PYDC4	pyrin domain containing 4	nucleus|nucleolus|cytoplasm|membrane|	biological_process|	double-stranded DNA binding|transcription factor binding|poly(A) RNA binding|	8	0.6	1.63	6	0.7	2.36	0.6	3.75	0.0308	-0.1	1.9	770	0.00344349	FALSE
ENSMUSG00000071265	1700086L19RIK	RIKEN cDNA 1700086L19 gene	cellular_component|	biological_process|	molecular_function|	5	1.1	5.3	5	0.1	0.0378	1	3.75	0.0308	0	2.9	771	0.00344797	FALSE
ENSMUSG00000027301	OXT	oxytocin/neurophysin I prepropeptide	extracellular region|extracellular space|secretory granule|terminal bouton|	response to amphetamine|regulation of heart rate|maternal aggressive behavior|signal transduction|positive regulation of cytosolic calcium ion concentration|heart development|female pregnancy|memory|grooming behavior|response to sucrose|positive regulation of norepinephrine secretion|response to activity|sleep|response to food|positive regulation of prostaglandin secretion|response to estradiol|r…	neurohypophyseal hormone activity|oxytocin receptor binding|	10	1	5.2	9	0	0	0.9	3.74	0.0308	0	2.9	772	0.00345244	FALSE
ENSMUSG00000002799	JAG2	jagged 2	plasma membrane|integral component of plasma membrane|	skeletal system development|in utero embryonic development|respiratory system process|cell cycle|Notch signaling pathway|Notch signaling pathway|Notch receptor processing|spermatogenesis|auditory receptor cell fate commitment|morphogenesis of embryonic epithelium|cell differentiation|regulation of cell adhesion|T cell differentiation|regulation of cell migration|regulation of cell proliferation|o…	Notch binding|calcium ion binding|protein binding|growth factor activity|	7	0.8	4.46	8	0.2	0.401	0.7	3.74	0.0308	0	1.9	773	0.00345691	FALSE
ENSMUSG00000011752	PGAM1	phosphoglycerate mutase 1 (brain)	cytoplasm|cytosol|cytosol|membrane|extracellular vesicular exosome|	carbohydrate metabolic process|glucose metabolic process|gluconeogenesis|glycolytic process|glycolytic process|regulation of glycolytic process|dephosphorylation|regulation of pentose-phosphate shunt|small molecule metabolic process|respiratory burst|	bisphosphoglycerate mutase activity|bisphosphoglycerate 2-phosphatase activity|phosphoglycerate mutase activity|phosphoglycerate mutase activity|phosphoglycerate mutase activity|protein binding|protein kinase binding|	2	0	0	1	-0.8	4.65	-0.8	3.75	0.0308	-2	1.2	774	0.00346138	FALSE
ENSMUSG00000008393	CARHSP1	calcium regulated heat stable protein 1, 24kDa	cytoplasmic exosome (RNase complex)|cytoplasmic mRNA processing body|cytosol|P granule|extracellular vesicular exosome|	regulation of transcription, DNA-templated|intracellular signal transduction|regulation of mRNA stability|	DNA binding|mRNA 3'-UTR binding|phosphatase binding|	9	1.5	4.74	7	-0.2	0.189	0.8	3.72	0.031	0.1	3	775	0.00346586	FALSE
ENSMUSG00000063564	COL23A1	collagen, type XXIII, alpha 1	collagen trimer|endoplasmic reticulum lumen|plasma membrane|integral component of membrane|	extracellular matrix disassembly|extracellular matrix organization|collagen catabolic process|	None	8	0.6	1.06	6	1.4	3.32	1	3.72	0.031	0	2.8	776	0.00347033	FALSE
ENSMUSG00000095426	TRAV6D-5	T cell receptor alpha variable 6D-5	None	None	None	10	1.4	5.65	5	0	0	1	3.71	0.0311	0.1	2.9	777	0.0034748	FALSE
ENSMUSG00000070645	REN1	renin 1 structural	extracellular region|extracellular space|extracellular space|intracellular|cytoplasm|membrane|	kidney development|angiotensin maturation|angiotensin maturation|regulation of blood volume by renin-angiotensin|renin-angiotensin regulation of aldosterone production|proteolysis|proteolysis|regulation of blood pressure|hormone-mediated signaling pathway|response to organic substance|response to drug|drinking behavior|regulation of MAPK cascade|cell maturation|response to cAMP|response to cGMP|	endopeptidase activity|endopeptidase activity|aspartic-type endopeptidase activity|receptor binding|insulin-like growth factor receptor binding|peptidase activity|hydrolase activity|	7	0.4	0.925	6	0.9	3.32	0.6	3.71	0.0311	-0.1	2	778	0.00347927	FALSE
ENSMUSG00000066100	KRTAP5-1	keratin associated protein 5-1	keratin filament|	None	None	4	0	0	4	-0.9	5.22	-0.9	3.71	0.0311	-2	0.9	779	0.00348374	FALSE
ENSMUSG00000029725	PPP1R35	protein phosphatase 1, regulatory subunit 35	None	negative regulation of phosphatase activity|	protein phosphatase inhibitor activity|phosphatase binding|	9	0.8	3.68	9	0.4	0.806	0.6	3.69	0.0312	0	1.8	780	0.00348822	FALSE
ENSMUSG00000062591	TUBB4A	tubulin, beta 4A class IVa	nucleus|cytosol|microtubule|cilium|internode region of axon|neuronal cell body|myelin sheath|	G2/M transition of mitotic cell cycle|mitotic cell cycle|GTP catabolic process|protein folding|microtubule-based process|cellular protein metabolic process|'de novo' posttranslational protein folding|protein polymerization|	GTPase activity|structural constituent of cytoskeleton|protein binding|GTP binding|	9	0.8	4.56	7	-0.2	1.54	0.6	3.69	0.0312	-0.4	1.8	781	0.00349269	FALSE
ENSMUSG00000040258	NXPH4	neurexophilin 4	cellular_component|extracellular region|	neuropeptide signaling pathway|	molecular_function|	1	0.3	0.0914	2	1.3	4.1	1.3	3.7	0.0312	-0.9	2	782	0.00349716	FALSE
ENSMUSG00000026189	PECR	peroxisomal trans-2-enoyl-CoA reductase	mitochondrion|peroxisome|peroxisomal membrane|intracellular membrane-bounded organelle|	fatty acid biosynthetic process|phytol metabolic process|oxidation-reduction process|	receptor binding|trans-2-enoyl-CoA reductase (NADPH) activity|	6	0.7	1.34	4	0.9	2.71	0.9	3.7	0.0312	-0.1	2	783	0.00350163	FALSE
ENSMUSG00000076543	IGKV4-74	immunoglobulin kappa variable 4-74	None	None	None	5	1.1	4.87	4	0.1	0.119	1	3.69	0.0312	-0.1	2	784	0.0035061	FALSE
ENSMUSG00000036006	FAM65B	family with sequence similarity 65, member B	mitochondrion|cytoskeleton|filopodium|	muscle organ development|cell differentiation|	None	4	0.6	0.506	1	1.2	3.97	1.1	3.7	0.0312	-0.6	2	785	0.00351058	FALSE
ENSMUSG00000032965	IFT57	intraflagellar transport 57	Golgi apparatus|photoreceptor connecting cilium|ciliary basal body|dendrite terminus|	transcription, DNA-templated|regulation of transcription, DNA-templated|apoptotic process|activation of cysteine-type endopeptidase activity involved in apoptotic process|regulation of apoptotic process|	DNA binding|protein binding|	2	0.5	0.499	3	0.9	3.55	0.9	3.7	0.0312	-0.6	2	786	0.00351505	FALSE
ENSMUSG00000036606	PLXNB2	plexin B2	intracellular|integral component of plasma membrane|extracellular vesicular exosome|	neural tube closure|regulation of protein phosphorylation|neuroblast proliferation|brain development|regulation of cell shape|regulation of Rho GTPase activity|positive regulation of GTPase activity|positive regulation of axonogenesis|semaphorin-plexin signaling pathway|regulation of neuron migration|	GTPase activator activity|protein binding|semaphorin receptor activity|	7	0.4	0.107	4	0.8	4.05	0.8	3.7	0.0312	-0.1	2	787	0.00351952	FALSE
ENSMUSG00000009585	APOBEC3	apolipoprotein B mRNA editing enzyme, catalytic polypeptide 3	nucleus|cytoplasm|	hematopoietic progenitor cell differentiation|immune system process|metabolic process|negative regulation of transposition|negative regulation of transposition|negative regulation of viral genome replication|innate immune response|defense response to virus|	catalytic activity|GTP cyclohydrolase activity|protein binding|tRNA-specific adenosine deaminase activity|zinc ion binding|hydrolase activity|hydrolase activity, acting on carbon-nitrogen (but not peptide) bonds, in cyclic amidines|N-cyclopropylmelamine deaminase activity|N-cyclopropylammeline deaminase activity|N-cyclopropylammelide alkylamino hydrolase activity|2,5-diamino-6-ribitylamino-4(3H)-…	5	0.1	0.00766	3	-0.6	5.06	1.1	3.68	0.0314	-1.5	2	788	0.00352399	FALSE
ENSMUSG00000021485	MXD3	MAX dimerization protein 3	nucleus|	transcription, DNA-templated|negative regulation of transcription, DNA-templated|	DNA binding|protein dimerization activity|	9	0.5	0.632	6	-0.4	5.29	-0.4	3.67	0.0314	-1.7	1.3	789	0.00352847	FALSE
ENSMUSG00000093908	GM5784	predicted gene 5784	cellular_component|	biological_process|	molecular_function|	7	1.3	2.98	5	0.6	1.18	0.7	3.68	0.0314	0	2.9	790	0.00353294	FALSE
ENSMUSG00000078518	GM13030	N/A	None	None	None	6	0.9	3.42	5	0.5	0.822	0.8	3.68	0.0314	-0.1	2.8	791	0.00353741	FALSE
ENSMUSG00000054582	PABPC1L	poly(A) binding protein, cytoplasmic 1-like	None	None	nucleotide binding|RNA binding|	6	1.7	5.4	4	0	0	1.6	3.67	0.0314	0.3	4	792	0.00354188	FALSE
ENSMUSG00000079418	ATG4A	autophagy related 4A, cysteine peptidase	cytoplasm|	proteolysis|autophagy|protein transport|	cysteine-type peptidase activity|	6	1.1	3.89	4	0.4	0.691	0.9	3.67	0.0314	-0.1	2	793	0.00354635	FALSE
ENSMUSG00000017405	NEK8	NIMA-related kinase 8	cytoplasm|cytoskeleton|primary cilium|	protein phosphorylation|organ morphogenesis|regulation of hippo signaling|	protein serine/threonine kinase activity|protein binding|ATP binding|metal ion binding|	6	0.7	3.5	7	0.4	0.684	0.7	3.66	0.0315	-0.3	2	794	0.00355083	FALSE
ENSMUSG00000095227	GM20927	predicted gene, 20927	None	None	None	6	0.7	0.525	5	0.8	3.34	0.8	3.66	0.0315	0	2	795	0.0035553	FALSE
ENSMUSG00000059824	DBP	D site of albumin promoter (albumin D-box) binding protein	nucleus|	liver development|transcription, DNA-templated|regulation of transcription from RNA polymerase II promoter|positive regulation of transcription from RNA polymerase II promoter|rhythmic process|	RNA polymerase II regulatory region sequence-specific DNA binding|RNA polymerase II core promoter proximal region sequence-specific DNA binding transcription factor activity involved in positive regulation of transcription|	6	0.8	3.45	6	0.4	0.733	0.7	3.66	0.0315	-0.2	2	796	0.00355977	FALSE
ENSMUSG00000060475	WTAP	Wilms tumor 1 associated protein	nucleus|nuclear speck|nuclear membrane|MIS complex|	regulation of alternative mRNA splicing, via spliceosome|mRNA processing|cell cycle|RNA splicing|mRNA methylation|	None	5	1	2.08	5	0.8	1.85	0.9	3.66	0.0315	0	3	797	0.00356424	FALSE
ENSMUSG00000046229	SCAND1	SCAN domain containing 1	nucleus|	regulation of transcription from RNA polymerase II promoter|transcription from RNA polymerase II promoter|	sequence-specific DNA binding RNA polymerase II transcription factor activity|sequence-specific DNA binding transcription factor activity|transcription coactivator activity|identical protein binding|	6	1	3.59	6	0.7	0.369	1	3.64	0.0318	-0.1	2	798	0.00356871	FALSE
ENSMUSG00000000711	RAB5B	RAB5B, member RAS oncogene family	intracellular|endosome|plasma membrane|membrane|endocytic vesicle|early endosome membrane|melanosome|extracellular vesicular exosome|	GTP catabolic process|endosome organization|small GTPase mediated signal transduction|protein transport|antigen processing and presentation|regulation of endocytosis|	GTPase activity|protein binding|GTP binding|GDP binding|GTP-dependent protein binding|	4	0.7	2.6	4	0.7	1.28	0.7	3.64	0.0318	-0.4	2	799	0.00357318	FALSE
ENSMUSG00000047171	HELT	helt bHLH transcription factor	nucleus|transcription factor complex|	negative regulation of transcription from RNA polymerase II promoter|suckling behavior|transcription, DNA-templated|central nervous system development|post-embryonic development|multicellular organismal aging|GABAergic neuron differentiation in basal ganglia|multicellular organism growth|	DNA binding|sequence-specific DNA binding transcription factor activity|protein homodimerization activity|	7	0.8	1.76	7	0.7	2.14	0.7	3.64	0.0318	0	2	800	0.00357766	FALSE
ENSMUSG00000048294	KRTAP4-13	keratin associated protein 4-13	cellular_component|intermediate filament|	biological_process|	molecular_function|	6	1.7	5.72	6	0	0	1.6	3.62	0.032	0.2	3.9	801	0.00358213	FALSE
ENSMUSG00000094902	IGKV10-95	immunoglobulin kappa variable 10-95	None	None	None	4	0	0	5	-0.6	4.84	-0.6	3.63	0.032	-2	0.7	802	0.0035866	FALSE
ENSMUSG00000026999	NUP35	nucleoporin 35kDa	nucleus|nuclear envelope|nuclear pore|plasma membrane|nuclear membrane|intracellular membrane-bounded organelle|intermediate filament cytoskeleton|	mitotic cell cycle|carbohydrate metabolic process|mitotic nuclear envelope disassembly|hexose transport|regulation of glucose transport|protein transport|glucose transport|viral process|cytokine-mediated signaling pathway|small molecule metabolic process|mRNA transport|transmembrane transport|	None	5	0	0	1	-0.8	5.24	-0.8	3.62	0.032	-2	1.1	803	0.00359107	FALSE
ENSMUSG00000029802	ABCG2	ATP-binding cassette, sub-family G (WHITE), member 2	plasma membrane|integral component of membrane|mitochondrial membrane|	ATP catabolic process|transport|drug transmembrane transport|cellular iron ion homeostasis|heme transport|response to drug|xenobiotic transport|small molecule metabolic process|urate metabolic process|transmembrane transport|	transporter activity|protein binding|ATP binding|xenobiotic-transporting ATPase activity|heme transporter activity|ATPase activity, coupled to transmembrane movement of substances|protein homodimerization activity|	8	0.4	1.06	5	0.9	3.21	0.6	3.62	0.032	-0.1	2	804	0.00359555	FALSE
ENSMUSG00000050222	IL17D	interleukin 17D	extracellular space|	inflammatory response|	cytokine activity|	9	1.2	5.7	9	-0.3	0.635	1	3.61	0.0321	-0.3	2.7	805	0.00360002	FALSE
ENSMUSG00000036916	ZFP280C	zinc finger protein 280C	nucleus|	transcription, DNA-templated|regulation of transcription, DNA-templated|biological_process|	DNA binding|metal ion binding|	9	1	2.11	7	0.6	1.94	0.7	3.61	0.0321	-0.4	2.5	806	0.00360449	FALSE
ENSMUSG00000032649	COLGALT2	collagen beta(1-O)galactosyltransferase 2	endoplasmic reticulum lumen|	lipopolysaccharide biosynthetic process|extracellular matrix organization|	procollagen galactosyltransferase activity|	8	0.4	0.421	5	0.9	3.87	0.7	3.61	0.0321	-0.4	2	807	0.00360896	FALSE
ENSMUSG00000039356	EXOSC2	exosome component 2	exosome (RNase complex)|nucleus|nucleolus|cytoplasm|cytosol|	nuclear-transcribed mRNA catabolic process, deadenylation-dependent decay|rRNA processing|gene expression|RNA metabolic process|mRNA metabolic process|positive regulation of cell growth|exonucleolytic nuclear-transcribed mRNA catabolic process involved in deadenylation-dependent decay|RNA phosphodiester bond hydrolysis, exonucleolytic|	3'-5'-exoribonuclease activity|protein binding|7S RNA binding|	1	1	1.03	1	-0.7	4.08	-0.7	3.59	0.0327	-2	1.6	808	0.00361343	FALSE
ENSMUSG00000048796	CYB561D1	cytochrome b561 family, member D1	integral component of membrane|	oxidation-reduction process|	metal ion binding|	5	0	0	4	-0.9	5.3	-0.9	3.59	0.0327	-2	0.8	809	0.00361791	FALSE
ENSMUSG00000073072	G930045G22RIK	RIKEN cDNA G930045G22 gene	cellular_component|	biological_process|	molecular_function|	8	0.5	1.13	7	0.8	2.87	0.8	3.58	0.0328	0	2	810	0.00362238	FALSE
ENSMUSG00000028415	SPINK4	serine peptidase inhibitor, Kazal type 4	extracellular region|	negative regulation of endopeptidase activity|response to drug|	serine-type endopeptidase inhibitor activity|	3	0.4	0.365	2	0.9	3.77	0.9	3.58	0.0328	-0.7	2	811	0.00362685	FALSE
ENSMUSG00000094505	IGHV8-6	immunoglobulin heavy variable V8-6	None	None	None	6	0.3	0.157	3	-0.5	5.09	-0.5	3.58	0.0328	-2	1	812	0.00363132	FALSE
ENSMUSG00000092097	GM5819	predicted gene 5819	None	None	metal ion binding|	7	0.9	3.48	6	0.4	0.968	0.7	3.57	0.0329	0	2	813	0.00363579	FALSE
ENSMUSG00000062070	PGK1	phosphoglycerate kinase 1	cytosol|membrane|extracellular vesicular exosome|	carbohydrate metabolic process|glucose metabolic process|gluconeogenesis|glycolytic process|glycolytic process|phosphorylation|epithelial cell differentiation|small molecule metabolic process|	phosphoglycerate kinase activity|phosphoglycerate kinase activity|protein binding|ATP binding|	3	0	0	2	1.3	4.87	1.2	3.57	0.0329	-0.6	2	814	0.00364027	FALSE
ENSMUSG00000067001	SERPINB7	serpin peptidase inhibitor, clade B (ovalbumin), member 7	extracellular space|cytoplasm|	negative regulation of endopeptidase activity|regulation of proteolysis|positive regulation of transforming growth factor beta1 production|positive regulation of collagen biosynthetic process|positive regulation of glomerular mesangial cell proliferation|positive regulation of platelet-derived growth factor production|	serine-type endopeptidase inhibitor activity|	3	0	0	2	-0.3	4.02	-0.3	3.55	0.0331	-2	1.2	815	0.00364474	FALSE
ENSMUSG00000089996	TMSB15B2	thymosin beta 15b2	stress fiber|filamentous actin|	negative regulation of actin filament polymerization|sequestering of actin monomers|negative regulation of stress fiber assembly|	actin monomer binding|	2	0.4	0.322	2	-0.3	4.03	-0.3	3.55	0.0331	-2	1.4	816	0.00364921	FALSE
ENSMUSG00000072955	TMSB15L	thymosin beta 15b like	stress fiber|filamentous actin|	negative regulation of actin filament polymerization|sequestering of actin monomers|negative regulation of stress fiber assembly|	actin monomer binding|	2	0.4	0.322	2	-0.3	4.03	-0.3	3.55	0.0331	-2	1.4	817	0.00365368	FALSE
ENSMUSG00000038630	ZKSCAN16	zinc finger with KRAB and SCAN domains 16	cellular_component|nucleus|	transcription, DNA-templated|regulation of transcription, DNA-templated|	DNA binding|sequence-specific DNA binding transcription factor activity|metal ion binding|	7	1.3	3.2	5	0.6	0.926	0.7	3.56	0.0331	0	2.9	818	0.00365816	FALSE
ENSMUSG00000035441	MYO1D	myosin ID	endosome|smooth endoplasmic reticulum|myosin complex|axolemma|extracellular vesicular exosome|	ATP catabolic process|negative regulation of phosphatase activity|early endosome to recycling endosome transport|	microfilament motor activity|actin binding|calmodulin binding|ATP binding|actin-dependent ATPase activity|calcium-dependent protein binding|	5	1.1	3.05	4	-0.4	1.45	1	3.56	0.0331	-0.7	2	819	0.00366263	FALSE
ENSMUSG00000041845	RHOD	ras homolog family member D	cytosol|plasma membrane|	GTP catabolic process|small GTPase mediated signal transduction|Rho protein signal transduction|regulation of small GTPase mediated signal transduction|	GTPase activity|GTP binding|	8	1.1	4.11	5	0.4	0.365	0.8	3.55	0.0331	-0.1	2.7	820	0.0036671	FALSE
ENSMUSG00000040725	HNRNPUL1	heterogeneous nuclear ribonucleoprotein U-like 1	nucleus|nucleoplasm|ribonucleoprotein complex|	mRNA splicing, via spliceosome|transcription, DNA-templated|regulation of transcription, DNA-templated|RNA processing|RNA splicing|response to virus|gene expression|	RNA binding|protein binding|enzyme binding|poly(A) RNA binding|	7	0.8	1.06	5	1.3	2.81	1	3.56	0.0331	-0.3	2	821	0.00367157	FALSE
ENSMUSG00000064016	GM648	predicted gene 648	cellular_component|	biological_process|	molecular_function|	9	0	0	4	-0.6	5.68	-0.6	3.55	0.0331	-2	0.5	822	0.00367604	FALSE
ENSMUSG00000094342	GM17522	predicted gene, 17522	None	None	None	7	0.8	3.25	8	0.4	0.982	0.6	3.54	0.0333	-0.1	1.9	823	0.00368052	FALSE
ENSMUSG00000095965	GM17693	predicted gene, 17693	None	None	None	7	0.8	3.25	8	0.4	0.982	0.6	3.54	0.0333	-0.1	1.9	824	0.00368499	FALSE
ENSMUSG00000094147	GM21616	predicted gene, 21616	None	None	None	7	0.8	3.25	8	0.4	0.982	0.6	3.54	0.0333	-0.1	1.9	825	0.00368946	FALSE
ENSMUSG00000094203	GM17267	predicted gene, 17267	None	None	None	7	0.8	3.25	8	0.4	0.982	0.6	3.54	0.0333	-0.1	1.9	826	0.00369393	FALSE
ENSMUSG00000094252	GM17469	predicted gene, 17469	None	None	None	7	0.8	3.25	8	0.4	0.982	0.6	3.54	0.0333	-0.1	1.9	827	0.0036984	FALSE
ENSMUSG00000095850	GM17361	predicted gene, 17361	None	None	None	7	0.8	3.25	8	0.4	0.982	0.6	3.54	0.0333	-0.1	1.9	828	0.00370288	FALSE
ENSMUSG00000079164	TLR5	toll-like receptor 5	plasma membrane|integral component of membrane|	toll-like receptor signaling pathway|MyD88-dependent toll-like receptor signaling pathway|inflammatory response|male gonad development|positive regulation of interleukin-8 production|positive regulation of toll-like receptor signaling pathway|toll-like receptor 5 signaling pathway|toll-like receptor 10 signaling pathway|defense response to bacterium|innate immune response|regulation of cytokine s…	transmembrane signaling receptor activity|interleukin-1 receptor binding|	4	1.3	5.1	3	-0.2	3.06	1.2	3.53	0.0333	-1	2	829	0.00370735	FALSE
ENSMUSG00000094044	GM17584	predicted gene, 17584	None	None	None	7	0.8	3.25	8	0.4	0.982	0.6	3.54	0.0333	-0.1	1.9	830	0.00371182	FALSE
ENSMUSG00000040489	SOX30	SRY (sex determining region Y)-box 30	nucleus|nucleus|	transcription, DNA-templated|regulation of transcription, DNA-templated|regulation of transcription from RNA polymerase II promoter|transcription from RNA polymerase II promoter|spermatogenesis|response to corticosteroid|	sequence-specific DNA binding RNA polymerase II transcription factor activity|sequence-specific DNA binding|	9	1.2	3.59	8	0.4	1.04	0.6	3.54	0.0333	-0.1	2.6	831	0.00371629	FALSE
ENSMUSG00000039108	LSM14B	LSM14B, SCD6 homolog B (S. cerevisiae)	ribonucleoprotein complex|	regulation of translation|multicellular organismal development|	poly(A) RNA binding|	2	1.7	5.1	3	-0.1	0.578	1.5	3.52	0.0336	-0.4	3	832	0.00372076	FALSE
ENSMUSG00000025470	ZFP511	zinc finger protein 511	nucleus|	transcription, DNA-templated|regulation of transcription, DNA-templated|biological_process|	DNA binding|metal ion binding|	10	0.9	2.89	6	0.7	0.934	0.7	3.52	0.0336	-0.4	2	833	0.00372524	FALSE
ENSMUSG00000026728	VIM	vimentin	cytoplasm|peroxisome|cytosol|cytosol|cytoskeleton|cytoskeleton|intermediate filament|plasma membrane|cell leading edge|cell projection|intermediate filament cytoskeleton|extracellular vesicular exosome|	apoptotic process|cellular component disassembly involved in execution phase of apoptosis|cellular component movement|negative regulation of neuron projection development|astrocyte development|viral process|muscle filament sliding|intermediate filament organization|Bergmann glial cell differentiation|lens fiber cell development|	glycoprotein binding|double-stranded RNA binding|structural constituent of cytoskeleton|structural constituent of eye lens|protein binding|protein C-terminus binding|identical protein binding|scaffold protein binding|	8	0.6	1.17	8	-0.3	4.89	-0.3	3.51	0.0338	-1.2	1.6	834	0.00372971	FALSE
ENSMUSG00000003545	FOSB	FBJ murine osteosarcoma viral oncogene homolog B	nucleus|	negative regulation of transcription from RNA polymerase II promoter|transcription from RNA polymerase II promoter|female pregnancy|response to mechanical stimulus|response to progesterone|cellular response to hormone stimulus|response to drug|response to morphine|response to corticosterone|response to cAMP|cellular response to calcium ion|	DNA binding|double-stranded DNA binding|sequence-specific DNA binding transcription factor activity|transcription factor binding|sequence-specific DNA binding|	7	0.5	0.874	5	1	3.12	0.7	3.5	0.0339	-0.4	2	835	0.00373418	FALSE
ENSMUSG00000036478	BTG1	B-cell translocation gene 1, anti-proliferative	nucleus|nucleus|cytoplasm|cytoplasm|	regulation of transcription, DNA-templated|negative regulation of cell proliferation|cell migration|negative regulation of cell growth|positive regulation of endothelial cell differentiation|positive regulation of myoblast differentiation|positive regulation of myoblast differentiation|positive regulation of angiogenesis|positive regulation of fibroblast apoptotic process|	transcription cofactor activity|protein binding|enzyme binding|kinase binding|	7	1.4	4.2	7	-0.4	4.93	-0.4	3.5	0.0339	-0.9	2.9	836	0.00373865	FALSE
ENSMUSG00000029104	HTT	huntingtin	nucleus|cytoplasm|mitochondrion|late endosome|autophagic vacuole|endoplasmic reticulum|Golgi apparatus|cytosol|inclusion body|axon|dendrite|cytoplasmic vesicle membrane|protein complex|	urea cycle|citrulline metabolic process|establishment of mitotic spindle orientation|protein import into nucleus|ER to Golgi vesicle-mediated transport|retrograde vesicle-mediated transport, Golgi to ER|endoplasmic reticulum organization|Golgi organization|dopamine receptor signaling pathway|spermatogenesis|cell aging|grooming behavior|locomotory behavior|axon cargo transport|determination of adu…	p53 binding|protein binding|transcription factor binding|dynactin binding|identical protein binding|dynein intermediate chain binding|beta-tubulin binding|diazepam binding|	3	1.1	1.96	3	0.8	1.94	0.9	3.49	0.0341	-0.5	2	837	0.00374312	FALSE
ENSMUSG00000071690	GM10344	predicted gene 10344	cellular_component|	biological_process|	molecular_function|	9	0.7	3.03	5	0.3	1.03	0.6	3.47	0.0341	-0.2	2.7	838	0.0037476	FALSE
ENSMUSG00000096963	B230364G03RIK	N/A	None	None	None	7	0.2	0.188	6	-0.6	5.26	-0.6	3.49	0.0341	-2	0.9	839	0.00375207	FALSE
ENSMUSG00000027583	ZBTB46	zinc finger and BTB domain containing 46	nucleus|	transcription, DNA-templated|regulation of transcription, DNA-templated|negative regulation of granulocyte differentiation|negative regulation of macrophage differentiation|negative regulation of monocyte differentiation|negative regulation of dendritic cell differentiation|positive regulation of dendritic cell differentiation|	nucleic acid binding|metal ion binding|	7	0.6	1.09	6	0.7	2.63	0.7	3.49	0.0341	-0.5	2	840	0.00375654	FALSE
ENSMUSG00000026399	CD55	CD55 molecule, decay accelerating factor for complement (Cromer blood group)	extracellular region|plasma membrane|plasma membrane|integral component of plasma membrane|cell surface|apical plasma membrane|anchored component of membrane|membrane raft|extracellular vesicular exosome|	complement activation, classical pathway|positive regulation of cytosolic calcium ion concentration|spermatogenesis|response to virus|response to virus|regulation of complement activation|regulation of lipopolysaccharide-mediated signaling pathway|CD4-positive, alpha-beta T cell cytokine production|negative regulation of catalytic activity|response to peptide hormone|innate immune response|respir…	virus receptor activity|enzyme inhibitor activity|protein binding|lipid binding|	8	0.5	0.967	5	0.8	2.9	0.7	3.48	0.0341	-0.1	2	841	0.00376101	FALSE
ENSMUSG00000040310	ALX4	ALX homeobox 4	nucleus|nucleus|transcription factor complex|	skeletal system development|hair follicle development|transcription, DNA-templated|muscle organ development|post-embryonic development|anterior/posterior pattern specification|embryonic forelimb morphogenesis|embryonic hindlimb morphogenesis|embryonic digit morphogenesis|regulation of apoptotic process|positive regulation of transcription from RNA polymerase II promoter|digestive tract developmen…	DNA binding|sequence-specific DNA binding transcription factor activity|sequence-specific DNA binding|protein heterodimerization activity|HMG box domain binding|	8	0	0	4	1	4.59	1	3.48	0.0341	-0.1	2	842	0.00376548	FALSE
ENSMUSG00000042644	ITPR3	inositol 1,4,5-trisphosphate receptor, type 3	nuclear outer membrane|nucleoplasm|nucleolus|cytoplasm|endoplasmic reticulum|endoplasmic reticulum membrane|endoplasmic reticulum membrane|endoplasmic reticulum membrane|plasma membrane|integral component of plasma membrane|brush border|membrane|platelet dense tubular network membrane|neuronal cell body|myelin sheath|receptor complex|apical part of cell|	energy reserve metabolic process|signal transduction|epidermal growth factor receptor signaling pathway|G-protein coupled receptor signaling pathway|activation of phospholipase C activity|positive regulation of cytosolic calcium ion concentration|blood coagulation|memory|fibroblast growth factor receptor signaling pathway|platelet activation|Fc-epsilon receptor signaling pathway|Fc-gamma receptor…	inositol hexakisphosphate binding|intracellular ligand-gated calcium channel activity|inositol 1,4,5-trisphosphate-sensitive calcium-release channel activity|inositol 1,4,5-trisphosphate-sensitive calcium-release channel activity|protein binding|phosphatidylinositol binding|inositol 1,3,4,5 tetrakisphosphate binding|inositol 1,4,5 trisphosphate binding|	6	0	0	4	-0.9	5.45	-0.9	3.49	0.0341	-2	0.7	843	0.00376996	FALSE
ENSMUSG00000049999	PPP1R3D	protein phosphatase 1, regulatory subunit 3D	glycogen granule|intracellular membrane-bounded organelle|	glycogen metabolic process|regulation of glycogen biosynthetic process|regulation of glycogen catabolic process|dephosphorylation|	protein serine/threonine phosphatase activity|enzyme binding|	8	0.3	0.57	6	0.6	3.49	0.6	3.49	0.0341	-0.2	1.9	844	0.00377443	FALSE
ENSMUSG00000096548	GM20912	predicted gene, 20912	None	None	None	6	1.2	2.1	6	0.9	1.74	0.9	3.47	0.0341	0	2.9	845	0.0037789	FALSE
ENSMUSG00000029648	FLT1	fms-related tyrosine kinase 1	extracellular space|endosome|plasma membrane|integral component of plasma membrane|receptor complex|	patterning of blood vessels|sprouting angiogenesis|monocyte chemotaxis|transmembrane receptor protein tyrosine kinase signaling pathway|positive regulation of cell proliferation|positive regulation of phospholipase C activity|positive regulation of phosphatidylinositol 3-kinase signaling|cell migration|peptidyl-tyrosine phosphorylation|cell differentiation|positive regulation of cell migration|po…	transmembrane receptor protein tyrosine kinase activity|vascular endothelial growth factor-activated receptor activity|vascular endothelial growth factor-activated receptor activity|protein binding|ATP binding|growth factor binding|VEGF-A-activated receptor activity|VEGF-B-activated receptor activity|placental growth factor-activated receptor activity|identical protein binding|	7	0.3	0.503	5	1	3.51	0.7	3.47	0.0341	-0.1	2	846	0.00378337	FALSE
ENSMUSG00000058761	RNF169	ring finger protein 169	nucleus|nucleoplasm|plasma membrane|site of double-strand break|intracellular membrane-bounded organelle|	cellular response to DNA damage stimulus|cellular response to DNA damage stimulus|protein ubiquitination|negative regulation of double-strand break repair|negative regulation of double-strand break repair|	zinc ion binding|ligase activity|nucleosome binding|K63-linked polyubiquitin binding|	7	1.3	4.78	7	0.1	0.0317	0.8	3.45	0.0344	0	2.8	847	0.00378785	FALSE
ENSMUSG00000071748	GM14698	serine/threonine/tyrosine interaction protein pseudogene	None	None	molecular_function|	5	1.3	2.74	4	0.6	1.41	0.8	3.44	0.0345	-0.1	3	848	0.00379232	FALSE
ENSMUSG00000053897	SLC39A8	solute carrier family 39 (zinc transporter), member 8	plasma membrane|integral component of membrane|organelle membrane|	zinc ion transport|transmembrane transport|	metal ion transmembrane transporter activity|	5	0	0	6	-0.3	4.43	-0.3	3.44	0.0345	-1.9	0.9	849	0.00379679	FALSE
ENSMUSG00000026799	MED27	mediator complex subunit 27	nucleus|nucleoplasm|transcription factor complex|nucleolus|cytoplasm|mediator complex|	regulation of transcription from RNA polymerase II promoter|transcription initiation from RNA polymerase II promoter|gene expression|stem cell maintenance|	transcription coactivator activity|	4	0	0	2	-0.9	5.01	-0.9	3.44	0.0345	-2	1.1	850	0.00380126	FALSE
ENSMUSG00000040478	PRDM13	PR domain containing 13	nucleus|	transcription, DNA-templated|regulation of transcription, DNA-templated|neurogenesis|methylation|	DNA binding|methyltransferase activity|metal ion binding|	8	1.5	5.52	8	0.1	0.113	0.9	3.43	0.0346	0	3	851	0.00380573	FALSE
ENSMUSG00000029061	MMP23	matrix metallopeptidase 23	endoplasmic reticulum|membrane|integral component of membrane|extracellular matrix|	proteolysis|	metalloendopeptidase activity|peptidase activity|metallopeptidase activity|zinc ion binding|hydrolase activity|metal ion binding|	8	0.2	0.276	4	0.9	3.75	0.6	3.43	0.0346	-0.2	2	852	0.00381021	FALSE
ENSMUSG00000041559	FMOD	fibromodulin	extracellular region|proteinaceous extracellular matrix|extracellular space|Golgi lumen|extracellular matrix|lysosomal lumen|	carbohydrate metabolic process|transforming growth factor beta receptor complex assembly|keratan sulfate biosynthetic process|extracellular matrix organization|glycosaminoglycan metabolic process|keratan sulfate metabolic process|keratan sulfate catabolic process|small molecule metabolic process|	None	9	0.5	1.62	7	0.8	2.34	0.8	3.43	0.0346	0	2	853	0.00381468	FALSE
ENSMUSG00000027078	UBE2L6	ubiquitin-conjugating enzyme E2L 6	cytosol|	cellular protein modification process|protein ubiquitination|cytokine-mediated signaling pathway|modification-dependent protein catabolic process|ISG15-protein conjugation|negative regulation of type I interferon production|innate immune response|	ubiquitin-protein transferase activity|protein binding|ISG15 ligase activity|	4	0	0	3	-0.6	4.52	-0.6	3.43	0.0346	-2	0.8	854	0.00381915	FALSE
ENSMUSG00000020333	ACSL6	acyl-CoA synthetase long-chain family member 6	nucleus|mitochondrial outer membrane|peroxisomal membrane|endoplasmic reticulum membrane|plasma membrane|membrane|integral component of membrane|	response to hypoxia|long-chain fatty acid metabolic process|long-chain fatty acid metabolic process|acyl-CoA metabolic process|neuroblast proliferation|response to nutrient|phospholipid biosynthetic process|response to gravity|positive regulation of plasma membrane long-chain fatty acid transport|positive regulation of triglyceride biosynthetic process|positive regulation of neuron projection dev…	long-chain fatty acid-CoA ligase activity|long-chain fatty acid-CoA ligase activity|ATP binding|enzyme binding|protein homodimerization activity|	9	0.4	0.513	4	0.8	3.48	0.8	3.43	0.0346	-0.1	2	855	0.00382362	FALSE
ENSMUSG00000046079	LRRC8D	leucine rich repeat containing 8 family, member D	endoplasmic reticulum membrane|plasma membrane|membrane|integral component of membrane|	ion transport|	protein binding|	7	0.6	1.83	4	0.8	1.88	0.7	3.43	0.0346	-0.2	2	856	0.00382809	FALSE
ENSMUSG00000023092	FHL1	four and a half LIM domains 1	nucleus|cytoplasm|cytosol|plasma membrane|	regulation of membrane depolarization|muscle organ development|organ morphogenesis|negative regulation of G2/M transition of mitotic cell cycle|cell differentiation|negative regulation of cell growth|positive regulation of potassium ion transport|regulation of potassium ion transmembrane transporter activity|negative regulation of G1/S transition of mitotic cell cycle|	molecular_function|protein binding|zinc ion binding|ion channel binding|	9	0.7	1.94	8	0.5	1.76	0.6	3.42	0.0348	-0.1	1.8	857	0.00383257	FALSE
ENSMUSG00000006360	CRIP1	cysteine-rich protein 1 (intestinal)	cytoplasm|	immune response|heart development|cell proliferation|intrinsic apoptotic signaling pathway in response to DNA damage|response to organic substance|response to zinc ion|regulation of gene expression|prostate gland stromal morphogenesis|cellular response to antibiotic|cellular response to UV-B|	AT DNA binding|zinc ion binding|DNA binding, bending|peptide binding|	4	0.9	0.905	3	1.2	2.84	1.2	3.42	0.0348	-0.4	2	858	0.00383704	FALSE
ENSMUSG00000055198	GM12830	predicted gene 12830	cellular_component|	biological_process|	molecular_function|	6	1.1	5.02	6	0.2	0.124	0.9	3.41	0.035	-0.1	2.8	859	0.00384151	FALSE
ENSMUSG00000090225	GM11559	predicted gene 11559	cellular_component|intermediate filament|	biological_process|	molecular_function|	6	0.7	2.23	6	0.7	1.41	0.7	3.41	0.035	-0.3	2	860	0.00384598	FALSE
ENSMUSG00000001248	GRAMD1A	GRAM domain containing 1A	integral component of membrane|	None	None	9	0	0	6	-0.3	4.47	-0.2	3.41	0.035	-1.5	1.4	861	0.00385045	FALSE
ENSMUSG00000074406	ZFP628	zinc finger protein 628	nucleus|	transcription, DNA-templated|regulation of transcription, DNA-templated|	nucleic acid binding|DNA binding|sequence-specific DNA binding transcription factor activity|metal ion binding|	8	0.1	0.0125	6	1	4.79	0.8	3.41	0.035	0	2	862	0.00385493	FALSE
ENSMUSG00000047109	CLDN14	claudin 14	endoplasmic reticulum|plasma membrane|tight junction|integral component of membrane|	protein complex assembly|calcium-independent cell-cell adhesion|cell junction assembly|cell-cell junction organization|tight junction assembly|	structural molecule activity|identical protein binding|	5	0.7	0.593	6	0.8	3.09	0.8	3.41	0.035	-0.2	2	863	0.0038594	FALSE
ENSMUSG00000029528	PXN	paxillin	nucleus|cytoplasm|microtubule associated complex|plasma membrane|plasma membrane|focal adhesion|cell cortex|lamellipodium|	activation of MAPK activity|cellular component movement|muscle contraction|cytoskeleton organization|cell adhesion|signal transduction|signal complex assembly|epidermal growth factor receptor signaling pathway|integrin-mediated signaling pathway|peptidyl-tyrosine phosphorylation|lamellipodium assembly|cell junction assembly|cellular response to reactive oxygen species|focal adhesion assembly|bran…	integrin binding|protein binding|beta-catenin binding|zinc ion binding|vinculin binding|protein kinase binding|BH4 domain binding|	7	0.4	0.451	5	0.7	3.38	0.6	3.4	0.0352	-0.2	2	864	0.00386387	FALSE
ENSMUSG00000074517	GM10710	predicted gene 10710	cellular_component|	biological_process|	molecular_function|	3	0.4	0.412	2	1.2	3.9	0.9	3.4	0.0352	-0.6	2	865	0.00386834	FALSE
ENSMUSG00000026349	CCNT2	cyclin T2	nucleus|nucleoplasm|	regulation of cyclin-dependent protein serine/threonine kinase activity|transcription, DNA-templated|transcription from RNA polymerase II promoter|transcription initiation from RNA polymerase II promoter|transcription elongation from RNA polymerase II promoter|cell cycle|transforming growth factor beta receptor signaling pathway|gene expression|viral process|positive regulation of transcription f…	protein kinase binding|	6	1.4	4.76	4	0	0	0.8	3.4	0.0352	0	3	866	0.00387281	FALSE
ENSMUSG00000038976	PPP1R9B	protein phosphatase 1, regulatory subunit 9B	protein phosphatase type 1 complex|nucleoplasm|cytoplasm|plasma membrane|adherens junction|lamellipodium|filopodium|cortical actin cytoskeleton|ruffle membrane|dendritic spine|synapse|	regulation of cell growth by extracellular stimulus|regulation of protein phosphorylation|actin filament organization|cell cycle arrest|regulation of exit from mitosis|RNA splicing|dendrite development|cell migration|calcium-mediated signaling|negative regulation of cell growth|regulation of cell proliferation|negative regulation of catalytic activity|filopodium assembly|cellular response to morp…	actin binding|protein phosphatase inhibitor activity|protein binding|protein phosphatase 1 binding|	8	1.8	4.84	7	0.4	0.551	0.7	3.39	0.0354	0	3.7	867	0.00387729	FALSE
ENSMUSG00000071291	ZFP58	zinc finger protein 58	intracellular|nucleus|	transcription, DNA-templated|regulation of transcription, DNA-templated|biological_process|	nucleic acid binding|DNA binding|metal ion binding|	5	0	0	5	-0.8	5.06	-0.8	3.39	0.0354	-2	0.7	868	0.00388176	FALSE
ENSMUSG00000070886	GM10304	predicted gene 10304	cellular_component|	biological_process|	molecular_function|	6	0.9	0.902	4	1.3	2.81	1	3.38	0.0354	-0.2	2	869	0.00388623	FALSE
ENSMUSG00000043485	KRT34	keratin 34	extracellular space|intermediate filament|extracellular vesicular exosome|	epidermis development|	structural molecule activity|	4	0.7	1.2	4	-0.7	4.69	-0.7	3.38	0.0354	-2	1.5	870	0.0038907	FALSE
ENSMUSG00000032369	PLSCR1	phospholipid scramblase 1	nucleus|nucleolus|Golgi apparatus|cytosol|plasma membrane|integral component of plasma membrane|membrane|extracellular matrix|membrane raft|extracellular vesicular exosome|	phosphatidylserine biosynthetic process|apoptotic process|acute-phase response|positive regulation of gene expression|phospholipid scrambling|platelet activation|regulation of mast cell activation|response to interferon-beta|negative regulation of viral genome replication|positive regulation of innate immune response|positive regulation of transcription from RNA polymerase II promoter|defense res…	RNA polymerase II core promoter proximal region sequence-specific DNA binding transcription factor activity involved in positive regulation of transcription|DNA binding|epidermal growth factor receptor binding|calcium ion binding|calcium ion binding|protein binding|SH3 domain binding|phospholipid scramblase activity|enzyme binding|CD4 receptor binding|	9	0.6	2.26	8	0.6	1.35	0.6	3.38	0.0354	-0.1	1.9	871	0.00389517	FALSE
ENSMUSG00000018727	CPSF4L	cleavage and polyadenylation specific factor 4-like	None	None	RNA binding|metal ion binding|	6	0.3	0.419	6	-0.7	5.06	-0.7	3.37	0.0357	-2	1.1	872	0.00389965	FALSE
ENSMUSG00000020611	GNA13	guanine nucleotide binding protein (G protein), alpha 13	nucleus|heterotrimeric G-protein complex|plasma membrane|membrane|brush border membrane|melanosome|extracellular vesicular exosome|	patterning of blood vessels|in utero embryonic development|GTP catabolic process|cellular component movement|signal transduction|adenylate cyclase-activating G-protein coupled receptor signaling pathway|positive regulation of cytosolic calcium ion concentration|Rho protein signal transduction|blood coagulation|regulation of cell shape|cell differentiation|platelet activation|regulation of cell mi…	GTPase activity|signal transducer activity|protein binding|GTP binding|G-protein beta/gamma-subunit complex binding|type 1 angiotensin receptor binding|D5 dopamine receptor binding|metal ion binding|	9	0.5	2.05	8	0.6	1.59	0.6	3.37	0.0357	-0.1	1.9	873	0.00390412	FALSE
ENSMUSG00000062742	GM5239	ubiquitin A-52 residue ribosomal protein fusion product 1 pseudogene	None	None	None	4	1.3	3.23	5	-0.5	4.47	-0.5	3.37	0.0357	-1.5	2.9	874	0.00390859	FALSE
ENSMUSG00000034533	SCN10A	sodium channel, voltage-gated, type X, alpha subunit	voltage-gated sodium channel complex|C-fiber|extracellular vesicular exosome|	regulation of heart rate|sodium ion transport|sensory perception|neuronal action potential|sensory perception of pain|regulation of ion transmembrane transport|sodium ion transmembrane transport|regulation of cardiac muscle contraction|regulation of atrial cardiac muscle cell membrane depolarization|membrane depolarization during action potential|AV node cell to bundle of His cell communication|b…	voltage-gated sodium channel activity|	6	0	0	4	-0.9	5.3	-0.8	3.36	0.036	-2	0.5	875	0.00391306	FALSE
ENSMUSG00000090404	GM8362	predicted gene 8362	cellular_component|	biological_process|	molecular_function|	3	0.5	0.505	2	-0.3	4.03	-0.3	3.36	0.036	-2	1.4	876	0.00391753	FALSE
ENSMUSG00000041301	CFTR	cystic fibrosis transmembrane conductance regulator (ATP-binding cassette sub-family C, member 7)	early endosome|plasma membrane|plasma membrane|microvillus|cell surface|basolateral plasma membrane|apical plasma membrane|cytoplasmic vesicle membrane|endoplasmic reticulum Sec complex|early endosome membrane|chloride channel complex|protein complex|extracellular vesicular exosome|	ATP catabolic process|cholesterol biosynthetic process|transport|water transport|respiratory gaseous exchange|bicarbonate transport|iodide transport|cholesterol transport|transepithelial chloride transport|lung development|cellular response to hormone stimulus|response to cytokine|vasodilation|response to drug|response to peptide hormone|response to estrogen|positive regulation of vasodilation|sp…	ATP-binding and phosphorylation-dependent chloride channel activity|chloride channel activity|channel-conductance-controlling ATPase activity|protein binding|ATP binding|bicarbonate transmembrane transporter activity|chloride transmembrane transporter activity|chloride channel inhibitor activity|enzyme binding|PDZ domain binding|	8	1.3	1.99	5	0.5	1.7	0.7	3.36	0.036	-0.2	2.9	877	0.00392201	FALSE
ENSMUSG00000047603	ZFP235	zinc finger protein 235	cellular_component|	biological_process|	molecular_function|metal ion binding|	7	0.8	0.883	4	1.2	2.77	0.9	3.35	0.0362	-0.2	2	878	0.00392648	FALSE
ENSMUSG00000096452	IGHV1-77	immunoglobulin heavy variable 1-77	None	None	None	4	0.9	1.26	3	-0.6	2.72	1.1	3.35	0.0362	-1.3	2	879	0.00393095	FALSE
ENSMUSG00000018930	CCL4	chemokine (C-C motif) ligand 4	extracellular region|extracellular space|	cellular component movement|inflammatory response|immune response|cell adhesion|establishment or maintenance of cell polarity|signal transduction|cell-cell signaling|response to virus|response to toxic substance|negative regulation by host of viral transcription|positive regulation of calcium-mediated signaling|positive regulation of calcium ion transport|cell chemotaxis|cell chemotaxis|positive …	cytokine activity|protein binding|chemokine activity|CCR1 chemokine receptor binding|CCR5 chemokine receptor binding|identical protein binding|	4	1.4	3.39	3	0.7	0.982	0.8	3.35	0.0362	-0.2	3	880	0.00393542	FALSE
ENSMUSG00000020654	ADCY3	adenylate cyclase 3	cytoplasm|plasma membrane|plasma membrane|integral component of plasma membrane|cilium|membrane|	energy reserve metabolic process|cAMP biosynthetic process|water transport|signal transduction|epidermal growth factor receptor signaling pathway|adenylate cyclase-activating G-protein coupled receptor signaling pathway|adenylate cyclase-inhibiting G-protein coupled receptor signaling pathway|activation of phospholipase C activity|synaptic transmission|sensory perception of smell|fibroblast growt…	adenylate cyclase activity|calmodulin binding|ATP binding|metal ion binding|	1	-0.1	0.0794	1	-0.6	3.69	-0.6	3.35	0.0362	-2	1.4	881	0.00393989	FALSE
ENSMUSG00000025487	PSMD13	proteasome (prosome, macropain) 26S subunit, non-ATPase, 13	proteasome complex|nucleus|nucleoplasm|cytosol|proteasome regulatory particle|membrane|proteasome accessory complex|extracellular vesicular exosome|	G1/S transition of mitotic cell cycle|protein polyubiquitination|mitotic cell cycle|antigen processing and presentation of peptide antigen via MHC class I|antigen processing and presentation of exogenous peptide antigen via MHC class I, TAP-dependent|regulation of cellular amino acid metabolic process|apoptotic process|DNA damage response, signal transduction by p53 class mediator resulting in ce…	None	3	0.4	0.425	3	1.3	3.84	1	3.35	0.0362	-0.5	2	882	0.00394437	FALSE
ENSMUSG00000064140	TRIM38	tripartite motif containing 38	cellular_component|intracellular|	signal transduction|regulation of interferon-beta production|positive regulation of I-kappaB kinase/NF-kappaB signaling|positive regulation of I-kappaB kinase/NF-kappaB signaling|proteasome-mediated ubiquitin-dependent protein catabolic process|positive regulation of viral genome replication|positive regulation of viral entry into host cell|negative regulation of defense response to virus|positiv…	signal transducer activity|zinc ion binding|	3	0	0	2	-0.3	3.82	-0.3	3.35	0.0362	-2	1.3	883	0.00394884	FALSE
ENSMUSG00000038007	ACER2	alkaline ceramidase 2	Golgi membrane|Golgi apparatus|integral component of Golgi membrane|	negative regulation of cell-matrix adhesion|sphingolipid metabolic process|ceramide metabolic process|activation of cysteine-type endopeptidase activity involved in apoptotic process|positive regulation of cell proliferation|positive regulation of cell death|sphingolipid biosynthetic process|response to retinoic acid|negative regulation of cell adhesion mediated by integrin|cellular response to d…	ceramidase activity|dihydroceramidase activity|	5	0.3	0.24	6	0.9	3.89	0.8	3.35	0.0362	-0.1	2	884	0.00395331	FALSE
ENSMUSG00000041068	4930596D02RIK	RIKEN cDNA 4930596D02 gene	cellular_component|	biological_process|	molecular_function|guanyl-nucleotide exchange factor activity|	7	0.2	0.161	6	-0.8	5.41	-0.7	3.34	0.0364	-2	1.2	885	0.00395778	FALSE
ENSMUSG00000024140	EPAS1	endothelial PAS domain protein 1	nucleoplasm|transcription factor complex|transcription factor complex|cytosol|	angiogenesis|response to hypoxia|embryonic placenta development|blood vessel remodeling|regulation of heart rate|transcription from RNA polymerase II promoter|mitochondrion organization|signal transduction|visual perception|erythrocyte differentiation|lung development|norepinephrine metabolic process|surfactant homeostasis|regulation of transcription from RNA polymerase II promoter in response to…	RNA polymerase II core promoter proximal region sequence-specific DNA binding transcription factor activity involved in positive regulation of transcription|DNA binding|signal transducer activity|protein binding|transcription factor binding|histone acetyltransferase binding|sequence-specific DNA binding|protein heterodimerization activity|	8	0.9	3.05	5	0.3	0.871	0.9	3.34	0.0364	-0.1	2	886	0.00396226	FALSE
ENSMUSG00000026637	TRAF5	TNF receptor-associated factor 5	cytoplasm|centrosome|cytosol|cytoplasmic side of plasma membrane|CD40 receptor complex|	apoptotic process|signal transduction|positive regulation of cell proliferation|protein ubiquitination|regulation of apoptotic process|positive regulation of I-kappaB kinase/NF-kappaB signaling|positive regulation of sequence-specific DNA binding transcription factor activity|positive regulation of NF-kappaB transcription factor activity|	ubiquitin-protein transferase activity|signal transducer activity|protein binding|zinc ion binding|ubiquitin protein ligase binding|thioesterase binding|	7	1.1	3.54	7	-0.7	0.974	0.8	3.34	0.0364	-0.7	2.9	887	0.00396673	FALSE
ENSMUSG00000053353	2310001K24RIK	RIKEN cDNA 2310001K24 gene	cellular_component|	biological_process|	molecular_function|	6	0.6	0.243	4	1	3.63	1	3.34	0.0364	-0.2	2	888	0.0039712	FALSE
ENSMUSG00000094000	OLFR1294	olfactory receptor 1294	plasma membrane|membrane|integral component of membrane|	signal transduction|G-protein coupled receptor signaling pathway|sensory perception of smell|response to stimulus|detection of chemical stimulus involved in sensory perception of smell|	signal transducer activity|G-protein coupled receptor activity|olfactory receptor activity|	4	0	0	4	-0.6	4.56	-0.6	3.33	0.0367	-2	0.9	889	0.00397567	FALSE
ENSMUSG00000096032	GM20791	predicted gene, 20791	None	None	None	9	0.2	0.0521	7	0.6	3.46	0.6	3.32	0.0367	-0.2	1.9	890	0.00398014	FALSE
ENSMUSG00000096266	GM20808	predicted gene, 20808	None	None	None	9	0.2	0.0521	7	0.6	3.46	0.6	3.32	0.0367	-0.2	1.9	891	0.00398462	FALSE
ENSMUSG00000004105	ANGPTL2	angiopoietin-like 2	extracellular space|extracellular vesicular exosome|	multicellular organismal development|	receptor binding|	7	0.8	3.06	6	0.5	0.835	0.6	3.32	0.0367	-0.1	2	892	0.00398909	FALSE
ENSMUSG00000050628	UBALD2	UBA-like domain containing 2	None	None	None	6	0	0	3	-0.6	4.99	-0.6	3.33	0.0367	-2	0.9	893	0.00399356	FALSE
ENSMUSG00000096407	IGHV6-5	immunoglobulin heavy variable V6-5	None	None	None	5	0.5	0.549	3	1.1	3.09	0.8	3.33	0.0367	-0.4	2	894	0.00399803	FALSE
ENSMUSG00000096230	GM16429	predicted gene 16429	cellular_component|	biological_process|	molecular_function|	2	0.5	0.223	2	-0.8	4.18	-0.8	3.33	0.0367	-2	1.4	895	0.0040025	FALSE
ENSMUSG00000028698	PIK3R3	phosphoinositide-3-kinase, regulatory subunit 3 (gamma)	cytosol|phosphatidylinositol 3-kinase complex|	phospholipid metabolic process|phosphatidylinositol biosynthetic process|insulin receptor signaling pathway|phosphatidylinositol-3-phosphate biosynthetic process|regulation of phosphatidylinositol 3-kinase activity|small molecule metabolic process|	protein binding|1-phosphatidylinositol-3-kinase activity|phosphatidylinositol 3-kinase regulator activity|	7	0.9	4.46	7	-0.2	0.394	0.7	3.32	0.0367	-0.2	2.9	896	0.00400698	FALSE
ENSMUSG00000022382	WNT7B	wingless-type MMTV integration site family, member 7B	extracellular region|proteinaceous extracellular matrix|extracellular space|endoplasmic reticulum lumen|Golgi lumen|plasma membrane|	in utero embryonic development|metanephros morphogenesis|activation of JUN kinase activity|positive regulation of cell proliferation|positive regulation of gene expression|Wnt signaling pathway|Wnt signaling pathway|establishment or maintenance of polarity of embryonic epithelium|forebrain regionalization|central nervous system vasculogenesis|neuron differentiation|lung development|oxygen homeost…	frizzled binding|	8	1	1.83	7	0.7	1.87	0.7	3.32	0.0367	-0.1	1.9	897	0.00401145	FALSE
ENSMUSG00000034254	AGPAT1	1-acylglycerol-3-phosphate O-acyltransferase 1	endoplasmic reticulum|endoplasmic reticulum membrane|membrane|integral component of membrane|	positive regulation of cytokine production|positive regulation of cytokine-mediated signaling pathway|energy reserve metabolic process|phospholipid metabolic process|phosphatidic acid biosynthetic process|phosphatidic acid biosynthetic process|CDP-diacylglycerol biosynthetic process|triglyceride biosynthetic process|positive regulation of cellular metabolic process|cellular lipid metabolic proces…	1-acylglycerol-3-phosphate O-acyltransferase activity|	2	0	0	2	-0.3	3.82	-0.3	3.33	0.0367	-2	1.3	898	0.00401592	FALSE
ENSMUSG00000015342	XK	X-linked Kx blood group	integral component of membrane|	transport|amino acid transport|	transporter activity|protein binding|	8	0.9	1.61	6	-0.4	2.47	1	3.32	0.0367	-0.6	2	899	0.00402039	FALSE
ENSMUSG00000056885	GM4559	predicted gene 4559	cellular_component|intermediate filament|	biological_process|	molecular_function|	6	0.6	1	7	-0.9	5.32	-0.9	3.31	0.0369	-2	1.1	900	0.00402486	FALSE
ENSMUSG00000073418	C4B	complement component 4B (Chido blood group)	extracellular region|extracellular space|plasma membrane|other organism cell|extracellular vesicular exosome|blood microparticle|	inflammatory response|complement activation|complement activation|complement activation, classical pathway|opsonization|negative regulation of endopeptidase activity|regulation of complement activation|detection of molecule of bacterial origin|innate immune response|positive regulation of apoptotic cell clearance|	complement binding|endopeptidase inhibitor activity|carbohydrate binding|	7	0.6	1.57	6	0.5	2.03	0.6	3.31	0.0369	-0.1	2	901	0.00402934	FALSE
ENSMUSG00000015882	LCORL	ligand dependent nuclear receptor corepressor-like	nucleus|	regulation of transcription from RNA polymerase II promoter|transcription from RNA polymerase II promoter|	DNA binding|	8	0.8	3.36	7	0.3	0.412	0.7	3.31	0.0369	-0.1	1.9	902	0.00403381	FALSE
ENSMUSG00000054160	NKX2-4	NK2 homeobox 4	cellular_component|nucleus|	regulation of transcription, DNA-templated|multicellular organismal development|biological_process|	molecular_function|sequence-specific DNA binding transcription factor activity|sequence-specific DNA binding|	7	0.5	0.341	6	0.8	3.28	0.7	3.31	0.0369	-0.1	2	903	0.00403828	FALSE
ENSMUSG00000035530	EIF1	eukaryotic translation initiation factor 1	cytoplasm|	translational initiation|regulation of translational initiation|response to stress|dosage compensation by inactivation of X chromosome|	translation initiation factor activity|translation factor activity, nucleic acid binding|poly(A) RNA binding|	4	0.9	2.48	4	0.5	1.21	0.7	3.31	0.0369	-0.5	2	904	0.00404275	FALSE
ENSMUSG00000076733	IGHV8-13	immunoglobulin heavy variable 8-13	None	None	None	7	0.5	1.18	5	-0.5	3.96	0.7	3.29	0.037	-1	2	905	0.00404722	FALSE
ENSMUSG00000040794	C1QTNF4	C1q and tumor necrosis factor related protein 4	extracellular space|	None	cytokine activity|	3	0	0	3	-0.7	4.41	-0.7	3.29	0.037	-2	1	906	0.0040517	FALSE
ENSMUSG00000062868	OLFR830	olfactory receptor 830	plasma membrane|membrane|integral component of membrane|	signal transduction|G-protein coupled receptor signaling pathway|sensory perception of smell|response to stimulus|detection of chemical stimulus involved in sensory perception of smell|	signal transducer activity|G-protein coupled receptor activity|olfactory receptor activity|	2	0	0	1	-0.7	4.08	-0.7	3.29	0.037	-2	1.3	907	0.00405617	FALSE
ENSMUSG00000015750	APH1A	APH1A gamma secretase subunit	endoplasmic reticulum|endoplasmic reticulum membrane|Golgi apparatus|plasma membrane|integral component of plasma membrane|membrane|Golgi cisterna membrane|	metanephros development|membrane protein ectodomain proteolysis|Notch signaling pathway|Notch receptor processing|Notch receptor processing|protein processing|membrane protein intracellular domain proteolysis|membrane protein intracellular domain proteolysis|amyloid precursor protein catabolic process|amyloid precursor protein catabolic process|positive regulation of apoptotic process|positive re…	endopeptidase activity|protein binding|	7	0.9	2.95	7	0.4	0.998	0.8	3.3	0.037	-0.6	2	908	0.00406064	FALSE
ENSMUSG00000079057	CYP4V3	cytochrome P450, family 4, subfamily v, polypeptide 3	cellular_component|endoplasmic reticulum|membrane|integral component of membrane|	fatty acid omega-oxidation|oxidation-reduction process|	monooxygenase activity|iron ion binding|3-(3-hydroxyphenyl)propionate hydroxylase activity|oxidoreductase activity|oxidoreductase activity, acting on paired donors, with incorporation or reduction of molecular oxygen|4-chlorobenzaldehyde oxidase activity|3,5-xylenol methylhydroxylase activity|phenylacetate hydroxylase activity|4-nitrophenol 4-monooxygenase activity|dimethyl sulfide monooxygenase …	6	0	0	6	-0.6	4.96	-0.6	3.29	0.037	-2	0.7	909	0.00406511	FALSE
ENSMUSG00000026547	TAGLN2	transgelin 2	extracellular vesicular exosome|	epithelial cell differentiation|	protein binding|	4	0	0	1	1.4	4.94	1.3	3.3	0.037	-0.8	2	910	0.00406958	FALSE
ENSMUSG00000000127	FER	fer (fps/fes related) tyrosine kinase	nuclear chromatin|nucleus|cytoplasm|cytosol|cell cortex|actin cytoskeleton|microtubule cytoskeleton|lamellipodium|cell junction|extrinsic component of cytoplasmic side of plasma membrane|	microtubule cytoskeleton organization|mitotic cell cycle|regulation of protein phosphorylation|protein phosphorylation|chemotaxis|cell proliferation|positive regulation of cell proliferation|regulation of lamellipodium assembly|regulation of fibroblast migration|peptidyl-tyrosine phosphorylation|cytokine-mediated signaling pathway|positive regulation of cell migration|positive regulation of actin…	actin binding|protein tyrosine kinase activity|non-membrane spanning protein tyrosine kinase activity|epidermal growth factor receptor binding|protein binding|ATP binding|protein phosphatase 1 binding|lipid binding|Rab GTPase binding|protein kinase binding|gamma-catenin binding|cadherin binding|	6	0.8	1.26	6	0.8	2.24	0.8	3.28	0.0371	-0.2	2	911	0.00407406	FALSE
ENSMUSG00000096125	GM20864	N/A	None	None	None	4	1.3	4.19	2	-0.3	1.72	1.2	3.28	0.0371	-0.9	3	912	0.00407853	FALSE
ENSMUSG00000022705	DRD3	dopamine receptor D3	plasma membrane|plasma membrane|integral component of plasma membrane|integral component of plasma membrane|endocytic vesicle|cell projection|apical part of cell|	negative regulation of transcription from RNA polymerase II promoter|synaptic transmission, dopaminergic|response to amphetamine|regulation of blood volume by renin-angiotensin|G-protein coupled receptor internalization|cellular calcium ion homeostasis|G-protein coupled receptor signaling pathway|adenylate cyclase-activating dopamine receptor signaling pathway|negative regulation of adenylate cyc…	dopamine neurotransmitter receptor activity, coupled via Gi/Go|dopamine neurotransmitter receptor activity, coupled via Gi/Go|protein binding|drug binding|drug binding|protein domain specific binding|D1 dopamine receptor binding|dopamine binding|	7	0.9	2.77	5	0.5	1.13	0.8	3.28	0.0371	-0.2	2	913	0.004083	FALSE
ENSMUSG00000054136	ADM2	adrenomedullin 2	extracellular region|	angiogenesis|protein phosphorylation|adenylate cyclase-activating G-protein coupled receptor signaling pathway|digestion|feeding behavior|positive regulation of gene expression|positive regulation of angiogenesis|negative regulation of blood pressure|	hormone activity|protein complex binding|	7	0.4	0.513	9	0.6	3.11	0.6	3.28	0.0371	-0.2	1.8	914	0.00408747	FALSE
ENSMUSG00000030243	RECQL	RecQ helicase-like	nucleus|membrane|	DNA strand renaturation|ATP catabolic process|DNA replication|DNA repair|DNA recombination|DNA duplex unwinding|DNA duplex unwinding|DNA duplex unwinding|	DNA binding|DNA helicase activity|ATP-dependent DNA helicase activity|protein binding|ATP binding|annealing helicase activity|ATP-dependent 3'-5' DNA helicase activity|	7	0.9	1.55	7	0.5	2.06	0.6	3.27	0.0371	-0.1	2	915	0.00409195	FALSE
ENSMUSG00000036853	MCOLN3	mucolipin 3	cytoplasm|plasma membrane|integral component of membrane|	locomotory behavior|ion transmembrane transport|auditory receptor cell differentiation|transmembrane transport|calcium ion transmembrane transport|	None	4	0	0	2	1	3.67	0.8	3.28	0.0371	-0.7	2	916	0.00409642	FALSE
ENSMUSG00000006024	NAPA	N-ethylmaleimide-sensitive factor attachment protein, alpha	cytosol|membrane|synaptobrevin 2-SNAP-25-syntaxin-1a complex|extracellular vesicular exosome|	intracellular protein transport|intra-Golgi vesicle-mediated transport|post-Golgi vesicle-mediated transport|brain development|regulation of synaptic vesicle priming|neuron differentiation|synaptic transmission, glutamatergic|SNARE complex disassembly|apical protein localization|membrane organization|membrane fusion|	protein binding|syntaxin binding|	1	0.9	0.675	1	1.1	2.89	1.1	3.27	0.0371	-1.2	2	917	0.00410089	FALSE
ENSMUSG00000028946	HES3	hes family bHLH transcription factor 3	nucleus|	negative regulation of transcription from RNA polymerase II promoter|in utero embryonic development|transcription, DNA-templated|midbrain-hindbrain boundary morphogenesis|oculomotor nerve development|trochlear nerve development|hindbrain morphogenesis|midbrain development|positive regulation of transcription from RNA polymerase II promoter|regulation of timing of neuron differentiation|	DNA binding|transcription factor binding|protein dimerization activity|	7	0.6	2.04	5	0.5	1.47	0.6	3.26	0.0372	-0.3	2	918	0.00410536	FALSE
ENSMUSG00000031765	MT1	metallothionein 1	intracellular|lysosome|cytosol|	cellular metal ion homeostasis|cellular zinc ion homeostasis|nitric oxide mediated signal transduction|detoxification of copper ion|negative regulation of neuron apoptotic process|cellular response to chromate|cellular response to zinc ion|	copper ion binding|zinc ion binding|metal ion binding|	6	1.1	5.23	6	0	0	1	3.26	0.0372	-0.1	2	919	0.00410983	FALSE
ENSMUSG00000040648	PPIP5K2	diphosphoinositol pentakisphosphate kinase 2	cytosol|cytosol|	inositol metabolic process|phosphorylation|dephosphorylation|inositol phosphate metabolic process|small molecule metabolic process|	inositol-1,3,4,5,6-pentakisphosphate kinase activity|inositol hexakisphosphate 5-kinase activity|acid phosphatase activity|ATP binding|diphosphoinositol-pentakisphosphate kinase activity|inositol hexakisphosphate 1-kinase activity|inositol hexakisphosphate 3-kinase activity|	5	0	0	4	-0.7	4.65	-0.7	3.25	0.0372	-2	0.9	920	0.00411431	FALSE
ENSMUSG00000086151	GM5698	THO complex 4 pseudogene	cellular_component|	biological_process|	molecular_function|	8	1.3	5.36	7	-0.2	1.18	0.9	3.26	0.0372	-0.3	2.9	921	0.00411878	FALSE
ENSMUSG00000049532	SALL2	spalt-like transcription factor 2	NuRD complex|	negative regulation of transcription from RNA polymerase II promoter|transcription, DNA-templated|neural tube development|	DNA binding|protein binding|metal ion binding|	7	1.4	3.23	4	-0.5	1.56	0.8	3.25	0.0372	-0.6	3	922	0.00412325	FALSE
ENSMUSG00000038539	ATF5	activating transcription factor 5	nucleus|transcription factor complex|cytoplasm|	transcription, DNA-templated|regulation of transcription from RNA polymerase II promoter|post-embryonic development|olfactory bulb interneuron development|multicellular organism growth|negative regulation of apoptotic process|positive regulation of transcription from RNA polymerase II promoter|negative regulation of astrocyte differentiation|	RNA polymerase II regulatory region sequence-specific DNA binding|RNA polymerase II transcription regulatory region sequence-specific DNA binding transcription factor activity involved in positive regulation of transcription|transcription corepressor activity|protein binding|heat shock protein binding|	4	0.2	0.0628	4	-0.6	4.45	-0.6	3.24	0.0372	-2	1.1	923	0.00412772	FALSE
ENSMUSG00000020561	TWISTNB	TWIST neighbor	nucleus|nucleolus|DNA-directed RNA polymerase I complex|microtubule cytoskeleton|	transcription from RNA polymerase I promoter|	RNA polymerase I activity|	4	1	4.33	3	0.2	0.0834	0.9	3.26	0.0372	-0.5	2	924	0.00413219	FALSE
ENSMUSG00000073854	AI427809	expressed sequence AI427809	None	None	None	9	1.2	5.79	7	0	0	1.1	3.25	0.0372	0	2.8	925	0.00413667	FALSE
ENSMUSG00000023046	IGFBP6	insulin-like growth factor binding protein 6	extracellular region|extracellular space|Golgi apparatus|extracellular vesicular exosome|	regulation of cell growth|signal transduction|negative regulation of cell proliferation|cellular protein metabolic process|	insulin-like growth factor I binding|	8	0.9	4.14	9	-0.2	2.17	0.7	3.26	0.0372	-0.4	2.7	926	0.00414114	FALSE
ENSMUSG00000040563	BC018242	N/A	None	None	None	4	0.9	1.79	3	0.6	1.73	0.9	3.24	0.0372	-0.5	2	927	0.00414561	FALSE
ENSMUSG00000049672	ZBTB14	zinc finger and BTB domain containing 14	nucleus|	negative regulation of transcription from RNA polymerase II promoter|transcription, DNA-templated|negative regulation of transcription, DNA-templated|	sequence-specific DNA binding transcription factor activity|protein binding|sequence-specific DNA binding|transcription regulatory region DNA binding|metal ion binding|	7	0	0	7	-0.3	4.51	-0.3	3.23	0.0374	-1.9	0.9	928	0.00415008	FALSE
ENSMUSG00000041429	NTHL1	nth endonuclease III-like 1 (E. coli)	nucleus|nucleoplasm|mitochondrion|	DNA catabolic process, endonucleolytic|DNA catabolic process, endonucleolytic|DNA repair|base-excision repair|base-excision repair, AP site formation|base-excision repair, AP site formation|nucleotide-excision repair, DNA incision, 5'-to lesion|depyrimidination|	double-stranded DNA binding|DNA-(apurinic or apyrimidinic site) lyase activity|endonuclease activity|protein binding|DNA N-glycosylase activity|metal ion binding|4 iron, 4 sulfur cluster binding|	10	1.2	4.75	6	0.2	0.111	0.8	3.22	0.0376	0	2.8	929	0.00415455	FALSE
ENSMUSG00000067716	GM7275	predicted gene 7275	None	None	None	7	1.2	4.77	6	0.1	0.0846	0.8	3.22	0.0376	-0.1	2.8	930	0.00415903	FALSE
ENSMUSG00000034339	GM5689	stefin A pseudogene	None	None	None	8	1	5.54	8	-0.4	1.39	0.9	3.22	0.0376	-0.5	2	931	0.0041635	FALSE
ENSMUSG00000007097	ATP1A2	ATPase, Na+/K+ transporting, alpha 2 polypeptide	cytoplasm|endosome|plasma membrane|plasma membrane|sodium:potassium-exchanging ATPase complex|caveola|T-tubule|dendritic spine|synapse|	neurotransmitter uptake|regulation of the force of heart contraction|regulation of respiratory gaseous exchange by neurological system process|ATP biosynthetic process|potassium ion transport|sodium ion transport|regulation of smooth muscle contraction|regulation of striated muscle contraction|regulation of blood pressure|adult locomotory behavior|visual learning|ATP hydrolysis coupled proton tra…	sodium:potassium-exchanging ATPase activity|ATP binding|metal ion binding|	4	0.6	0.298	4	0.8	3.14	0.8	3.22	0.0376	-0.4	2	932	0.00416797	FALSE
ENSMUSG00000038973	CLDND2	claudin domain containing 2	integral component of membrane|	None	None	7	1.1	1.42	4	0.8	2.02	1.1	3.22	0.0376	0	3	933	0.00417244	FALSE
ENSMUSG00000039717	RALYL	RALY RNA binding protein-like	None	None	nucleotide binding|poly(A) RNA binding|	6	1.4	4.16	7	0.3	0.49	0.7	3.22	0.0376	0	2.9	934	0.00417691	FALSE
ENSMUSG00000028859	CSF3R	colony stimulating factor 3 receptor (granulocyte)	extracellular region|integral component of plasma membrane|	defense response|cell adhesion|signal transduction|cytokine-mediated signaling pathway|neutrophil chemotaxis|odontogenesis of dentin-containing tooth|	receptor activity|cytokine receptor activity|protein binding|	3	0	0	2	-0.4	4.06	-0.4	3.22	0.0376	-2	1.2	935	0.00418139	FALSE
ENSMUSG00000025742	PRPS2	phosphoribosyl pyrophosphate synthetase 2	ribose phosphate diphosphokinase complex|extracellular vesicular exosome|	5-phosphoribose 1-diphosphate biosynthetic process|nucleobase-containing compound metabolic process|AMP biosynthetic process|phosphorylation|organ regeneration|	magnesium ion binding|ribose phosphate diphosphokinase activity|ATP binding|AMP binding|kinase activity|GDP binding|carbohydrate binding|protein homodimerization activity|ADP binding|	4	0	0	2	-0.4	4.06	-0.4	3.22	0.0376	-2	1.1	936	0.00418586	FALSE
ENSMUSG00000074489	BGLAP3	bone gamma-carboxyglutamate protein 3	extracellular region|extracellular space|cytoplasm|rough endoplasmic reticulum|Golgi apparatus|dendrite|membrane-bounded vesicle|cell projection|perikaryon|	biological_process|regulation of bone mineralization|biomineral tissue development|	calcium ion binding|structural constituent of bone|	8	0.7	3.96	6	0.1	0.126	0.7	3.21	0.0381	-0.1	2.8	937	0.00419033	FALSE
ENSMUSG00000030201	LRP6	low density lipoprotein receptor-related protein 6	early endosome|endoplasmic reticulum|Golgi apparatus|plasma membrane|caveola|cell surface|integral component of membrane|cytoplasmic vesicle|neuronal cell body|receptor complex|synapse|	gastrulation with mouth forming second|neural tube closure|negative regulation of protein phosphorylation|heart looping|positive regulation of mesenchymal cell proliferation|pericardium morphogenesis|negative regulation of protein kinase activity|positive regulation of cytosolic calcium ion concentration|synaptic transmission|embryonic pattern specification|anterior/posterior pattern specificatio…	low-density lipoprotein receptor activity|receptor binding|frizzled binding|protein binding|Wnt-protein binding|kinase inhibitor activity|toxin transporter activity|apolipoprotein binding|identical protein binding|protein homodimerization activity|Wnt-activated receptor activity|coreceptor activity involved in Wnt signaling pathway|	5	0	0	3	-0.8	4.95	-0.8	3.21	0.0381	-2	0.7	938	0.0041948	FALSE
ENSMUSG00000028410	DNAJA1	DnaJ (Hsp40) homolog, subfamily A, member 1	cytosol|membrane|extracellular vesicular exosome|	protein folding|response to unfolded protein|spermatogenesis|response to heat|sperm motility|androgen receptor signaling pathway|positive regulation of apoptotic process|negative regulation of apoptotic process|negative regulation of JUN kinase activity|regulation of protein transport|protein localization to mitochondrion|	protein binding|ATP binding|Hsp70 protein binding|metal ion binding|low-density lipoprotein particle receptor binding|unfolded protein binding|chaperone binding|chaperone binding|	4	0.8	1.12	2	-0.3	4.03	-0.3	3.21	0.0381	-2	1.6	939	0.00419928	FALSE
ENSMUSG00000022858	TRA2B	transformer 2 beta homolog (Drosophila)	nucleus|	RNA splicing, via transesterification reactions|regulation of alternative mRNA splicing, via spliceosome|mRNA splicing, via spliceosome|positive regulation of mRNA splicing, via spliceosome|	nucleotide binding|mRNA binding|protein binding|poly(A) RNA binding|	1	0	0	1	-0.6	3.69	-0.6	3.2	0.0381	-2	1.4	940	0.00420375	FALSE
ENSMUSG00000039431	MTMR7	myotubularin related protein 7	cytosol|membrane|	protein dephosphorylation|phospholipid metabolic process|phosphatidylinositol biosynthetic process|peptidyl-tyrosine dephosphorylation|peptidyl-tyrosine dephosphorylation|small molecule metabolic process|inositol phosphate dephosphorylation|phosphatidylinositol dephosphorylation|	protein tyrosine phosphatase activity|	8	0.8	1.34	5	1	2.17	0.9	3.21	0.0381	-0.2	2	941	0.00420822	FALSE
ENSMUSG00000044544	4921513I03RIK	RIKEN cDNA 4921513I03 gene	cellular_component|	biological_process|	molecular_function|	5	0.8	2.28	5	0.6	1.36	0.6	3.21	0.0381	-0.3	2	942	0.00421269	FALSE
ENSMUSG00000030254	RAD18	RAD18 homolog (S. cerevisiae)	chromatin|XY body|nucleus|replication fork|	DNA repair|spermatogenesis|response to UV|protein ubiquitination|negative regulation of DNA recombination|	Y-form DNA binding|damaged DNA binding|protein binding|zinc ion binding|ligase activity|polyubiquitin binding|ubiquitin protein ligase binding|	7	0.9	2.9	3	0.5	0.802	0.7	3.2	0.0381	-0.3	2	943	0.00421716	FALSE
ENSMUSG00000079414	GM11110	predicted gene 11110	None	None	None	8	0.8	2.93	5	0.5	0.848	0.6	3.2	0.0381	-0.2	2	944	0.00422164	FALSE
ENSMUSG00000027247	ARHGAP1	Rho GTPase activating protein 1	ruffle|cytosol|plasma membrane|extracellular vesicular exosome|	small GTPase mediated signal transduction|small GTPase mediated signal transduction|Rho protein signal transduction|positive regulation of signal transduction|positive regulation of Rac GTPase activity|regulation of small GTPase mediated signal transduction|	SH3/SH2 adaptor activity|Rho GTPase activator activity|protein binding|SH3 domain binding|Rac GTPase activator activity|	7	0	0	4	-0.9	5.45	-0.9	3.2	0.0381	-2	0.5	945	0.00422611	FALSE
ENSMUSG00000025592	DACH2	dachshund family transcription factor 2	nucleus|	transcription, DNA-templated|regulation of transcription, DNA-templated|development of primary female sexual characteristics|	DNA binding|	9	0.5	1.11	7	0.7	2.36	0.6	3.2	0.0381	-0.9	2.5	946	0.00423058	FALSE
ENSMUSG00000000317	BCL6B	B-cell CLL/lymphoma 6, member B	nucleus|	negative regulation of transcription from RNA polymerase II promoter|	DNA binding|metal ion binding|	7	0.6	0.821	6	1	2.9	0.7	3.19	0.0382	-0.1	2	947	0.00423505	FALSE
ENSMUSG00000043424	EIF3J2	eukaryotic translation initiation factor 3, subunit J2	eukaryotic translation initiation factor 3 complex|	biological_process|	molecular_function|	5	0.5	0.338	5	1	3.38	0.7	3.19	0.0382	-0.5	2	948	0.00423952	FALSE
ENSMUSG00000050908	TVP23A	trans-golgi network vesicle protein 23 homolog A (S. cerevisiae)	integral component of membrane|	None	None	5	0.7	2.2	4	0.8	1.25	0.8	3.19	0.0382	-0.4	2	949	0.004244	FALSE
ENSMUSG00000096885	GM21797	N/A	None	None	None	6	1.2	3.93	5	-0.6	1.44	0.9	3.19	0.0382	-0.6	3	950	0.00424847	FALSE
ENSMUSG00000055932	FTO	fat mass and obesity associated	nucleus|nuclear speck|	temperature homeostasis|DNA dealkylation involved in DNA repair|regulation of lipid storage|oxidative single-stranded DNA demethylation|oxidative single-stranded RNA demethylation|regulation of multicellular organism growth|RNA repair|regulation of respiratory system process|adipose tissue development|regulation of white fat cell proliferation|oxidative demethylation|DNA demethylation|	ferrous iron binding|oxidative RNA demethylase activity|oxidative DNA demethylase activity|DNA-N1-methyladenine dioxygenase activity|	8	0.7	2.43	7	0.4	1.21	0.5	3.18	0.0383	-0.4	2	951	0.00425294	FALSE
ENSMUSG00000094375	GM21838	N/A	None	None	None	4	1	2.41	3	0.7	1.22	0.8	3.17	0.0383	-0.5	2	952	0.00425741	FALSE
ENSMUSG00000039081	ZFP503	zinc finger protein 503	nucleus|	transcription, DNA-templated|regulation of transcription, DNA-templated|negative regulation of cell proliferation|negative regulation of gene expression|neural precursor cell proliferation|G1 to G0 transition involved in cell differentiation|G1 to G0 transition involved in cell differentiation|	nucleic acid binding|metal ion binding|	7	0	0	4	-0.7	5.12	-0.7	3.17	0.0383	-2	1	953	0.00426188	FALSE
ENSMUSG00000078974	SEC61G	Sec61 gamma subunit	endoplasmic reticulum membrane|membrane|integral component of membrane|	antigen processing and presentation of peptide antigen via MHC class I|antigen processing and presentation of exogenous peptide antigen via MHC class I, TAP-dependent|translation|SRP-dependent cotranslational protein targeting to membrane|gene expression|antigen processing and presentation of exogenous peptide antigen via MHC class I|cellular protein metabolic process|protein targeting to ER|prot…	protein transporter activity|P-P-bond-hydrolysis-driven protein transmembrane transporter activity|	5	1.2	4.1	3	0.3	0.222	1	3.17	0.0383	-0.2	3	954	0.00426636	FALSE
ENSMUSG00000095071	AF067061	cDNA sequence AF067061	None	None	None	4	0.3	0.164	4	1	3.77	0.7	3.18	0.0383	-0.5	2	955	0.00427083	FALSE
ENSMUSG00000059991	NPTX2	neuronal pentraxin II	cellular_component|extracellular region|	synaptic transmission|	molecular_function|metal ion binding|	5	0.9	2.13	5	0.8	1.28	0.9	3.17	0.0383	-0.2	2	956	0.0042753	FALSE
ENSMUSG00000022031	ELP3	elongator acetyltransferase complex subunit 3	nucleolus|cytoplasm|transcription elongation factor complex|DNA-directed RNA polymerase II, holoenzyme|Elongator holoenzyme complex|	chromatin organization|regulation of transcription from RNA polymerase II promoter|regulation of transcription from RNA polymerase II promoter|transcription elongation from RNA polymerase II promoter|histone acetylation|positive regulation of cell migration|regulation of protein kinase activity|	DNA binding|histone acetyltransferase activity|protein binding|phosphorylase kinase regulator activity|metal ion binding|iron-sulfur cluster binding|	3	0	0	3	-0.5	3.97	-0.5	3.18	0.0383	-2	1.1	957	0.00427977	FALSE
ENSMUSG00000023224	SERPING1	serpin peptidase inhibitor, clade G (C1 inhibitor), member 1	extracellular region|extracellular region|extracellular space|extracellular space|platelet alpha granule lumen|extracellular vesicular exosome|blood microparticle|	negative regulation of complement activation, lectin pathway|platelet degranulation|complement activation, classical pathway|blood coagulation|blood coagulation, intrinsic pathway|blood circulation|negative regulation of endopeptidase activity|platelet activation|fibrinolysis|innate immune response|	serine-type endopeptidase inhibitor activity|protein binding|	3	1.3	4.53	3	0	0	1.1	3.18	0.0383	-0.5	2	958	0.00428424	FALSE
ENSMUSG00000028434	EPB4.1L4B	erythrocyte protein band 4.1-like 4b	cytoplasm|cytoskeleton|extrinsic component of membrane|apical part of cell|	actomyosin structure organization|	protein binding|cytoskeletal protein binding|	6	1.1	4.4	5	-0.2	0.635	1	3.17	0.0383	-0.3	2.9	959	0.00428872	FALSE
ENSMUSG00000049811	FAM161A	family with sequence similarity 161, member A	cytoplasm|centrosome|photoreceptor connecting cilium|ciliary basal body|	visual perception|cilium assembly|response to stimulus|	protein binding|	9	1	5.11	6	-0.1	0.0457	0.8	3.18	0.0383	-0.2	2.7	960	0.00429319	FALSE
ENSMUSG00000013663	PTEN	phosphatase and tensin homolog	nucleus|cytoplasm|cytoplasm|mitochondrion|cytosol|plasma membrane|cytoplasmic side of plasma membrane|PML body|myelin sheath adaxonal region|cell projection|neuron projection|dendritic spine|Schmidt-Lanterman incisure|postsynaptic membrane|	regulation of cyclin-dependent protein serine/threonine kinase activity|angiogenesis|negative regulation of protein phosphorylation|regulation of B cell apoptotic process|protein dephosphorylation|protein dephosphorylation|phospholipid metabolic process|phosphatidylinositol biosynthetic process|apoptotic process|activation of mitotic anaphase-promoting complex activity|epidermal growth factor rec…	magnesium ion binding|phosphatidylinositol-3-phosphatase activity|phosphoprotein phosphatase activity|protein serine/threonine phosphatase activity|protein tyrosine phosphatase activity|platelet-derived growth factor receptor binding|protein binding|protein tyrosine/serine/threonine phosphatase activity|lipid binding|anaphase-promoting complex binding|phosphatidylinositol-3,4,5-trisphosphate 3-ph…	7	1.2	4.71	6	0.2	0.0494	0.9	3.17	0.0383	-0.1	2.8	961	0.00429766	FALSE
ENSMUSG00000022840	ADCY5	adenylate cyclase 5	plasma membrane|plasma membrane|integral component of membrane|primary cilium|	adenosine receptor signaling pathway|energy reserve metabolic process|cAMP biosynthetic process|water transport|signal transduction|epidermal growth factor receptor signaling pathway|adenylate cyclase-activating G-protein coupled receptor signaling pathway|adenylate cyclase-activating dopamine receptor signaling pathway|adenylate cyclase-inhibiting G-protein coupled receptor signaling pathway|ade…	adenylate cyclase activity|ATP binding|adenylate cyclase binding|metal ion binding|protein heterodimerization activity|	6	0.7	1.12	5	0.9	2.34	0.9	3.17	0.0383	-0.5	2	962	0.00430213	FALSE
ENSMUSG00000026579	F5	coagulation factor V (proaccelerin, labile factor)	extracellular region|extracellular region|extracellular space|plasma membrane|membrane|platelet alpha granule lumen|	platelet degranulation|proteolysis|cell adhesion|blood coagulation|blood circulation|platelet activation|	serine-type endopeptidase activity|copper ion binding|protein binding|	3	1.2	2.37	2	0.8	1.29	0.9	3.17	0.0383	-0.5	3	963	0.0043066	FALSE
ENSMUSG00000069036	SRY	sex determining region Y	nucleus|nucleus|cytoplasm|nuclear speck|	regulation of transcription from RNA polymerase II promoter|transcription from RNA polymerase II promoter|sex differentiation|cell differentiation|male sex determination|positive regulation of transcription, DNA-templated|positive regulation of male gonad development|	DNA binding|RNA polymerase II distal enhancer sequence-specific DNA binding transcription factor activity|calmodulin binding|transcription factor binding|	8	0.6	1.9	7	0.5	1.55	0.5	3.17	0.0383	-0.4	1.9	964	0.00431108	FALSE
ENSMUSG00000048910	FAM220A	family with sequence similarity 220, member A	nucleus|	None	None	5	0.5	0.52	3	1	3	0.7	3.18	0.0383	-0.7	2	965	0.00431555	FALSE
ENSMUSG00000050919	ZFP366	zinc finger protein 366	nucleus|nucleus|	negative regulation of transcription from RNA polymerase II promoter|negative regulation of intracellular estrogen receptor signaling pathway|response to estrogen|	transcription corepressor activity|estrogen receptor binding|	6	1	3.41	6	-0.1	1.3	0.7	3.17	0.0383	-0.5	2.8	966	0.00432002	FALSE
ENSMUSG00000038188	SCARF1	scavenger receptor class F, member 1	plasma membrane|integral component of membrane|endocytic vesicle membrane|	cholesterol catabolic process|receptor-mediated endocytosis|cell adhesion|signal transduction|positive regulation of neuron projection development|neuron remodeling|dendrite development|positive regulation of axon regeneration|	transmembrane signaling receptor activity|scavenger receptor activity|low-density lipoprotein particle binding|	7	0.6	0.679	7	0.7	2.76	0.7	3.18	0.0383	-0.3	2	967	0.00432449	FALSE
ENSMUSG00000066640	FBXL18	F-box and leucine-rich repeat protein 18	None	None	None	8	0.6	1.58	8	0.5	1.87	0.6	3.16	0.0384	-0.2	1.9	968	0.00432897	FALSE
ENSMUSG00000055817	MTA3	metastasis associated 1 family, member 3	nucleus|cytoplasm|cohesin complex|NuRD complex|intracellular membrane-bounded organelle|	regulation of transcription, DNA-templated|positive regulation of cell proliferation|positive regulation of G2/M transition of mitotic cell cycle|	chromatin binding|sequence-specific DNA binding transcription factor activity|protein binding|zinc ion binding|sequence-specific DNA binding|	5	0	0	6	-0.8	4.85	-0.8	3.16	0.0384	-2	1.5	969	0.00433344	FALSE
ENSMUSG00000030279	C2CD5	C2 calcium-dependent domain containing 5	plasma membrane|cell cortex|cytoplasmic vesicle membrane|ruffle membrane|	vesicle fusion|positive regulation of glucose transport|positive regulation of vesicle fusion|cellular response to insulin stimulus|insulin receptor signaling pathway via phosphatidylinositol 3-kinase|intracellular protein transmembrane transport|protein localization to plasma membrane|positive regulation of protein targeting to membrane|positive regulation of glucose import in response to insuli…	calcium ion binding|calcium-dependent phospholipid binding|	6	0.1	0.0612	3	-0.5	4.68	-0.5	3.16	0.0384	-2	1.2	970	0.00433791	FALSE
ENSMUSG00000052681	RAP1B	RAP1B, member of RAS oncogene family	intracellular|lipid particle|cytosol|plasma membrane|cell-cell junction|membrane|extracellular vesicular exosome|	energy reserve metabolic process|GTP catabolic process|blood coagulation|cell proliferation|platelet activation|Rap protein signal transduction|small molecule metabolic process|regulation of insulin secretion|establishment of endothelial barrier|cellular response to cAMP|regulation of cell junction assembly|regulation of establishment of cell polarity|	GTPase activity|protein binding|GTP binding|GDP binding|protein complex binding|	7	0.4	0.451	5	0.8	3.34	0.7	3.16	0.0384	-0.5	2	971	0.00434238	FALSE
ENSMUSG00000075184	F930017D23RIK	N/A	None	None	None	7	1.3	3.54	6	0.3	0.58	0.7	3.16	0.0384	-0.1	2.9	972	0.00434685	FALSE
ENSMUSG00000038128	CAMK4	calcium/calmodulin-dependent protein kinase IV	nucleus|nucleoplasm|nucleolus|cytosol|extracellular vesicular exosome|	protein phosphorylation|nucleocytoplasmic transport|inflammatory response|signal transduction|epidermal growth factor receptor signaling pathway|activation of phospholipase C activity|synaptic transmission|neuron-neuron synaptic transmission|long-term memory|fibroblast growth factor receptor signaling pathway|regulation of T cell differentiation in thymus|myeloid dendritic cell differentiation|in…	calmodulin-dependent protein kinase activity|calmodulin binding|ATP binding|	7	1	1.46	5	0.7	1.99	0.8	3.15	0.0387	-0.1	2.9	973	0.00435133	FALSE
ENSMUSG00000031757	MT4	metallothionein 4	None	cellular metal ion homeostasis|biological_process|	metal ion binding|	5	0.8	2.27	4	0.7	1.17	0.7	3.15	0.0387	-0.4	2	974	0.0043558	FALSE
ENSMUSG00000059463	SPAG11B	sperm associated antigen 11B	extracellular region|	spermatogenesis|	molecular_function|	3	1.4	3.92	4	-0.3	0.931	0.7	3.15	0.0387	-0.5	3	975	0.00436027	FALSE
ENSMUSG00000034115	SCN11A	sodium channel, voltage-gated, type XI, alpha subunit	voltage-gated sodium channel complex|plasma membrane|C-fiber|extracellular vesicular exosome|	sodium ion transport|cell death|neuronal action potential|regulation of ion transmembrane transport|sodium ion transmembrane transport|response to drug|regulation of sensory perception of pain|membrane depolarization during action potential|	voltage-gated sodium channel activity|	6	0	0	4	0.8	4.32	0.8	3.15	0.0387	-0.3	2	976	0.00436474	FALSE
ENSMUSG00000024537	PSMG2	proteasome (prosome, macropain) assembly chaperone 2	nucleus|nucleus|	mitotic spindle assembly checkpoint|negative regulation of apoptotic process|proteasome assembly|	protein binding|	5	0.1	0.0706	3	-0.9	4.83	-0.9	3.14	0.0389	-2	0.9	977	0.00436921	FALSE
ENSMUSG00000014767	TBP	TATA box binding protein	female pronucleus|male pronucleus|nucleoplasm|transcription factor TFIID complex|transcription factor TFIIA complex|nuclear euchromatin|cytoplasm|	transcription from RNA polymerase I promoter|transcription initiation from RNA polymerase I promoter|transcription elongation from RNA polymerase I promoter|termination of RNA polymerase I transcription|transcription from RNA polymerase II promoter|transcription from RNA polymerase II promoter|transcription from RNA polymerase II promoter|transcription initiation from RNA polymerase II promoter|t…	RNA polymerase II repressing transcription factor binding|protein binding|transcription factor binding|transcription regulatory region DNA binding|repressing transcription factor binding|	7	0.9	3.31	3	0.3	0.298	0.7	3.14	0.0389	-0.2	3	978	0.00437369	FALSE
ENSMUSG00000036492	RNF39	ring finger protein 39	cellular_component|cytoplasm|	biological_process|	zinc ion binding|	5	0.8	1.7	2	0.7	1.66	0.7	3.14	0.0389	-0.7	2	979	0.00437816	FALSE
ENSMUSG00000009633	G0S2	G0/G1 switch 2	mitochondrion|lipid particle|	cellular lipid metabolic process|small molecule metabolic process|extrinsic apoptotic signaling pathway|positive regulation of extrinsic apoptotic signaling pathway|	molecular_function|protein binding|	8	0.9	5.15	8	0	0	0.8	3.14	0.0389	-0.2	2	980	0.00438263	FALSE
ENSMUSG00000027221	CHST1	carbohydrate (keratan sulfate Gal-6) sulfotransferase 1	Golgi membrane|integral component of membrane|	carbohydrate metabolic process|polysaccharide metabolic process|galactose metabolic process|sulfur compound metabolic process|inflammatory response|keratan sulfate biosynthetic process|glycosaminoglycan metabolic process|keratan sulfate metabolic process|keratan sulfate metabolic process|small molecule metabolic process|	sulfotransferase activity|keratan sulfotransferase activity|	7	0.5	0.653	6	-0.3	4.37	-0.3	3.14	0.0389	-1.3	1.8	981	0.0043871	FALSE
ENSMUSG00000092335	GM7221	predicted gene 7221	cellular_component|	regulation of transcription, DNA-templated|	sequence-specific DNA binding transcription factor activity|metal ion binding|	6	1.3	3.94	4	0.2	0.281	0.7	3.14	0.0389	-0.1	3	982	0.00439157	FALSE
ENSMUSG00000001642	AKR1B3	aldo-keto reductase family 1, member B3 (aldose reductase)	extracellular space|nucleus|cytoplasm|cytosol|cell projection cytoplasm|paranodal junction|mast cell granule|Schmidt-Lanterman incisure|perinuclear region of cytoplasm|extracellular vesicular exosome|Schwann cell microvillus|	tissue homeostasis|monosaccharide metabolic process|sorbitol biosynthetic process|response to water deprivation|response to organic substance|naphthalene metabolic process|stress-activated protein kinase signaling cascade|norepinephrine metabolic process|daunorubicin metabolic process|doxorubicin metabolic process|positive regulation of JAK-STAT cascade|positive regulation of smooth muscle cell p…	alditol:NADP+ 1-oxidoreductase activity|alditol:NADP+ 1-oxidoreductase activity|oxidoreductase activity|glyceraldehyde oxidoreductase activity|	8	1.1	3.18	6	0.3	0.905	0.6	3.14	0.0389	-0.2	2.7	983	0.00439605	FALSE
ENSMUSG00000003282	PLAG1	pleiomorphic adenoma gene 1	nucleus|	transcription from RNA polymerase II promoter|negative regulation of gene expression|gland morphogenesis|multicellular organism growth|organ growth|positive regulation of transcription from RNA polymerase II promoter|positive regulation of glial cell proliferation|prostate gland growth|	RNA polymerase II core promoter proximal region sequence-specific DNA binding|sequence-specific DNA binding RNA polymerase II transcription factor activity|RNA polymerase II core promoter proximal region sequence-specific DNA binding transcription factor activity involved in positive regulation of transcription|sequence-specific DNA binding transcription factor activity|metal ion binding|	5	0.7	0.587	2	1.2	3.09	0.8	3.14	0.0389	-0.7	2	984	0.00440052	FALSE
ENSMUSG00000029375	CXCL15	chemokine (C-X-C motif) ligand 15	extracellular region|extracellular space|	chemotaxis|inflammatory response|immune response|hemopoiesis|neutrophil chemotaxis|	cytokine activity|chemokine activity|	5	0	0	3	1.2	4.5	0.8	3.14	0.0389	-0.4	2	985	0.00440499	FALSE
ENSMUSG00000041476	SMPX	small muscle protein, X-linked	nucleus|muscle tendon junction|M band|costamere|	striated muscle contraction|	None	7	1.3	3.17	4	0.6	0.551	0.7	3.13	0.0391	-0.2	3	986	0.00440946	FALSE
ENSMUSG00000074603	GM10729	predicted gene 10729	cellular_component|	biological_process|	molecular_function|	3	0	0	1	1.2	4.02	1.2	3.13	0.0391	-1	2	987	0.00441393	FALSE
ENSMUSG00000045291	E330021D16RIK	RIKEN cDNA E330021D16 gene	cellular_component|	biological_process|	molecular_function|	4	0.8	1.88	6	0.5	1.62	0.6	3.12	0.0395	-0.4	2	988	0.00441841	FALSE
ENSMUSG00000022674	UBE2V2	ubiquitin-conjugating enzyme E2 variant 2	nucleus|cytoplasm|UBC13-MMS2 complex|extracellular vesicular exosome|	protein polyubiquitination|DNA double-strand break processing|regulation of DNA repair|cell proliferation|positive regulation of neuron projection development|protein ubiquitination|positive regulation of proteasomal ubiquitin-dependent protein catabolic process|negative regulation of neuron apoptotic process|positive regulation of DNA repair|positive regulation of synapse assembly|	protein binding|acid-amino acid ligase activity|	3	0	0	2	-0.3	3.82	-0.3	3.11	0.0395	-2	1.3	989	0.00442288	FALSE
ENSMUSG00000094124	GM16710	predicted gene, 16710	None	None	None	4	0.5	0.547	4	1	3.25	0.7	3.11	0.0395	-1.2	2	990	0.00442735	FALSE
ENSMUSG00000094194	IGHV5-16	immunoglobulin heavy variable 5-16	None	None	None	5	1.1	1.9	5	0.5	1.84	0.6	3.11	0.0395	-0.3	2.9	991	0.00443182	FALSE
ENSMUSG00000029255	GNRHR	gonadotropin-releasing hormone receptor	plasma membrane|integral component of plasma membrane|membrane|	G-protein coupled receptor signaling pathway|multicellular organismal development|cellular response to gonadotropin-releasing hormone|cellular response to gonadotropin-releasing hormone|	gonadotropin-releasing hormone receptor activity|	7	0	0	4	0.9	4.42	0.8	3.11	0.0395	-0.2	2	992	0.00443629	FALSE
ENSMUSG00000095271	GM20840	predicted gene, 20840	None	None	None	5	1.1	1.39	5	0.9	1.98	0.9	3.11	0.0395	-0.1	3	993	0.00444077	FALSE
ENSMUSG00000094333	GM20898	predicted gene, 20898	None	None	None	5	1.1	1.39	5	0.9	1.98	0.9	3.11	0.0395	-0.1	3	994	0.00444524	FALSE
ENSMUSG00000021222	DCAF4	DDB1 and CUL4 associated factor 4	Cul4-RING E3 ubiquitin ligase complex|	protein ubiquitination|protein ubiquitination|	None	7	1.7	5.03	4	0	0	1.6	3.09	0.0397	0.1	4	995	0.00444971	FALSE
ENSMUSG00000049421	ZFP260	zinc finger protein 260	nucleus|cytoplasm|	transcription, DNA-templated|regulation of transcription, DNA-templated|multicellular organismal development|	nucleic acid binding|DNA binding|sequence-specific DNA binding transcription factor activity|metal ion binding|	9	0.4	0.42	6	0.5	2.86	0.5	3.1	0.0397	-0.1	2	996	0.00445418	FALSE
ENSMUSG00000040276	PACSIN1	protein kinase C and casein kinase substrate in neurons 1	cytoplasm|cytosol|plasma membrane|cell junction|COPI-coated vesicle|cytoplasmic vesicle membrane|ruffle membrane|axon terminus|synapse|perinuclear region of cytoplasm|	actin filament organization|negative regulation of endocytosis|synaptic vesicle endocytosis|neuron projection morphogenesis|protein localization to membrane|establishment of protein localization to plasma membrane|membrane tubulation|positive regulation of dendrite development|	protein binding|phospholipid binding|cytoskeletal protein binding|	7	0.4	0.327	6	-0.3	4.29	-0.3	3.1	0.0397	-1.5	1.6	997	0.00445866	FALSE
ENSMUSG00000042360	4930433N12RIK	RIKEN cDNA 4930433N12 gene	cellular_component|	biological_process|	molecular_function|	2	0	0	2	-0.8	3.94	-0.8	3.09	0.0397	-2	1.3	998	0.00446313	FALSE
ENSMUSG00000044340	PHLPP1	PH domain and leucine rich repeat protein phosphatase 1	nucleus|cytosol|membrane|	apoptotic process|epidermal growth factor receptor signaling pathway|fibroblast growth factor receptor signaling pathway|entrainment of circadian clock|dephosphorylation|Fc-epsilon receptor signaling pathway|innate immune response|neurotrophin TRK receptor signaling pathway|phosphatidylinositol-mediated signaling|	phosphoprotein phosphatase activity|protein binding|metal ion binding|	7	0.8	2.31	6	0.5	1.24	0.6	3.09	0.0397	-0.1	2	999	0.0044676	FALSE
ENSMUSG00000022372	SLA	Src-like-adaptor	endosome|	positive regulation of signal transduction|	SH3/SH2 adaptor activity|protein binding|	5	1.2	4.26	7	0.2	0.416	1	3.1	0.0397	-0.1	2.9	1000	0.00447207	FALSE
ENSMUSG00000042082	ARSB	arylsulfatase B	mitochondrion|lysosome|endoplasmic reticulum lumen|rough endoplasmic reticulum|Golgi apparatus|lysosomal lumen|extracellular vesicular exosome|	carbohydrate metabolic process|sphingolipid metabolic process|glycosphingolipid metabolic process|autophagy|lysosome organization|lysosomal transport|central nervous system development|response to nutrient|response to pH|glycosaminoglycan metabolic process|chondroitin sulfate metabolic process|chondroitin sulfate catabolic process|response to estrogen|post-translational protein modification|cellu…	N-acetylgalactosamine-4-sulfatase activity|arylsulfatase activity|metal ion binding|	6	0.9	2.53	4	0.6	0.928	0.9	3.09	0.0397	-0.2	2	1001	0.00447654	FALSE
ENSMUSG00000076523	IGKV15-103	immunoglobulin kappa chain variable 15-103	None	None	None	6	0.9	3.3	7	0.4	0.689	0.7	3.1	0.0397	-0.1	2	1002	0.00448102	FALSE
ENSMUSG00000022848	DIRC2	disrupted in renal carcinoma 2	lysosomal membrane|integral component of membrane|	transport|	None	6	0.4	0.628	5	0.6	2.77	0.6	3.09	0.0397	-0.4	2	1003	0.00448549	FALSE
ENSMUSG00000030376	SLC8A2	solute carrier family 8 (sodium/calcium exchanger), member 2	plasma membrane|integral component of membrane|	ion transport|calcium ion transport|cell communication|blood coagulation|sodium ion transmembrane transport|transmembrane transport|	calcium:sodium antiporter activity|calmodulin binding|	6	0.1	0.0297	5	0.8	3.75	0.8	3.09	0.0397	-0.2	2	1004	0.00448996	FALSE
ENSMUSG00000055704	GM9978	predicted gene 9978	cellular_component|	biological_process|	molecular_function|	9	1.5	4.38	8	0.2	0.143	0.5	3.1	0.0397	0	2.9	1005	0.00449443	FALSE
ENSMUSG00000035491	1600014K23RIK	RIKEN cDNA 1600014K23 gene	cellular_component|	biological_process|	molecular_function|	3	0.2	0.049	3	-0.5	3.97	-0.5	3.09	0.0397	-2	1.2	1006	0.0044989	FALSE
ENSMUSG00000027505	FAM209	family with sequence similarity 209	nucleus|	biological_process|	molecular_function|	7	0.4	0.527	5	0.9	3.13	0.6	3.08	0.0398	-0.2	2	1007	0.00450338	FALSE
ENSMUSG00000032666	1700025G04RIK	RIKEN cDNA 1700025G04 gene	cellular_component|	biological_process|	molecular_function|	3	0.1	0.0174	5	-0.6	4.05	-0.6	3.08	0.0398	-2	1.1	1008	0.00450785	FALSE
ENSMUSG00000028141	OAZ3	ornithine decarboxylase antizyme 3	nucleus|cytosol|sperm flagellum|blood microparticle|	regulation of cellular amino acid metabolic process|spermatogenesis|putrescine transport|cellular nitrogen compound metabolic process|negative regulation of catalytic activity|negative regulation of catalytic activity|negative regulation of catalytic activity|negative regulation of catalytic activity|regulation of phosphoprotein phosphatase activity|small molecule metabolic process|positive regul…	protein binding|ornithine decarboxylase inhibitor activity|ornithine decarboxylase inhibitor activity|putrescine transmembrane transporter activity|ankyrin repeat binding|	5	0.7	1.04	3	1.2	2.39	0.8	3.08	0.0398	-0.4	2	1009	0.00451232	FALSE
ENSMUSG00000095597	GM6472	ribosomal protein S7 pseudogene	None	None	None	5	1.1	3.59	5	0.4	0.829	0.8	3.08	0.0398	-0.2	2	1010	0.00451679	FALSE
ENSMUSG00000036986	PML	promyelocytic leukemia	nucleus|nucleoplasm|nucleoplasm|nucleolus|cytoplasm|cytosol|nuclear matrix|nuclear matrix|PML body|PML body|PML body|early endosome membrane|nuclear membrane|extrinsic component of endoplasmic reticulum membrane|	response to hypoxia|regulation of protein phosphorylation|positive regulation of defense response to virus by host|transcription, DNA-templated|regulation of transcription, DNA-templated|protein complex assembly|protein targeting|protein targeting|apoptotic process|activation of cysteine-type endopeptidase activity involved in apoptotic process|DNA damage response, signal transduction by p53 clas…	DNA binding|transcription coactivator activity|protein binding|zinc ion binding|zinc ion binding|ubiquitin protein ligase binding|SUMO binding|protein homodimerization activity|SMAD binding|protein heterodimerization activity|cobalt ion binding|	6	0.6	0.942	6	-0.4	4.42	-0.4	3.08	0.0398	-1.6	1.6	1011	0.00452127	FALSE
ENSMUSG00000091695	GM17669	predicted gene, 17669	None	None	None	8	0.9	4.72	8	0.2	0.109	0.6	3.08	0.0398	-0.1	2.7	1012	0.00452574	FALSE
ENSMUSG00000003355	FKBP11	FK506 binding protein 11, 19 kDa	endoplasmic reticulum membrane|membrane|integral component of membrane|	protein peptidyl-prolyl isomerization|chaperone-mediated protein folding|	peptidyl-prolyl cis-trans isomerase activity|FK506 binding|	8	0.7	2.2	6	0.5	1.18	0.5	3.08	0.0398	-0.1	2	1013	0.00453021	FALSE
ENSMUSG00000048878	HEXIM1	hexamethylene bis-acetamide inducible 1	nucleus|cytoplasm|	negative regulation of transcription from RNA polymerase II promoter|transcription, DNA-templated|heart development|negative regulation of cyclin-dependent protein serine/threonine kinase activity|negative regulation of transcription, DNA-templated|	cyclin-dependent protein serine/threonine kinase inhibitor activity|protein binding|snRNA binding|	6	0.8	0.937	6	-0.6	4.72	-0.6	3.07	0.0402	-1.9	1.3	1014	0.00453468	FALSE
ENSMUSG00000049940	PGRMC2	progesterone receptor membrane component 2	membrane|integral component of membrane|	steroid hormone mediated signaling pathway|	steroid hormone receptor activity|steroid binding|heme binding|	5	0	0	2	-0.9	4.82	-0.9	3.07	0.0402	-2	0.9	1015	0.00453915	FALSE
ENSMUSG00000014039	PRDM15	PR domain containing 15	nucleus|	transcription, DNA-templated|regulation of transcription, DNA-templated|methylation|	DNA binding|methyltransferase activity|metal ion binding|	7	0.7	1.82	5	0.7	1.46	0.7	3.07	0.0402	-0.2	2	1016	0.00454362	FALSE
ENSMUSG00000000134	TFE3	transcription factor binding to IGHM enhancer 3	nucleus|nucleus|cytoplasm|	transcription, DNA-templated|humoral immune response|regulation of osteoclast differentiation|positive regulation of cell adhesion|positive regulation of transcription from RNA polymerase II promoter|positive regulation of transcription from RNA polymerase II promoter|	sequence-specific DNA binding transcription factor activity|transcription regulatory region DNA binding|protein dimerization activity|	6	1	4.56	6	0	0	0.7	3.07	0.0402	-0.1	2.9	1017	0.0045481	FALSE
ENSMUSG00000052392	ACOT4	acyl-CoA thioesterase 4	peroxisome|	very long-chain fatty acid metabolic process|long-chain fatty acid metabolic process|succinyl-CoA metabolic process|acyl-CoA metabolic process|saturated monocarboxylic acid metabolic process|unsaturated monocarboxylic acid metabolic process|dicarboxylic acid metabolic process|dicarboxylic acid catabolic process|short-chain fatty acid metabolic process|	succinyl-CoA hydrolase activity|receptor binding|palmitoyl-CoA hydrolase activity|acyl-CoA hydrolase activity|	6	1	2.65	3	0.5	0.77	0.8	3.06	0.0403	-0.2	3	1018	0.00455257	FALSE
ENSMUSG00000059862	OLFR826	olfactory receptor 826	plasma membrane|membrane|integral component of membrane|	signal transduction|G-protein coupled receptor signaling pathway|sensory perception of smell|response to stimulus|detection of chemical stimulus involved in sensory perception of smell|	signal transducer activity|G-protein coupled receptor activity|olfactory receptor activity|	4	-0.1	0.0417	5	-0.4	3.78	-0.4	3.06	0.0403	-2	1	1019	0.00455704	FALSE
ENSMUSG00000019997	CTGF	connective tissue growth factor	extracellular region|proteinaceous extracellular matrix|extracellular space|Golgi apparatus|cis-Golgi network|cytosol|plasma membrane|cell cortex|intracellular membrane-bounded organelle|perinuclear region of cytoplasm|	cartilage condensation|ossification|angiogenesis|regulation of cell growth|positive regulation of protein phosphorylation|DNA replication|transcription initiation from RNA polymerase II promoter|cell-matrix adhesion|integrin-mediated signaling pathway|positive regulation of cell proliferation|fibroblast growth factor receptor signaling pathway|epidermis development|response to wounding|response t…	fibronectin binding|integrin binding|protein binding|insulin-like growth factor binding|growth factor activity|heparin binding|	8	0.7	3.23	5	0.3	0.228	0.6	3.06	0.0403	-0.2	2	1020	0.00456151	FALSE
ENSMUSG00000030983	BCCIP	BRCA2 and CDKN1A interacting protein	nucleus|nuclear cyclin-dependent protein kinase holoenzyme complex|	regulation of cyclin-dependent protein serine/threonine kinase activity|DNA repair|cell cycle|neuroendocrine cell differentiation|	protein binding|kinase regulator activity|poly(A) RNA binding|	2	-0.1	0.0416	1	-0.6	3.69	-0.6	3.06	0.0403	-2	1.3	1021	0.00456598	FALSE
ENSMUSG00000030068	GM20696	N/A	None	None	None	8	0.7	1.44	8	0.6	1.89	0.6	3.06	0.0403	-0.2	2.7	1022	0.00457046	FALSE
ENSMUSG00000018846	PANK3	pantothenate kinase 3	cytoplasm|	coenzyme A biosynthetic process|phosphorylation|	pantothenate kinase activity|ATP binding|	7	0.5	0.502	5	0.6	2.82	0.5	3.06	0.0403	-0.3	2	1023	0.00457493	FALSE
ENSMUSG00000069515	LYZ1	lysozyme 1	Golgi cis cisterna|extracellular region|extracellular space|cytoplasm|endoplasmic reticulum lumen|Golgi stack|microvillus|trans-Golgi network transport vesicle|secretory granule|rough endoplasmic reticulum lumen|extracellular vesicular exosome|	metabolic process|cell wall macromolecule catabolic process|cytolysis|defense response to bacterium|defense response to Gram-negative bacterium|defense response to Gram-positive bacterium|	lysozyme activity|catalytic activity|hydrolase activity|hydrolase activity, acting on glycosyl bonds|identical protein binding|	7	1.3	3.44	6	-0.7	1.46	0.8	3.05	0.0405	-0.8	3	1024	0.0045794	FALSE
ENSMUSG00000029723	TSC22D4	TSC22 domain family, member 4	nucleus|cytoplasm|	transcription, DNA-templated|response to osmotic stress|negative regulation of transcription, DNA-templated|	sequence-specific DNA binding transcription factor activity|protein binding|	8	0.6	1.37	5	1	2.25	0.9	3.05	0.0405	-0.2	2	1025	0.00458387	FALSE
ENSMUSG00000034681	RNPS1	RNA binding protein S1, serine-rich domain	nucleus|nucleoplasm|cytoplasm|cytosol|nuclear speck|exon-exon junction complex|ASAP complex|	nuclear-transcribed mRNA catabolic process, nonsense-mediated decay|nuclear-transcribed mRNA catabolic process, nonsense-mediated decay|nuclear-transcribed mRNA catabolic process, nonsense-mediated decay|regulation of alternative mRNA splicing, via spliceosome|mRNA splicing, via spliceosome|transcription, DNA-templated|transcription from RNA polymerase II promoter|termination of RNA polymerase II…	nucleotide binding|mRNA 3'-UTR binding|protein binding|poly(A) RNA binding|	6	0	0	6	-0.6	4.69	-0.3	3.05	0.0405	-2	0.7	1026	0.00458835	FALSE
ENSMUSG00000092035	PEG10	paternally expressed 10	nucleus|cytoplasm|	placenta development|apoptotic process|cell differentiation|negative regulation of transforming growth factor beta receptor signaling pathway|	DNA binding|protein binding|zinc ion binding|poly(A) RNA binding|	7	0	0	6	-0.6	4.51	-0.2	3.04	0.0406	-2	0.6	1027	0.00459282	FALSE
ENSMUSG00000030748	IL4RA	interleukin 4 receptor, alpha	extracellular region|extracellular space|plasma membrane|membrane|integral component of membrane|receptor complex|	immune system process|production of molecular mediator involved in inflammatory response|regulation of cell proliferation|defense response to protozoan|positive regulation of macrophage activation|negative regulation of T-helper 1 cell differentiation|positive regulation of T-helper 2 cell differentiation|positive regulation of chemokine secretion|	cytokine receptor activity|protein binding|	6	0	0	4	-0.4	4.11	-0.3	3.04	0.0406	-2	0.9	1028	0.00459729	FALSE
ENSMUSG00000063172	HSPB11	heat shock protein family B (small), member 11	cilium|intraciliary transport particle B|extracellular vesicular exosome|	response to stress|cell adhesion|protein transport|	metal ion binding|	4	0	0	3	-0.3	3.72	-0.3	3.04	0.0406	-2	1.2	1029	0.00460176	FALSE
ENSMUSG00000070335	KRTAP9-1	keratin associated protein 9-1	keratin filament|	None	None	6	0.9	2.21	6	0.5	1.18	0.7	3.04	0.0406	-0.2	2.8	1030	0.00460623	FALSE
ENSMUSG00000021750	FAM107A	family with sequence similarity 107, member A	nucleus|	regulation of cell growth|	molecular_function|	4	0	0	4	1	3.94	0.9	3.04	0.0406	-0.4	2	1031	0.00461071	FALSE
ENSMUSG00000074657	KIF5A	kinesin family member 5A	cytosol|kinesin complex|microtubule|membrane|perinuclear region of cytoplasm|	microtubule-based movement|synaptic transmission|blood coagulation|metabolic process|metabolic process|cell death|antigen processing and presentation of exogenous peptide antigen via MHC class II|	motor activity|microtubule motor activity|protein binding|ATP binding|microtubule binding|	2	0	0	3	-0.3	3.52	-0.3	3.04	0.0406	-2	1.3	1032	0.00461518	FALSE
ENSMUSG00000025495	PTDSS2	phosphatidylserine synthase 2	endoplasmic reticulum membrane|endoplasmic reticulum membrane|membrane|integral component of membrane|	phospholipid metabolic process|phosphatidylserine biosynthetic process|phosphatidylserine biosynthetic process|small molecule metabolic process|glycerophospholipid biosynthetic process|	CDP-diacylglycerol-serine O-phosphatidyltransferase activity|	5	1.1	4.67	6	-0.2	1.94	0.9	3.03	0.0409	-0.5	2	1033	0.00461965	FALSE
ENSMUSG00000096395	GM21387	predicted gene, 21387	None	None	None	7	0.5	0.21	7	0.6	3	0.6	3.03	0.0409	-0.1	2	1034	0.00462412	FALSE
ENSMUSG00000095953	6030469F06RIK	RIKEN cDNA 6030469F06 gene	cellular_component|	biological_process|	molecular_function|	6	1.1	2.9	2	0.7	0.587	1	3.03	0.0409	-0.5	2	1035	0.00462859	FALSE
ENSMUSG00000093790	GM20935	predicted gene, 20935	None	None	None	7	0.5	0.21	7	0.6	3	0.6	3.03	0.0409	-0.1	2	1036	0.00463307	FALSE
ENSMUSG00000037032	APBB1	amyloid beta (A4) precursor protein-binding, family B, member 1 (Fe65)	nucleus|nucleus|cytoplasm|plasma membrane|nuclear speck|lamellipodium|growth cone|synapse|	neuron migration|double-strand break repair|transcription, DNA-templated|regulation of transcription, DNA-templated|apoptotic process|cellular response to DNA damage stimulus|cell cycle arrest|signal transduction|axonogenesis|axon guidance|visual learning|extracellular matrix organization|negative regulation of cell growth|positive regulation of apoptotic process|histone H4 acetylation|negative r…	beta-amyloid binding|beta-amyloid binding|chromatin binding|protein binding|transcription factor binding|histone binding|proline-rich region binding|	9	1	1.75	7	0.8	1.5	0.8	3.03	0.0409	-0.1	2.7	1037	0.00463754	FALSE
ENSMUSG00000022468	ENDOU	endonuclease, polyU-specific	extracellular region|extracellular space|cytoplasm|cytoplasm|plasma membrane|	proteolysis|receptor-mediated endocytosis|immune response|female pregnancy|RNA phosphodiester bond hydrolysis, endonucleolytic|	RNA binding|endoribonuclease activity|scavenger receptor activity|growth factor activity|serine-type peptidase activity|manganese ion binding|polysaccharide binding|	5	0.1	0.0291	4	-0.5	4.33	-0.5	3.03	0.0409	-2	1.1	1038	0.00464201	FALSE
ENSMUSG00000095215	GM20882	predicted gene, 20882	None	None	None	7	0.5	0.21	7	0.6	3	0.6	3.03	0.0409	-0.1	2	1039	0.00464648	FALSE
ENSMUSG00000000889	DBH	dopamine beta-hydroxylase (dopamine beta-monooxygenase)	extracellular region|cytoplasm|membrane|integral component of membrane|transport vesicle membrane|chromaffin granule lumen|secretory granule lumen|chromaffin granule membrane|	cytokine production|blood vessel remodeling|response to amphetamine|leukocyte mediated immunity|synaptic transmission|memory|locomotory behavior|visual learning|cellular nitrogen compound metabolic process|regulation of cell proliferation|homoiothermy|dopamine catabolic process|norepinephrine biosynthetic process|catecholamine biosynthetic process|glucose homeostasis|fear response|maternal behavi…	catalytic activity|dopamine beta-monooxygenase activity|copper ion binding|L-ascorbic acid binding|	6	0.7	2.01	6	-0.6	3.28	0.8	3.02	0.0411	-1.1	2	1040	0.00465096	FALSE
ENSMUSG00000035392	DENND1A	DENN/MADD domain containing 1A	cell junction|clathrin-coated vesicle|dendrite|clathrin-coated vesicle membrane|presynaptic membrane|neuronal cell body|	endocytosis|protein transport|regulation of Rab protein signal transduction|positive regulation of Rab GTPase activity|synaptic vesicle endocytosis|	Rab guanyl-nucleotide exchange factor activity|SH3 domain binding|	4	1.1	0.862	4	1.2	2.38	1.2	3.02	0.0411	-0.3	2	1041	0.00465543	FALSE
ENSMUSG00000070904	IFNA4	interferon, alpha 4	extracellular region|extracellular space|	adaptive immune response|T cell activation involved in immune response|natural killer cell activation involved in immune response|humoral immune response|blood coagulation|response to virus|cytokine-mediated signaling pathway|cytokine-mediated signaling pathway|B cell differentiation|positive regulation of peptidyl-serine phosphorylation of STAT protein|B cell proliferation|response to exogenous …	cytokine activity|type I interferon receptor binding|	6	0.6	1.06	7	0.7	2.17	0.7	3.02	0.0411	-0.2	2	1042	0.0046599	FALSE
ENSMUSG00000044453	FFAR1	free fatty acid receptor 1	plasma membrane|integral component of plasma membrane|	energy reserve metabolic process|G-protein coupled receptor signaling pathway|insulin secretion|glucose homeostasis|positive regulation of GTPase activity|small molecule metabolic process|regulation of insulin secretion|	G-protein coupled receptor activity|guanyl-nucleotide exchange factor activity|lipid binding|	8	1.4	3.27	7	0.4	0.601	0.8	3.02	0.0411	-0.3	3	1043	0.00466437	FALSE
ENSMUSG00000044364	TMEM74B	transmembrane protein 74B	integral component of membrane|	None	None	7	0.2	0.246	5	-0.7	4.99	-0.7	3.02	0.0411	-2	0.9	1044	0.00466884	FALSE
ENSMUSG00000060969	IRX1	iroquois homeobox 1	nucleus|	regulation of transcription, DNA-templated|specification of loop of Henle identity|proximal/distal pattern formation involved in metanephric nephron development|	sequence-specific DNA binding transcription factor activity|sequence-specific DNA binding|	7	1.1	4.49	5	0.1	0.0013	0.9	3.01	0.0414	-0.2	2.9	1045	0.00467331	FALSE
ENSMUSG00000028362	TNFSF8	tumor necrosis factor (ligand) superfamily, member 8	extracellular space|integral component of plasma membrane|	apoptotic process|immune response|signal transduction|cell-cell signaling|cell proliferation|CD8-positive, alpha-beta T cell differentiation|positive regulation of transcription from RNA polymerase II promoter|defense response to Gram-positive bacterium|	receptor binding|cytokine activity|tumor necrosis factor receptor binding|	9	0.7	1.86	5	0.7	1.36	0.7	3.01	0.0414	-0.6	2	1046	0.00467779	FALSE
ENSMUSG00000014542	CLEC4F	C-type lectin domain family 4, member F	integral component of membrane|	endocytosis|	carbohydrate binding|	7	0.3	0.734	7	0.8	2.85	0.6	3.01	0.0414	-0.2	2	1047	0.00468226	FALSE
ENSMUSG00000044519	ZFP488	zinc finger protein 488	nucleus|	transcription, DNA-templated|regulation of transcription, DNA-templated|regulation of transcription from RNA polymerase II promoter|transcription from RNA polymerase II promoter|oligodendrocyte development|negative regulation of transcription, DNA-templated|positive regulation of oligodendrocyte differentiation|	sequence-specific DNA binding RNA polymerase II transcription factor activity|DNA binding|protein binding|metal ion binding|	8	0.7	1.08	3	-0.7	2.99	0.8	3.01	0.0414	-1.3	2	1048	0.00468673	FALSE
ENSMUSG00000048280	ZFP738	zinc finger protein 738	cellular_component|	regulation of transcription, DNA-templated|	sequence-specific DNA binding transcription factor activity|metal ion binding|	7	0	0	6	-0.9	5.16	-0.9	2.99	0.0416	-2	0.5	1049	0.0046912	FALSE
ENSMUSG00000031471	DEFB8	defensin beta 8	extracellular region|	defense response|defense response to bacterium|	None	7	0.9	3.36	6	-0.4	0.84	0.8	2.99	0.0416	-0.5	2	1050	0.00469568	FALSE
ENSMUSG00000095483	OLFR776	olfactory receptor 776	plasma membrane|membrane|integral component of membrane|	signal transduction|G-protein coupled receptor signaling pathway|sensory perception of smell|response to stimulus|detection of chemical stimulus involved in sensory perception of smell|	signal transducer activity|G-protein coupled receptor activity|olfactory receptor activity|	4	0	0	4	-0.4	3.93	-0.4	2.99	0.0416	-2	1.1	1051	0.00470015	FALSE
ENSMUSG00000096703	OLFR1286	olfactory receptor 1286	plasma membrane|membrane|integral component of membrane|	signal transduction|G-protein coupled receptor signaling pathway|sensory perception of smell|response to stimulus|detection of chemical stimulus involved in sensory perception of smell|	signal transducer activity|G-protein coupled receptor activity|olfactory receptor activity|	4	1.1	3.67	2	0.3	0.174	0.9	2.99	0.0416	-0.7	2	1052	0.00470462	FALSE
ENSMUSG00000078453	ABRACL	ABRA C-terminal like	None	None	None	2	0.9	1.39	6	0.5	1.94	0.8	2.99	0.0416	-0.8	2	1053	0.00470909	FALSE
ENSMUSG00000026100	MSTN	myostatin	extracellular space|cytoplasm|	transforming growth factor beta receptor signaling pathway|muscle organ development|response to heat|response to gravity|skeletal muscle atrophy|negative regulation of muscle hypertrophy|response to muscle activity|ovulation cycle process|response to testosterone|skeletal muscle tissue regeneration|response to estrogen|response to ethanol|positive regulation of transcription, DNA-templated|negati…	receptor binding|receptor binding|cytokine activity|protein binding|growth factor activity|heparin binding|identical protein binding|	8	0	0	4	-0.9	5.3	-0.9	2.98	0.0419	-2	0.8	1054	0.00471356	FALSE
ENSMUSG00000040265	DNM3	dynamin 3	mitochondrion|microtubule|postsynaptic density|dendritic spine|perinuclear region of cytoplasm|	GTP catabolic process|GTP catabolic process|endocytosis|synapse assembly|filopodium assembly|	GTPase activity|protein binding|GTP binding|	2	0.5	0.499	1	-0.6	3.69	-0.6	2.98	0.0419	-2	1.5	1055	0.00471804	FALSE
ENSMUSG00000090486	BC035947	cDNA sequence BC035947	None	None	None	7	0.3	0.453	6	0.7	2.93	0.6	2.98	0.0419	-0.5	2	1056	0.00472251	FALSE
ENSMUSG00000031385	PLXNB3	plexin B3	intracellular|plasma membrane|integral component of membrane|	positive regulation of endothelial cell proliferation|negative regulation of cell adhesion|axon guidance|negative regulation of lamellipodium assembly|negative regulation of cell migration|negative regulation of GTPase activity|positive chemotaxis|cell chemotaxis|semaphorin-plexin signaling pathway|	protein binding|semaphorin receptor activity|protein domain specific binding|	7	0.6	1.85	7	0.6	1.33	0.6	2.97	0.0419	-0.2	2	1057	0.00472698	FALSE
ENSMUSG00000044055	OTOS	otospiralin	extracellular region|	sensory perception of sound|	None	5	0.8	1.12	4	0.8	2.05	0.8	2.97	0.0419	-0.8	2	1058	0.00473145	FALSE
ENSMUSG00000036523	GREB1	growth regulation by estrogen in breast cancer 1	integral component of membrane|	None	None	6	0.2	0.256	4	-0.9	4.98	-0.9	2.98	0.0419	-2	1.1	1059	0.00473592	FALSE
ENSMUSG00000074483	BGLAP	bone gamma-carboxyglutamate (gla) protein	extracellular region|extracellular space|rough endoplasmic reticulum|Golgi apparatus|dendrite|membrane-bounded vesicle|perikaryon|	skeletal system development|osteoblast differentiation|osteoblast development|cell adhesion|cell aging|response to mechanical stimulus|response to gravity|response to zinc ion|response to activity|bone mineralization|regulation of bone mineralization|response to vitamin K|response to vitamin D|response to testosterone|response to hydroxyisoflavone|odontogenesis|response to drug|response to estrog…	structural molecule activity|calcium ion binding|structural constituent of bone|hydroxyapatite binding|	5	0	0	5	-0.6	4.46	-0.6	2.98	0.0419	-2	0.7	1060	0.0047404	FALSE
ENSMUSG00000032281	ACSBG1	acyl-CoA synthetase bubblegum family member 1	cytoplasm|endoplasmic reticulum|cytoplasmic membrane-bounded vesicle|	very long-chain fatty acid metabolic process|ovarian follicle atresia|long-chain fatty acid metabolic process|myelination|response to glucocorticoid|	long-chain fatty acid-CoA ligase activity|ATP binding|very long-chain fatty acid-CoA ligase activity|	7	0.9	2.27	6	0.3	1.15	0.6	2.98	0.0419	-0.2	2	1061	0.00474487	FALSE
ENSMUSG00000095324	GM20825	predicted gene, 20825	None	None	None	6	1.1	4.8	5	-0.3	0.673	1.1	2.97	0.0419	-0.4	3	1062	0.00474934	FALSE
ENSMUSG00000063651	CNFN	cornifelin	cornified envelope|cytoplasm|extracellular vesicular exosome|	keratinization|	None	7	0.9	4.52	5	-0.3	0.596	0.8	2.97	0.0419	-0.3	3	1063	0.00475381	FALSE
ENSMUSG00000046995	2610303G11RIK	RIKEN cDNA 2610303G11 gene	cellular_component|	biological_process|	molecular_function|	5	0.2	0.0827	4	1.4	3.81	1.1	2.98	0.0419	-0.3	2	1064	0.00475829	FALSE
ENSMUSG00000051002	GM9848	N/A	None	None	None	5	1	1.06	6	0.8	2.13	0.9	2.95	0.042	-0.2	2	1065	0.00476276	FALSE
ENSMUSG00000078870	GM14410	predicted gene 14410	cellular_component|	biological_process|	molecular_function|	4	0.9	1.6	3	0.7	1.6	1	2.96	0.042	-0.6	2	1066	0.00476723	FALSE
ENSMUSG00000021700	RAB3C	RAB3C, member RAS oncogene family	cytosol|plasma membrane|synaptic vesicle|vesicle|perinuclear region of cytoplasm|	small GTPase mediated signal transduction|protein transport|regulation of exocytosis|antigen processing and presentation|	GTP binding|	4	0	0	5	-0.9	4.47	-0.8	2.96	0.042	-2	0.7	1067	0.0047717	FALSE
ENSMUSG00000032192	GNB5	guanine nucleotide binding protein (G protein), beta 5	nucleus|plasma membrane|	GTP catabolic process|signal transduction|phototransduction, visible light|rhodopsin mediated signaling pathway|regulation of rhodopsin mediated signaling pathway|negative regulation of voltage-gated calcium channel activity|	GTPase activity|signal transducer activity|protein binding|G-protein gamma-subunit binding|chaperone binding|	6	0.8	3.18	6	0.3	0.318	0.7	2.95	0.042	-0.2	2	1068	0.00477617	FALSE
ENSMUSG00000071361	MCPT9	mast cell protease 9	intracellular|	None	catalytic activity|peptidase activity|serine-type peptidase activity|hydrolase activity|	5	1.2	4.97	6	-0.1	0.182	1.1	2.95	0.042	-0.2	3	1069	0.00478065	FALSE
ENSMUSG00000041313	SLC7A1	solute carrier family 7 (cationic amino acid transporter, y+ system), member 1	plasma membrane|integral component of plasma membrane|membrane|	amino acid transmembrane transport|transport|ion transport|amino acid transport|arginine transport|transmembrane transport|	arginine transmembrane transporter activity|	2	0	0	1	-0.6	3.69	-0.6	2.95	0.042	-2	1.4	1070	0.00478512	FALSE
ENSMUSG00000025586	CPEB1	cytoplasmic polyadenylation element binding protein 1	cytoplasmic mRNA processing body|nucleus|cytoplasm|postsynaptic density|cell junction|dendrite|postsynaptic membrane|	mRNA processing|cellular response to insulin stimulus|cellular response to amino acid stimulus|cellular response to hypoxia|negative regulation of cytoplasmic translation|	nucleotide binding|translation repressor activity, nucleic acid binding|mRNA 3'-UTR AU-rich region binding|metal ion binding|	3	0	0	1	-0.7	4.08	-0.7	2.96	0.042	-2	1.3	1071	0.00478959	FALSE
ENSMUSG00000038582	PPTC7	PTC7 protein phosphatase homolog (S. cerevisiae)	mitochondrion|	dephosphorylation|	phosphoprotein phosphatase activity|metal ion binding|	5	0	0	4	-0.5	4.22	-0.5	2.95	0.042	-2	0.9	1072	0.00479406	FALSE
ENSMUSG00000094024	GM20579	N/A	None	None	None	4	0.9	0.734	2	-0.5	4.09	-0.5	2.96	0.042	-2	1.5	1073	0.00479853	FALSE
ENSMUSG00000093955	IGHV1-34	immunoglobulin heavy variable 1-34	None	None	None	3	0.9	1.75	3	0.6	1.5	0.8	2.96	0.042	-0.7	2	1074	0.004803	FALSE
ENSMUSG00000054074	SKIDA1	SKI/DACH domain containing 1	nucleus|	None	None	6	0.9	3.69	4	0.2	0.035	0.8	2.95	0.042	-0.3	2	1075	0.00480748	FALSE
ENSMUSG00000070618	BC080695	cDNA sequence BC080695	cellular_component|	biological_process|	molecular_function|	6	0	0	2	-0.9	5.01	-0.9	2.96	0.042	-2	0.8	1076	0.00481195	FALSE
ENSMUSG00000041566	TSSK1	testis-specific serine kinase 1	acrosomal vesicle|cytoplasm|cytoplasmic vesicle|motile cilium|cell projection|	protein phosphorylation|multicellular organismal development|spermatogenesis|spermatid development|phosphorylation|cell differentiation|	nucleotide binding|magnesium ion binding|protein kinase activity|protein serine/threonine kinase activity|protein binding|ATP binding|kinase activity|transferase activity|transferase activity, transferring phosphorus-containing groups|metal ion binding|	5	1.2	4.13	4	0.2	0.245	0.8	2.96	0.042	-0.2	3	1077	0.00481642	FALSE
ENSMUSG00000029229	CHIC2	cysteine-rich hydrophobic domain 2	cellular_component|Golgi-associated vesicle|plasma membrane|	biological_process|	molecular_function|protein binding|	5	0	0	5	-0.6	4.42	-0.6	2.95	0.042	-2	0.8	1078	0.00482089	FALSE
ENSMUSG00000040746	RNF167	ring finger protein 167	cytoplasm|endomembrane system|integral component of membrane|	protein polyubiquitination|negative regulation of cell cycle|	ubiquitin-protein transferase activity|protein binding|zinc ion binding|ligase activity|	8	0.6	0.54	5	0.5	2.63	0.5	2.96	0.042	-0.2	2	1079	0.00482537	FALSE
ENSMUSG00000062785	KCNC3	potassium voltage-gated channel, Shaw-related subfamily, member 3	plasma membrane|voltage-gated potassium channel complex|axolemma|neuromuscular junction|dendrite membrane|neuronal cell body membrane|axon terminus|	potassium ion transport|synaptic transmission|cell death|regulation of ion transmembrane transport|regulation of neurotransmitter secretion|protein homooligomerization|potassium ion transmembrane transport|	voltage-gated potassium channel activity|delayed rectifier potassium channel activity|	8	0.4	0.226	8	-0.7	5.06	-0.7	2.94	0.0422	-2	0.9	1080	0.00482984	FALSE
ENSMUSG00000022827	RABL3	RAB, member of RAS oncogene family-like 3	None	small GTPase mediated signal transduction|	GTP binding|	4	0.8	1.45	4	-0.8	4.34	-0.8	2.94	0.0422	-2	1.4	1081	0.00483431	FALSE
ENSMUSG00000004540	PSG17	pregnancy specific glycoprotein 17	None	immune response|female pregnancy|	protein binding|heparan sulfate proteoglycan binding|	8	0.8	4.51	7	-0.7	3.41	0.4	2.93	0.0424	-1.1	2.8	1082	0.00483878	FALSE
ENSMUSG00000054702	AP1S3	adaptor-related protein complex 1, sigma 3 subunit	Golgi membrane|lysosomal membrane|cytosol|coated pit|membrane coat|cytoplasmic vesicle membrane|trans-Golgi network membrane|	intracellular protein transport|post-Golgi vesicle-mediated transport|viral process|antigen processing and presentation of exogenous peptide antigen via MHC class II|regulation of defense response to virus by virus|membrane organization|	protein transporter activity|	4	0.6	0.306	4	0.7	2.85	0.7	2.93	0.0424	-0.6	2	1083	0.00484325	FALSE
ENSMUSG00000090744	GM6871	predicted gene 6871	cellular_component|	regulation of transcription, DNA-templated|	sequence-specific DNA binding transcription factor activity|metal ion binding|	5	0.5	0.567	4	0.8	2.75	0.7	2.93	0.0424	-0.5	2	1084	0.00484773	FALSE
ENSMUSG00000047342	ZFP286	zinc finger protein 286	cellular_component|	regulation of transcription, DNA-templated|	sequence-specific DNA binding transcription factor activity|metal ion binding|	7	0.4	0.444	3	0.9	3.01	0.7	2.93	0.0424	-0.4	2	1085	0.0048522	FALSE
ENSMUSG00000054342	KCNN4	potassium intermediate/small conductance calcium-activated channel, subfamily N, member 4	plasma membrane|plasma membrane|voltage-gated potassium channel complex|basolateral plasma membrane|apical plasma membrane|neuronal cell body|membrane raft|	immune system process|potassium ion transport|calcium ion transport|cell volume homeostasis|defense response|synaptic transmission|stabilization of membrane potential|phospholipid translocation|saliva secretion|positive regulation of protein secretion|positive regulation of T cell receptor signaling pathway|potassium ion export|potassium ion transmembrane transport|	protein binding|calmodulin binding|calcium-activated potassium channel activity|protein phosphatase binding|Intermediate conductance calcium-activated potassium channel activity|	6	1.4	4.21	4	0.1	0.0212	0.8	2.93	0.0424	0	3	1086	0.00485667	FALSE
ENSMUSG00000073407	GM6034	predicted gene 6034	cellular_component|	biological_process|	molecular_function|	3	0	0	2	-0.8	4.04	-0.8	2.93	0.0424	-2	1.1	1087	0.00486114	FALSE
ENSMUSG00000048978	NRSN1	neurensin 1	integral component of membrane|cytoplasmic membrane-bounded vesicle|transport vesicle|growth cone|neuron projection|neuronal cell body|	nervous system development|	None	8	1	1.98	6	0.5	1.55	0.8	2.93	0.0424	-0.3	2	1088	0.00486561	FALSE
ENSMUSG00000018925	GM11435	N/A	None	None	None	6	0.7	0.79	5	-0.5	4.34	-0.5	2.93	0.0424	-1.9	1.4	1089	0.00487009	FALSE
ENSMUSG00000056153	SOCS6	suppressor of cytokine signaling 6	immunological synapse|cytoplasm|	defense response|JAK-STAT cascade|negative regulation of signal transduction|proteasomal protein catabolic process|protein ubiquitination|regulation of growth|negative regulation of T cell activation|	protein binding|	6	1.2	4.33	4	0.1	0.0964	1.1	2.92	0.0426	-0.1	3	1090	0.00487456	FALSE
ENSMUSG00000091077	GM21292	predicted gene, 21292	None	None	None	7	1.1	4.73	5	-0.2	0.517	1	2.91	0.0426	-0.3	2.9	1091	0.00487903	FALSE
ENSMUSG00000000690	HOXB6	homeobox B6	nucleus|	transcription, DNA-templated|regulation of transcription, DNA-templated|anterior/posterior pattern specification|erythrocyte homeostasis|embryonic skeletal system morphogenesis|	sequence-specific DNA binding transcription factor activity|sequence-specific DNA binding|poly(A) RNA binding|	8	0.4	0.836	7	0.7	2.43	0.7	2.92	0.0426	-0.6	1.9	1092	0.0048835	FALSE
[truncated: 21,269 more rows]
