# Supplementary material for: Pathways for macrophage uptake of cell-free circular RNAs
Source: Mol Cell. Author manuscript; Available in PMC 2024 Jul 2. (PMC11218042; doi:10.1016/j.molcel.2024.04.022)
Supplement: 3 [file NIHMS1992517-supplement-3.xlsx]

## Sheet: TableS3 IONP_mRNA_Screen
#GeneID	Symbol	GeneInfo	Localization	Process	Function	# elements 1	casTLE Effect 1	casTLE Score 1	# elements 2	casTLE Effect 2	casTLE Score 2	Combo casTLE Effect	Combo casTLE Score	casTLE p-value	Minimum Effect Estimate	Maximum Effect Estimate	Ranks	padj	BH
ENSMUSG00000042473	TBC1D8B	TBC1 domain family, member 8B (with GRAM domain)	None	positive regulation of Rab GTPase activity|	Rab GTPase activator activity|calcium ion binding|	7	-9.1	20.2	3	-8.2	8.63	-9	28.3	0.0001	-17.1	-8	1	4.47527e-06	FALSE
ENSMUSG00000094829	GM21809	N/A	None	None	None	10	-2	27.9	7	-1.2	12.5	-1.6	38.7	0.0001	-2.5	-1	2	8.95055e-06	FALSE
ENSMUSG00000028955	VAMP3	vesicle-associated membrane protein 3	plasma membrane|integral component of membrane|apical plasma membrane|cell junction|clathrin-coated vesicle|secretory granule|clathrin-coated vesicle membrane|SNARE complex|neuron projection|synapse|recycling endosome|	positive regulation of receptor recycling|protein complex assembly|exocytosis|vesicle docking involved in exocytosis|vesicle-mediated transport|calcium ion-dependent exocytosis|substrate adhesion-dependent cell spreading|retrograde transport, endosome to Golgi|Golgi to plasma membrane protein transport|membrane fusion|	protein binding|syntaxin-1 binding|	8	-2.3	22.9	5	-1.6	19.9	-1.9	41.1	0.0001	-3.1	-1.2	3	1.34258e-05	FALSE
ENSMUSG00000094064	GM21626	predicted gene, 21626	None	None	None	8	-2	16.2	5	-2.1	29.3	-2.1	44.9	0.0001	-3.5	-1.4	4	1.79011e-05	FALSE
ENSMUSG00000095968	GM21842	N/A	None	None	None	8	-2	15.6	5	-2.1	29.3	-2.1	44.4	0.0001	-3.5	-1.4	5	2.23764e-05	FALSE
ENSMUSG00000095433	GM21914	N/A	None	None	None	8	-2.1	41.1	5	-2.1	33.8	-2.1	74.5	0.0001	-3.1	-1.5	6	2.68516e-05	FALSE
ENSMUSG00000096532	GM21633	predicted gene, 21633	None	None	None	8	-2	16.2	5	-2.1	29.3	-2.1	44.9	0.0001	-3.5	-1.4	7	3.13269e-05	FALSE
ENSMUSG00000026566	MPZL1	myelin protein zero-like 1	integral component of plasma membrane|	transmembrane receptor protein tyrosine kinase signaling pathway|cell-cell signaling|	structural molecule activity|protein binding|	7	-8.8	20	4	-8.2	7.96	-8.7	27.4	0.0001	-16.2	-7.8	8	3.58022e-05	FALSE
ENSMUSG00000039354	SMARCAL1	SWI/SNF related, matrix associated, actin dependent regulator of chromatin, subfamily a-like 1	nucleus|DNA replication factor A complex|site of double-strand break|	DNA strand renaturation|DNA strand renaturation|ATP catabolic process|ATP catabolic process|DNA metabolic process|regulation of transcription from RNA polymerase II promoter|cellular response to DNA damage stimulus|chromatin modification|replication fork processing|	DNA binding|helicase activity|protein binding|ATP binding|DNA-dependent ATPase activity|annealing helicase activity|annealing helicase activity|	4	-4.6	24.1	2	-4.9	25.8	-4.9	49.3	0.0001	-8.8	-4.2	9	4.02775e-05	FALSE
ENSMUSG00000047370	GM7367	1110014K08Rik pseudogene	None	None	None	10	-1.4	20.2	7	-1.7	16.2	-1.7	35.8	0.0001	-2.3	-1	10	4.47527e-05	FALSE
ENSMUSG00000095725	GM21801	N/A	None	None	None	8	-2.1	41.1	5	-2.1	33.8	-2.1	74.5	0.0001	-3.1	-1.5	11	4.9228e-05	FALSE
ENSMUSG00000031409	TCEAL6	transcription elongation factor A (SII)-like 6	nucleus|	transcription, DNA-templated|regulation of transcription, DNA-templated|	None	9	-1.7	16.2	5	-2.4	38	-2.1	53.1	0.0001	-3.4	-1.4	12	5.37033e-05	FALSE
ENSMUSG00000038781	STAP2	signal transducing adaptor family member 2	cytoplasm|plasma membrane|	None	protein binding|	2	-2.6	18.9	2	-3	27	-3	45.3	0.0001	-5	-2.3	13	5.81786e-05	FALSE
ENSMUSG00000031762	MT2	metallothionein 2	intracellular|	cellular zinc ion homeostasis|nitric oxide mediated signal transduction|detoxification of copper ion|	zinc ion binding|metal ion binding|	10	-1.7	28.4	8	-1.5	20.1	-1.6	47.7	0.0001	-2.3	-1.1	14	6.26538e-05	FALSE
ENSMUSG00000094345	IGKV14-126	immunoglobulin kappa variable 14-126	None	None	None	6	-2	17.3	3	-1.9	19	-1.9	35.8	0.0001	-3.5	-1.3	15	6.71291e-05	FALSE
ENSMUSG00000004846	PLOD3	procollagen-lysine, 2-oxoglutarate 5-dioxygenase 3	endoplasmic reticulum|endoplasmic reticulum membrane|rough endoplasmic reticulum membrane|extracellular vesicular exosome|	in utero embryonic development|endothelial cell morphogenesis|cellular protein modification process|protein localization|neural tube development|extracellular matrix organization|collagen fibril organization|cellular response to hormone stimulus|vasodilation|epidermis morphogenesis|oxidation-reduction process|lung morphogenesis|basement membrane assembly|	iron ion binding|protein binding|procollagen-lysine 5-dioxygenase activity|L-ascorbic acid binding|procollagen glucosyltransferase activity|procollagen galactosyltransferase activity|	9	-2.3	69	6	-0.7	3.77	-2.2	70	0.0001	-3.4	-1.4	16	7.16044e-05	FALSE
ENSMUSG00000024947	MEN1	multiple endocrine neoplasia I	chromatin|nucleus|nucleoplasm|cytoplasm|cytosol|nuclear matrix|cleavage furrow|histone methyltransferase complex|histone methyltransferase complex|protein complex|	negative regulation of transcription from RNA polymerase II promoter|MAPK cascade|leukocyte homeostasis|negative regulation of protein phosphorylation|osteoblast fate commitment|osteoblast development|DNA repair|chromatin remodeling|transcription, DNA-templated|transcription initiation from RNA polymerase II promoter|cellular response to DNA damage stimulus|cell cycle arrest|transforming growth f…	four-way junction DNA binding|Y-form DNA binding|chromatin binding|double-stranded DNA binding|protein binding|histone-lysine N-methyltransferase activity|protein binding, bridging|sequence-specific DNA binding|transcription regulatory region DNA binding|protein N-terminus binding|R-SMAD binding|	6	-3.1	23.6	3	-2.9	25.7	-3	48.8	0.0001	-5.8	-2.3	17	7.60797e-05	FALSE
ENSMUSG00000042425	FRMPD3	FERM and PDZ domain containing 3	cytoskeleton|	None	None	7	-2.3	18.5	5	-1.7	12.2	-2.2	29.2	0.0001	-3.6	-1.3	18	8.05549e-05	FALSE
ENSMUSG00000019916	P4HA1	prolyl 4-hydroxylase, alpha polypeptide I	mitochondrion|endoplasmic reticulum|endoplasmic reticulum lumen|membrane|intracellular membrane-bounded organelle|	peptidyl-proline hydroxylation to 4-hydroxy-L-proline|collagen fibril organization|oxidation-reduction process|	procollagen-proline 4-dioxygenase activity|iron ion binding|protein binding|oxidoreductase activity, acting on single donors with incorporation of molecular oxygen, incorporation of two atoms of oxygen|L-ascorbic acid binding|	8	-2.4	30.4	6	-0.9	1.58	-1.8	29.9	0.0001	-4	-0.9	19	8.50302e-05	FALSE
ENSMUSG00000034300	FAM53C	family with sequence similarity 53, member C	None	None	None	5	-5.6	22.8	3	-6.1	24.2	-6.1	46.4	0.0001	-11.6	-5.4	20	8.95055e-05	FALSE
ENSMUSG00000094444	GM21562	predicted gene, 21562	None	None	None	8	-2	16.2	5	-2.1	29.3	-2.1	44.9	0.0001	-3.5	-1.4	21	9.39808e-05	FALSE
ENSMUSG00000047459	DYNLRB1	dynein, light chain, roadblock-type 1	cytoplasm|centrosome|cytoplasmic dynein complex|cytoplasmic dynein complex|microtubule|membrane|	transport|microtubule-based movement|visual behavior|metabolic process|metabolic process|	microtubule motor activity|identical protein binding|	1	-8.6	17	1	-8.7	14.5	-8.7	31.1	0.0001	-16.5	-8.2	22	9.8456e-05	FALSE
ENSMUSG00000020869	LRRC59	leucine rich repeat containing 59	nuclear envelope|endoplasmic reticulum|endoplasmic reticulum membrane|membrane|integral component of membrane|mitochondrial nucleoid|	None	poly(A) RNA binding|	7	-3.3	22.7	4	-3	24.9	-3.2	47	0.0001	-5.8	-2.4	23	0.000102931	TRUE
ENSMUSG00000095554	IGHV1-14	immunoglobulin heavy variable 1-14 (pseudogene)	None	None	None	5	-1.6	17	5	-1.4	11.2	-1.6	27.8	0.0001	-2.9	-0.9	24	0.000107407	TRUE
ENSMUSG00000030446	ZFP273	zinc finger protein 273	cellular_component|	regulation of transcription, DNA-templated|	sequence-specific DNA binding transcription factor activity|metal ion binding|	8	-4.3	22.8	5	-5.1	22.7	-5	44.6	0.0001	-9.5	-4.1	25	0.000111882	TRUE
ENSMUSG00000095556	AC163993.1	N/A	None	None	None	8	-2	19.3	5	-1.7	13.2	-1.7	31.8	0.0001	-3.1	-1	26	0.000116357	TRUE
ENSMUSG00000076749	TCRG-C1	T cell receptor gamma, constant 1	None	homeostasis of number of cells within a tissue|	None	7	-1.6	12.7	4	-1.8	17.3	-1.8	29.6	0.0001	-3.2	-1.1	27	0.000120832	TRUE
ENSMUSG00000019189	RNF145	ring finger protein 145	integral component of membrane|	None	zinc ion binding|	9	-6.6	20	3	-6.1	24.1	-6.5	43.6	0.0001	-12.5	-5.8	28	0.000125308	TRUE
ENSMUSG00000096230	GM16429	predicted gene 16429	cellular_component|	biological_process|	molecular_function|	2	-4.9	25.8	1	-5.1	27.3	-5.1	52.6	0.0001	-9.7	-4.5	29	0.000129783	TRUE
ENSMUSG00000096272	GM21588	predicted gene, 21588	None	None	None	9	-2	15.7	6	-2.1	29.3	-2.1	44.4	0.0001	-3.3	-1.3	30	0.000134258	TRUE
ENSMUSG00000044600	SMIM7	small integral membrane protein 7	integral component of membrane|	None	None	8	-1.7	12.5	6	-1.7	15.3	-1.7	27.4	0.0001	-2.6	-1	31	0.000138733	TRUE
ENSMUSG00000094232	GM21539	predicted gene, 21539	None	None	None	8	-2	16.2	5	-2.1	29.3	-2.1	44.9	0.0001	-3.5	-1.4	32	0.000143209	TRUE
ENSMUSG00000061838	SUCLG2	succinate-CoA ligase, GDP-forming, beta subunit	mitochondrion|mitochondrial matrix|plasma membrane|succinate-CoA ligase complex (GDP-forming)|	tricarboxylic acid cycle|tricarboxylic acid cycle|succinyl-CoA metabolic process|succinate metabolic process|cellular metabolic process|small molecule metabolic process|	succinate-CoA ligase (GDP-forming) activity|ATP binding|GTP binding|GDP binding|protein heterodimerization activity|	7	-2.1	29.2	4	-1.6	17.7	-2	45.3	0.0001	-3.2	-1.2	33	0.000147684	TRUE
ENSMUSG00000054766	SET	SET nuclear proto-oncogene	nucleus|nucleoplasm|cytoplasm|endoplasmic reticulum|cytosol|protein complex|perinuclear region of cytoplasm|	mitotic cell cycle|DNA replication|nucleosome assembly|nucleosome disassembly|nucleocytoplasmic transport|gene expression|RNA metabolic process|mRNA metabolic process|negative regulation of histone acetylation|negative regulation of catalytic activity|negative regulation of neuron apoptotic process|negative regulation of transcription, DNA-templated|regulation of catalytic activity|	DNA binding|protein phosphatase inhibitor activity|protein binding|protein phosphatase type 2A regulator activity|histone binding|	6	-2.8	54.9	5	-2.3	44.1	-2.7	97.9	0.0001	-4.4	-1.9	34	0.000152159	TRUE
ENSMUSG00000096711	GM21599	predicted gene, 21599	None	None	None	8	-2	16.2	5	-2.1	29.3	-2.1	44.9	0.0001	-3.5	-1.4	35	0.000156635	TRUE
ENSMUSG00000075134	OLFR1167	olfactory receptor 1167	plasma membrane|membrane|integral component of membrane|	signal transduction|G-protein coupled receptor signaling pathway|sensory perception of smell|response to stimulus|detection of chemical stimulus involved in sensory perception of smell|	signal transducer activity|G-protein coupled receptor activity|olfactory receptor activity|	5	-5.9	49.8	2	-6.1	54.4	-6.1	104	0.0001	-10.9	-5.5	36	0.00016111	TRUE
ENSMUSG00000094134	IGHV5-15	immunoglobulin heavy variable 5-15	None	None	None	5	-9.2	48.3	4	-7.8	14.8	-9.1	62.1	0.0001	-16	-8.1	37	0.000165585	TRUE
ENSMUSG00000047898	CCR4	chemokine (C-C motif) receptor 4	plasma membrane|integral component of plasma membrane|external side of plasma membrane|neuronal cell body|	neuron migration|tolerance induction|chemotaxis|inflammatory response|immune response|G-protein coupled receptor signaling pathway|positive regulation of cytosolic calcium ion concentration|response to radiation|response to bacterium|response to antibiotic|positive regulation of positive chemotaxis|chemokine-mediated signaling pathway|chemokine-mediated signaling pathway|	chemokine receptor activity|C-C chemokine receptor activity|	7	-1.9	5.08	3	-2.8	25.8	-2.7	29.6	0.0001	-4.9	-1.7	38	0.00017006	TRUE
ENSMUSG00000028005	GUCY1B3	guanylate cyclase 1, soluble, beta 3	cytoplasm|guanylate cyclase complex, soluble|intracellular membrane-bounded organelle|	cGMP biosynthetic process|nitric oxide mediated signal transduction|blood coagulation|blood circulation|	guanylate cyclase activity|receptor activity|GTP binding|heme binding|metal ion binding|protein heterodimerization activity|Hsp90 protein binding|	4	-3.5	24.6	2	-3.8	26.4	-3.7	50.4	0.0001	-6.9	-3.1	39	0.000174536	TRUE
ENSMUSG00000095192	GM21529	predicted gene, 21529	None	None	None	8	-2	16.2	5	-2.1	29.3	-2.1	44.9	0.0001	-3.5	-1.4	40	0.000179011	TRUE
ENSMUSG00000054258	GM5082	predicted gene 5082	cellular_component|	biological_process|	molecular_function|	6	-1.7	10	3	-1.8	18.4	-1.8	27.9	0.0001	-2.9	-1.2	41	0.000183486	TRUE
ENSMUSG00000096066	GM10424	predicted gene 10424	cellular_component|	biological_process|	molecular_function|	4	-4.9	23.8	1	-5.1	27.3	-5.1	50.6	0.0001	-9.7	-4.5	42	0.000187962	TRUE
ENSMUSG00000044574	5031434C07RIK	RIKEN cDNA 5031434C07 gene	cellular_component|	biological_process|	molecular_function|	7	-2.1	23.5	6	-1.8	16.6	-1.8	39.4	0.0001	-3.1	-1.1	43	0.000192437	TRUE
ENSMUSG00000056459	ZBTB25	zinc finger and BTB domain containing 25	nucleus|cytoplasm|	transcription, DNA-templated|regulation of transcription, DNA-templated|gene expression|	DNA binding|sequence-specific DNA binding transcription factor activity|protein binding|metal ion binding|	7	-2.2	20.4	4	-1.6	12.7	-1.8	31.9	0.0001	-3.4	-1.2	44	0.000196912	TRUE
ENSMUSG00000089901	GM8113	predicted gene 8113	cellular_component|	biological_process|	molecular_function|	7	-6.6	21	3	-7.2	14.5	-7.2	34.8	0.0001	-13.5	-6.4	45	0.000201387	TRUE
ENSMUSG00000076661	IGHV16-1	immunoglobulin heavy variable 16-1	None	None	None	9	-2.5	43.5	7	-1.6	11.4	-2.1	53.5	0.0001	-3.6	-1.3	46	0.000205863	TRUE
ENSMUSG00000094533	IGHV11-1	immunoglobulin heavy variable 11-1	None	None	None	8	-2.6	68.1	6	-2.3	62.7	-2.3	130	0.0001	-3.7	-1.8	47	0.000210338	TRUE
ENSMUSG00000095345	GM21821	N/A	None	None	None	8	-1.9	18.3	6	-2.1	28.1	-2.1	45.8	0.0001	-3.3	-1.3	48	0.000214813	TRUE
ENSMUSG00000095626	GM21572	predicted gene, 21572	None	None	None	8	-2	16.2	5	-2.1	29.3	-2.1	44.9	0.0001	-3.5	-1.4	49	0.000219288	TRUE
ENSMUSG00000055730	CES2A	carboxylesterase 2A	None	protein glycosylation|	hydrolase activity|carboxylic ester hydrolase activity|	6	-4.6	22.6	3	-5.1	24.5	-5.1	46.4	0.0001	-9.6	-4.3	50	0.000223764	TRUE
ENSMUSG00000066512	KLK1B5	kallikrein 1-related peptidase b5	nucleus|	proteolysis|	catalytic activity|serine-type endopeptidase activity|peptidase activity|serine-type peptidase activity|hydrolase activity|	8	-2.3	22	4	-1.6	7.56	-2.1	28.4	0.0001	-4	-1.1	51	0.000228239	TRUE
ENSMUSG00000045471	HCRT	hypocretin (orexin) neuropeptide precursor	extracellular region|rough endoplasmic reticulum|synaptic vesicle|cell junction|secretory granule|perinuclear region of cytoplasm|	phospholipase C-activating G-protein coupled receptor signaling pathway|positive regulation of cytosolic calcium ion concentration|protein kinase C-activating G-protein coupled receptor signaling pathway|neuropeptide signaling pathway|synaptic transmission|negative regulation of DNA replication|eating behavior|negative regulation of potassium ion transport|regulation of neurotransmitter secretion…	type 1 hypocretin receptor binding|type 2 hypocretin receptor binding|	9	-2.8	60.2	8	-2.1	25.5	-2.4	83.9	0.0001	-3.8	-1.7	52	0.000232714	TRUE
ENSMUSG00000095553	GM21916	N/A	None	None	None	6	-2	20.8	4	-2.1	30.2	-2.1	50.4	0.0001	-3.5	-1.4	53	0.00023719	TRUE
ENSMUSG00000096777	GM21723	N/A	None	None	None	8	-2	15.6	5	-2.1	29.3	-2.1	44.4	0.0001	-3.5	-1.4	54	0.000241665	TRUE
ENSMUSG00000063524	ENO1	enolase 1, (alpha)	phosphopyruvate hydratase complex|extracellular space|nucleus|nucleus|cytoplasm|cytosol|plasma membrane|membrane|M band|extracellular vesicular exosome|	negative regulation of transcription from RNA polymerase II promoter|carbohydrate metabolic process|glucose metabolic process|gluconeogenesis|glycolytic process|glycolytic process|transcription, DNA-templated|response to virus|negative regulation of cell growth|small molecule metabolic process|negative regulation of transcription, DNA-templated|	magnesium ion binding|DNA binding|sequence-specific DNA binding transcription factor activity|transcription corepressor activity|phosphopyruvate hydratase activity|protein binding|poly(A) RNA binding|	6	-1.5	13.9	6	-1.8	16.7	-1.6	29.4	0.0001	-2.6	-1	55	0.00024614	TRUE
ENSMUSG00000096698	GM21780	N/A	None	None	None	6	-2	20.8	4	-2.1	30.2	-2.1	50.4	0.0001	-3.5	-1.4	56	0.000250615	TRUE
ENSMUSG00000058884	OLFR1025-PS1	olfactory receptor 1025, pseudogene 1	None	None	None	4	-9.2	22.4	2	-8.4	5.81	-9.1	27.7	0.0001	-17.2	-8.2	57	0.000255091	TRUE
ENSMUSG00000025130	P4HB	prolyl 4-hydroxylase, beta polypeptide	extracellular region|endoplasmic reticulum|endoplasmic reticulum lumen|endoplasmic reticulum-Golgi intermediate compartment|plasma membrane|procollagen-proline 4-dioxygenase complex|melanosome|extracellular vesicular exosome|	protein folding|peptidyl-proline hydroxylation to 4-hydroxy-L-proline|extracellular matrix organization|response to endoplasmic reticulum stress|lipoprotein metabolic process|small molecule metabolic process|cell redox homeostasis|cellular response to hypoxia|regulation of oxidative stress-induced intrinsic apoptotic signaling pathway|	protein disulfide isomerase activity|procollagen-proline 4-dioxygenase activity|protein binding|poly(A) RNA binding|protein heterodimerization activity|	9	-2	48.4	6	0	0	-2	45.6	0.0001	-3.6	-1.3	58	0.000259566	TRUE
ENSMUSG00000062611	RPS3A2	ribosomal protein S3A2	None	None	None	6	-2.2	19.1	2	-2.4	52.6	-2.3	71.1	0.0001	-3.8	-1.8	59	0.000264041	TRUE
ENSMUSG00000074884	SERF2	small EDRK-rich factor 2	nucleus|cytosol|	biological_process|	molecular_function|	7	-2	15.8	3	-1.5	11.9	-1.9	26.4	0.0002	-3.4	-1	60	0.000268516	TRUE
ENSMUSG00000063903	KLK1	kallikrein 1	nucleus|extracellular vesicular exosome|	proteolysis|	serine-type endopeptidase activity|	10	-1.2	15.4	7	-1.3	11	-1.2	26	0.0002	-2.2	-0.8	61	0.000272992	TRUE
ENSMUSG00000085473	GM16686	predicted gene, 16686	None	None	None	8	-1.6	18.3	5	-1.4	8.29	-1.5	26	0.0002	-2.7	-0.9	62	0.000277467	TRUE
ENSMUSG00000076680	IGHV6-6	immunoglobulin heavy variable 6-6	None	None	None	6	-1.9	14.9	2	-1.9	12	-1.9	26.4	0.0002	-3.6	-1.2	63	0.000281942	TRUE
ENSMUSG00000091071	1700030C10RIK	RIKEN cDNA 1700030C10 gene	cellular_component|	biological_process|	molecular_function|	5	-1.9	14.7	4	-1.5	11.1	-1.5	24.7	0.0004	-3.2	-0.9	64	0.000286418	FALSE
ENSMUSG00000015812	GNRH1	gonadotropin-releasing hormone 1 (luteinizing-releasing hormone)	extracellular region|extracellular space|	signal transduction|cell-cell signaling|multicellular organismal development|female pregnancy|negative regulation of cell proliferation|regulation of gene expression|response to corticosteroid|ovulation cycle|negative regulation of apoptotic process|response to ethanol|regulation of ovarian follicle development|negative regulation of neuron migration|	hormone activity|gonadotropin hormone-releasing hormone activity|	8	-1.7	15.5	6	-1.2	10	-1.2	24.7	0.0004	-2.2	-0.8	65	0.000290893	FALSE
ENSMUSG00000024858	ADRBK1	adrenergic, beta, receptor kinase 1	cytoplasm|cytosol|plasma membrane|membrane|membrane|	desensitization of G-protein coupled receptor protein signaling pathway|negative regulation of the force of heart contraction by chemical signal|signal transduction|epidermal growth factor receptor signaling pathway|activation of phospholipase C activity|G-protein coupled acetylcholine receptor signaling pathway|tachykinin receptor signaling pathway|heart development|fibroblast growth factor rece…	protein kinase activity|G-protein coupled receptor kinase activity|protein binding|ATP binding|alpha-2A adrenergic receptor binding|Edg-2 lysophosphatidic acid receptor binding|beta-adrenergic receptor kinase activity|	9	-1.3	13.4	7	-1	11.2	-1.2	24.1	0.0004	-2	-0.7	66	0.000295368	FALSE
ENSMUSG00000034820	CPSF7	cleavage and polyadenylation specific factor 7, 59kDa	nucleus|nucleoplasm|mRNA cleavage factor complex|membrane|	mRNA splicing, via spliceosome|transcription from RNA polymerase II promoter|termination of RNA polymerase II transcription|RNA splicing|gene expression|mRNA 3'-end processing|protein tetramerization|	nucleotide binding|protein binding|poly(A) RNA binding|	10	-8.7	22.4	6	-8.3	2.77	-8.7	24.7	0.0004	-16	-7.8	67	0.000299843	FALSE
ENSMUSG00000075106	OLFR1217	olfactory receptor 1217	plasma membrane|membrane|integral component of membrane|	signal transduction|G-protein coupled receptor signaling pathway|sensory perception of smell|response to stimulus|detection of chemical stimulus involved in sensory perception of smell|	signal transducer activity|G-protein coupled receptor activity|olfactory receptor activity|	4	-8.6	12.6	1	-8.7	13	-8.7	25.1	0.0004	-16.4	-8.1	68	0.000304319	FALSE
ENSMUSG00000054178	GM9938	predicted gene 9938	cellular_component|	biological_process|	molecular_function|	8	-1.8	17.5	7	-1.3	7.79	-1.3	24.6	0.0004	-2.4	-0.8	69	0.000308794	FALSE
ENSMUSG00000059830	GM16380	SIVA1, apoptosis-inducing factor pseudogene	None	None	None	7	-1.6	11.2	3	-2	12.6	-2	23.2	0.0011	-3.4	-0.9	70	0.000313269	FALSE
ENSMUSG00000021797	9230112D13RIK	RIKEN cDNA 9230112D13 gene	cellular_component|	biological_process|	molecular_function|	6	-2.1	8.05	4	-2.1	14.6	-2.1	22.2	0.0017	-3.8	-1.2	71	0.000317744	FALSE
ENSMUSG00000066456	HMGN3	high mobility group nucleosomal binding domain 3	chromatin|nucleus|cytoplasm|	biological_process|chromatin modification|positive regulation of transcription from RNA polymerase II promoter|positive regulation of sequence-specific DNA binding transcription factor activity|regulation of insulin secretion involved in cellular response to glucose stimulus|	nucleosomal DNA binding|thyroid hormone receptor binding|	9	-1.8	12.2	4	-1.5	10.8	-1.5	22.3	0.0017	-3	-0.8	72	0.00032222	FALSE
ENSMUSG00000078262	KRTAP4-9	keratin associated protein 4-9	keratin filament|	aging|hair cycle|	None	9	-1.6	16.9	4	-1	6.72	-1.3	22.1	0.0017	-2.5	-0.7	73	0.000326695	FALSE
ENSMUSG00000096499	IGHV1-5	immunoglobulin heavy variable V1-5	None	None	None	8	-2.2	17.3	4	-1.3	6.82	-2.2	21.9	0.0018	-3.5	-1.1	74	0.00033117	FALSE
ENSMUSG00000093825	OLFR723	olfactory receptor 723	plasma membrane|membrane|integral component of membrane|	signal transduction|G-protein coupled receptor signaling pathway|sensory perception of smell|response to stimulus|detection of chemical stimulus involved in sensory perception of smell|	signal transducer activity|G-protein coupled receptor activity|olfactory receptor activity|	9	-1.6	6.39	4	-1.7	15.6	-1.7	21.4	0.002	-2.8	-1	75	0.000335646	FALSE
ENSMUSG00000028671	GALE	UDP-galactose-4-epimerase	cytosol|extracellular vesicular exosome|	carbohydrate metabolic process|galactose catabolic process|galactose catabolic process|cellular metabolic process|small molecule metabolic process|	UDP-glucose 4-epimerase activity|UDP-glucose 4-epimerase activity|protein homodimerization activity|coenzyme binding|	9	-1.5	16.1	7	-1.7	5.74	-1.5	21.4	0.002	-2.7	-0.7	76	0.000340121	FALSE
ENSMUSG00000053873	AYM1	activator of yeast meiotic promoters 1	male germ cell nucleus|female germ cell nucleus|	positive regulation of transcription from RNA polymerase II promoter|	molecular_function|	6	-1.5	16.5	5	-1.1	6.35	-1.3	21.6	0.002	-2.3	-0.7	77	0.000344596	FALSE
ENSMUSG00000068067	1110057P08RIK	RIKEN cDNA 1110057P08 gene	cellular_component|	biological_process|	molecular_function|	3	-2	11.4	3	-1.7	9.71	-1.7	20.5	0.0021	-3.6	-0.9	78	0.000349071	FALSE
ENSMUSG00000031950	GABARAPL2	GABA(A) receptor-associated protein-like 2	Golgi membrane|Golgi membrane|autophagic vacuole membrane|intracellular|cytoplasm|autophagic vacuole|Golgi apparatus|cytosol|cytoplasmic vesicle|	intra-Golgi vesicle-mediated transport|autophagy|protein transport|positive regulation of ATPase activity|negative regulation of proteasomal protein catabolic process|	SNARE binding|protein binding|microtubule binding|beta-tubulin binding|GABA receptor binding|GABA receptor binding|ATPase binding|	6	-1.6	9.29	4	-1.6	11.1	-1.6	20	0.0021	-2.8	-1	79	0.000353547	FALSE
ENSMUSG00000071456	1110002L01RIK	RIKEN cDNA 1110002L01 gene	cellular_component|	biological_process|	molecular_function|	7	-2.4	15.9	3	-1.3	4.89	-1.5	19.6	0.0025	-4.2	-0.9	80	0.000358022	FALSE
ENSMUSG00000005057	SH2B2	SH2B adaptor protein 2	cytoplasm|cytosol|plasma membrane|	signal transduction|blood coagulation|insulin receptor signaling pathway|positive regulation of signal transduction|intracellular signal transduction|regulation of JAK-STAT cascade|	signal transducer activity|SH3/SH2 adaptor activity|protein binding|JAK pathway signal transduction adaptor activity|	9	-0.9	6.39	7	-1	12	-1	18	0.0025	-1.6	-0.6	81	0.000362497	FALSE
ENSMUSG00000056209	NPM3	nucleophosmin/nucleoplasmin 3	nucleolus|	rRNA processing|rRNA transcription|	protein binding|poly(A) RNA binding|	8	-1.6	9.81	4	-1.8	10.2	-1.7	19.6	0.0025	-3.3	-0.8	82	0.000366972	FALSE
ENSMUSG00000095625	GM21947	N/A	None	None	None	4	-1.9	7.53	2	-1.8	11.6	-1.8	18.7	0.0025	-3.7	-1	83	0.000371448	FALSE
ENSMUSG00000024032	TFF1	trefoil factor 1	extracellular space|	carbohydrate metabolic process|digestion|negative regulation of cell proliferation|response to iron ion|cell differentiation|maintenance of gastrointestinal epithelium|response to estradiol|response to peptide hormone|	protein binding|growth factor activity|	9	-0.9	6.64	5	-1.3	12.7	-1.2	18.6	0.0025	-2.1	-0.7	84	0.000375923	FALSE
ENSMUSG00000079174	GM3054	predicted gene 3054	cellular_component|	biological_process|	molecular_function|	10	-2.5	14.9	5	-1.5	4.97	-1.5	19	0.0025	-4.1	-0.7	85	0.000380398	FALSE
ENSMUSG00000094893	GM4791	predicted gene 4791	cellular_component|	biological_process|	molecular_function|	6	-1.5	15.1	5	-1.6	4.01	-1.6	18.7	0.0025	-3.1	-0.8	86	0.000384874	FALSE
ENSMUSG00000005575	UBE2M	ubiquitin-conjugating enzyme E2M	cytosol|extracellular vesicular exosome|	cellular protein modification process|cellular protein modification process|transforming growth factor beta receptor signaling pathway|protein ubiquitination|protein ubiquitination|positive regulation of neuron apoptotic process|protein neddylation|protein neddylation|	ubiquitin-protein transferase activity|ubiquitin-protein transferase activity|protein binding|ATP binding|ribosomal S6-glutamic acid ligase activity|NEDD8 ligase activity|	9	-1.4	18.6	2	-0.7	1.25	-1.4	18.8	0.0025	-2.7	-0.7	87	0.000389349	FALSE
ENSMUSG00000066936	GM10188	predicted gene 10188	cellular_component|	biological_process|	molecular_function|	6	-2.1	19.4	3	-0.7	1.31	-2.1	18.8	0.0025	-3.8	-1	88	0.000393824	FALSE
ENSMUSG00000021600	8030423J24RIK	RIKEN cDNA 8030423J24 gene	cellular_component|	biological_process|	molecular_function|	5	-1.9	15.5	3	-1.2	4.41	-1.9	18.4	0.0025	-3.5	-0.9	89	0.000398299	FALSE
ENSMUSG00000073563	CSNK1G3	casein kinase 1, gamma 3	cytoplasm|	cellular protein modification process|protein phosphorylation|signal transduction|Wnt signaling pathway|	protein kinase activity|protein serine/threonine kinase activity|ATP binding|	7	-1.5	9.49	5	-1.5	8.92	-1.5	18	0.0025	-3	-0.8	90	0.000402775	FALSE
ENSMUSG00000031167	RBM3	RNA binding motif (RNP1, RRM) protein 3	nucleus|cytoplasm|large ribosomal subunit|dendrite|	RNA processing|translation|regulation of translation|response to cold|production of miRNAs involved in gene silencing by miRNA|positive regulation of translation|	nucleotide binding|RNA binding|protein binding|ribosomal large subunit binding|poly(A) RNA binding|	7	-1.4	8.75	5	-1.2	9.04	-1.3	17.3	0.0026	-2.5	-0.7	91	0.00040725	FALSE
ENSMUSG00000070563	SPACA4	sperm acrosome associated 4	acrosomal vesicle|plasma membrane|anchored component of membrane|	cell adhesion|	None	6	-8.5	10.1	3	-7.3	8.23	-8.5	17.6	0.0026	-16.2	-7.4	92	0.000411725	FALSE
ENSMUSG00000027556	CAR1	carbonic anhydrase 1	cytoplasm|extracellular vesicular exosome|	one-carbon metabolic process|	carbonate dehydratase activity|zinc ion binding|lyase activity|metal ion binding|	8	-1.6	18.4	6	-0.3	0.595	-1.5	17.4	0.0026	-2.6	-0.7	93	0.0004162	FALSE
ENSMUSG00000068604	GM8225	ribosomal protein S2 pseudogene	None	None	None	5	-1.5	14.4	5	-1.1	4.14	-1.4	17.7	0.0026	-3	-0.7	94	0.000420676	FALSE
ENSMUSG00000015750	APH1A	APH1A gamma secretase subunit	endoplasmic reticulum|endoplasmic reticulum membrane|Golgi apparatus|plasma membrane|integral component of plasma membrane|membrane|Golgi cisterna membrane|	metanephros development|membrane protein ectodomain proteolysis|Notch signaling pathway|Notch receptor processing|Notch receptor processing|protein processing|membrane protein intracellular domain proteolysis|membrane protein intracellular domain proteolysis|amyloid precursor protein catabolic process|amyloid precursor protein catabolic process|positive regulation of apoptotic process|positive re…	endopeptidase activity|protein binding|	9	-1.7	19.1	6	-0.3	1	-1.6	17.9	0.0026	-3.3	-0.8	95	0.000425151	FALSE
ENSMUSG00000016409	NKAP	NFKB activating protein	nucleus|cytoplasm|	negative regulation of transcription from RNA polymerase II promoter|transcription, DNA-templated|Notch signaling pathway|stem cell maintenance|granulocyte differentiation|T cell differentiation in thymus|negative regulation of transcription, DNA-templated|positive regulation of alpha-beta T cell differentiation|hematopoietic stem cell proliferation|	chromatin binding|protein binding|chromatin DNA binding|poly(A) RNA binding|	3	-8.2	9.92	1	-7.9	7.52	-8.1	17	0.0026	-15.4	-7.5	96	0.000429626	FALSE
ENSMUSG00000078186	GM13821	predicted gene 13821	cellular_component|	biological_process|	molecular_function|	4	-1.3	8.36	4	-1.2	8.98	-1.2	16.9	0.0026	-2.5	-0.7	97	0.000434102	FALSE
ENSMUSG00000059552	TRP53	transformation related protein 53	chromatin|chromatin|nuclear chromatin|intracellular|nucleus|nucleus|nucleoplasm|replication fork|transcription factor complex|transcription factor complex|transcription factor TFIID complex|nucleolus|cytoplasm|cytoplasm|mitochondrion|mitochondrion|mitochondrion|mitochondrion|mitochondrial matrix|endoplasmic reticulum|cytosol|cytosol|nuclear matrix|nuclear body|PML body|protein complex|	protein import into nucleus, translocation|negative regulation of transcription from RNA polymerase II promoter|negative regulation of transcription from RNA polymerase II promoter|negative regulation of transcription from RNA polymerase II promoter|negative regulation of transcription from RNA polymerase II promoter|DNA strand renaturation|in utero embryonic development|somitogenesis|release of …	RNA polymerase II core promoter sequence-specific DNA binding|RNA polymerase II core promoter proximal region sequence-specific DNA binding transcription factor activity involved in positive regulation of transcription|RNA polymerase II core promoter proximal region sequence-specific DNA binding transcription factor activity involved in positive regulation of transcription|RNA polymerase II trans…	9	-1.4	16.1	6	-0.7	2.82	-1.1	17.3	0.0026	-2.5	-0.5	98	0.000438577	FALSE
ENSMUSG00000091682	TCRG-C3	T cell receptor gamma, constant 3	None	None	None	5	-1.9	14.5	3	-0.9	3	-1.8	15.5	0.0027	-3.4	-0.7	99	0.000443052	FALSE
ENSMUSG00000039158	AKNA	AT-hook transcription factor	nucleus|membrane|	transcription, DNA-templated|positive regulation of transcription from RNA polymerase II promoter|	RNA polymerase II core promoter proximal region sequence-specific DNA binding|RNA polymerase II core promoter proximal region sequence-specific DNA binding transcription factor activity involved in positive regulation of transcription|	9	-1.3	13.5	7	-0.6	3.71	-1.1	16.1	0.0027	-1.9	-0.5	100	0.000447527	FALSE
ENSMUSG00000033763	MTSS1L	metastasis suppressor 1-like	None	signal transduction|filopodium assembly|	actin binding|cytoskeletal adaptor activity|SH3 domain binding|	4	-8.5	8.72	1	-7.9	8.15	-8.4	16.3	0.0027	-16.3	-7.6	101	0.000452003	FALSE
ENSMUSG00000066278	VPS37B	vacuolar protein sorting 37 homolog B (S. cerevisiae)	ESCRT I complex|endosome membrane|midbody|late endosome membrane|extracellular vesicular exosome|	protein transport|viral process|endosomal transport|viral life cycle|virion assembly|viral protein processing|membrane organization|intracellular transport of virus|	protein binding|	7	-7.5	6.15	3	-7.2	10.7	-7.4	16.4	0.0027	-14.2	-6.7	102	0.000456478	FALSE
ENSMUSG00000055148	KLF2	Kruppel-like factor 2	nucleus|	cell morphogenesis|in utero embryonic development|transcription, DNA-templated|negative regulation of interleukin-6 production|multicellular organism growth|positive regulation of transcription from RNA polymerase II promoter in response to stress|erythrocyte maturation|positive regulation of transcription from RNA polymerase II promoter|positive regulation of protein metabolic process|Type I pne…	sequence-specific DNA binding transcription factor activity|sequence-specific DNA binding|metal ion binding|	10	-1.4	10.6	7	-0.9	4.42	-1	14.5	0.0027	-2.3	-0.5	103	0.000460953	FALSE
ENSMUSG00000096795	ZFP433	RIKEN cDNA 1700123A16 gene	cellular_component|	regulation of transcription, DNA-templated|	sequence-specific DNA binding transcription factor activity|metal ion binding|	9	-1.9	14.2	5	-1	3.85	-1	15.7	0.0027	-3.1	-0.6	104	0.000465429	FALSE
ENSMUSG00000059003	GRIN2A	glutamate receptor, ionotropic, N-methyl D-aspartate 2A	endoplasmic reticulum|plasma membrane|integral component of plasma membrane|synaptic vesicle|cell surface|N-methyl-D-aspartate selective glutamate receptor complex|cell junction|dendrite|presynaptic membrane|postsynaptic membrane|neuronal postsynaptic density|	startle response|response to amphetamine|transport|glutamate receptor signaling pathway|synaptic transmission|learning or memory|memory|protein localization|visual learning|response to wounding|sensory perception of pain|neurogenesis|sleep|directional locomotion|ion transmembrane transport|ionotropic glutamate receptor signaling pathway|synaptic transmission, glutamatergic|negative regulation of …	N-methyl-D-aspartate selective glutamate receptor activity|extracellular-glutamate-gated ion channel activity|calcium channel activity|protein binding|zinc ion binding|	7	-1.2	8.45	5	-1.4	7.53	-1.3	15.4	0.0027	-2.3	-0.6	105	0.000469904	FALSE
ENSMUSG00000038530	RGS4	regulator of G-protein signaling 4	cytoplasm|cytosol|plasma membrane|protein complex|	inactivation of MAPK activity|regulation of G-protein coupled receptor protein signaling pathway|termination of G-protein coupled receptor signaling pathway|positive regulation of GTPase activity|	G-protein alpha-subunit binding|GTPase activator activity|calmodulin binding|	7	-1.6	13.9	6	-1.1	3.71	-1.3	16	0.0027	-2.5	-0.7	106	0.000474379	FALSE
ENSMUSG00000058499	PIP	prolactin-induced protein	extracellular space|nucleus|apical plasma membrane|extracellular vesicular exosome|	detection of chemical stimulus involved in sensory perception of bitter taste|retina homeostasis|proteolysis|positive regulation of gene expression|negative regulation of T cell apoptotic process|	glycoprotein binding|actin binding|aspartic-type endopeptidase activity|protein binding|IgG binding|protein dimerization activity|	5	-1	3.81	4	-1.7	13.1	-1.4	16.2	0.0027	-2.8	-0.8	107	0.000478854	FALSE
ENSMUSG00000040167	IKZF5	IKAROS family zinc finger 5 (Pegasus)	nucleus|	transcription, DNA-templated|regulation of transcription, DNA-templated|	DNA binding|metal ion binding|	9	-2.2	17	6	-0.9	1.66	-2.2	15.9	0.0027	-3.7	-1	108	0.00048333	FALSE
ENSMUSG00000064194	ZFP936	zinc finger protein 936	cellular_component|	biological_process|	molecular_function|metal ion binding|	6	-1.4	9.29	3	-1.6	7.16	-1.5	16	0.0027	-2.8	-0.8	109	0.000487805	FALSE
ENSMUSG00000095715	GM21924	N/A	None	None	None	7	-1.3	12.3	7	-0.9	3.74	-1	14.9	0.0027	-1.9	-0.6	110	0.00049228	FALSE
ENSMUSG00000079164	TLR5	toll-like receptor 5	plasma membrane|integral component of membrane|	toll-like receptor signaling pathway|MyD88-dependent toll-like receptor signaling pathway|inflammatory response|male gonad development|positive regulation of interleukin-8 production|positive regulation of toll-like receptor signaling pathway|toll-like receptor 5 signaling pathway|toll-like receptor 10 signaling pathway|defense response to bacterium|innate immune response|regulation of cytokine s…	transmembrane signaling receptor activity|interleukin-1 receptor binding|	3	-1.1	3.01	4	-1.5	12.9	-1.4	15.1	0.0027	-2	-0.8	111	0.000496755	FALSE
ENSMUSG00000046223	PLAUR	plasminogen activator, urokinase receptor	endoplasmic reticulum lumen|endoplasmic reticulum membrane|plasma membrane|integral component of plasma membrane|integral component of membrane|extrinsic component of membrane|anchored component of membrane|extracellular vesicular exosome|	C-terminal protein lipidation|cellular component movement|chemotaxis|signal transduction|blood coagulation|blood coagulation|attachment of GPI anchor to protein|regulation of proteolysis|urokinase plasminogen activator signaling pathway|fibrinolysis|post-translational protein modification|cellular protein metabolic process|	receptor activity|protein binding|enzyme binding|urokinase plasminogen activator receptor activity|	9	-1.4	14.4	6	-0.8	1.3	-1.2	14.8	0.0027	-2.6	-0.5	112	0.000501231	FALSE
ENSMUSG00000062226	GM10112	developmental pluripotency associated 5 pseudogene	None	None	None	6	-2.1	14.9	2	-1.1	2.38	-1.8	16.2	0.0027	-3.7	-0.9	113	0.000505706	FALSE
ENSMUSG00000091956	C2CD4B	C2 calcium-dependent domain containing 4B	nucleolus|focal adhesion|	None	None	10	-1	8.82	8	-1.2	7.37	-1.1	15.6	0.0027	-1.8	-0.5	114	0.000510181	FALSE
ENSMUSG00000050974	GM9847	suppressor of cytokine signaling 2 pseudogene	None	None	None	8	-1.7	11.4	3	-1.1	5.05	-1.4	15.1	0.0027	-2.6	-0.7	115	0.000514657	FALSE
ENSMUSG00000073680	TMEM88B	transmembrane protein 88B	integral component of membrane|	None	None	7	-7	3.58	2	-7.2	12.7	-7.2	15.9	0.0027	-13.5	-6.6	116	0.000519132	FALSE
ENSMUSG00000034807	COLGALT1	collagen beta(1-O)galactosyltransferase 1	endoplasmic reticulum lumen|endoplasmic reticulum lumen|membrane|	lipopolysaccharide biosynthetic process|extracellular matrix organization|	procollagen galactosyltransferase activity|	10	-1.4	17.6	2	0	0	-1.4	16.6	0.0027	-2.9	-0.6	117	0.000523607	FALSE
ENSMUSG00000074219	GM10644	predicted gene 10644	cellular_component|	biological_process|	molecular_function|	7	-1.5	5.89	4	-1.5	9.88	-1.5	15.4	0.0027	-2.7	-0.8	118	0.000528082	FALSE
ENSMUSG00000094468	TRAV6-4	T cell receptor alpha variable 6-4	None	None	None	9	-1.2	8.57	5	-1.2	7.25	-1.2	15.4	0.0027	-2.3	-0.6	119	0.000532558	FALSE
ENSMUSG00000076570	IGKV12-38	immunoglobulin kappa chain variable 12-38	None	None	None	8	-1.5	7.31	4	-1.3	7.46	-1.3	14.2	0.0028	-2.4	-0.6	120	0.000537033	FALSE
ENSMUSG00000034482	LY6G5C	lymphocyte antigen 6 complex, locus G5C	extracellular region|	None	None	8	-1.3	11.7	5	-1	2.85	-1.1	14	0.0029	-2.2	-0.5	121	0.000541508	FALSE
ENSMUSG00000067543	PRB1	proline-rich protein BstNI subfamily 1	extracellular region|	biological_process|	molecular_function|	5	-1.4	6.13	2	-1.3	8.17	-1.4	13.9	0.003	-2.8	-0.8	122	0.000545983	FALSE
ENSMUSG00000093456	GM20662	N/A	None	None	None	6	-1.2	4.6	5	-1.2	9.6	-1.2	13.8	0.003	-2	-0.7	123	0.000550459	FALSE
ENSMUSG00000022894	ADAMTS5	ADAM metallopeptidase with thrombospondin type 1 motif, 5	extracellular region|proteinaceous extracellular matrix|	proteolysis|extracellular matrix disassembly|extracellular matrix organization|	metalloendopeptidase activity|integrin binding|protein binding|metallopeptidase activity|zinc ion binding|	9	-1	4.15	5	-1.6	11	-1.3	13.7	0.0031	-2.6	-0.6	124	0.000554934	FALSE
ENSMUSG00000022941	RIPPLY3	ripply transcriptional repressor 3	nucleus|	negative regulation of transcription from RNA polymerase II promoter|transcription, DNA-templated|heart development|biological_process|pharyngeal system development|	None	5	-1.5	8.19	4	-1	5.38	-1.3	13.1	0.0031	-2.6	-0.6	125	0.000559409	FALSE
ENSMUSG00000095602	GM21788	N/A	None	None	None	8	-1.4	9	6	-1.3	4.68	-1.3	13.3	0.0031	-2.4	-0.6	126	0.000563885	FALSE
ENSMUSG00000076477	TRBV21	T cell receptor beta, variable 21	None	None	None	7	-1.6	10.6	3	-0.9	4.05	-1.3	13	0.0031	-2.6	-0.6	127	0.00056836	FALSE
ENSMUSG00000068890	LCE1A2	late cornified envelope 1A2	cellular_component|	biological_process|	protein binding|identical protein binding|	7	-1.6	6.55	3	-1.3	7.28	-1.3	13.1	0.0031	-2.7	-0.7	128	0.000572835	FALSE
ENSMUSG00000093969	TRAV4N-4	T cell receptor alpha variable 4N-4	None	None	None	6	-1.9	14.4	4	-0.6	0.449	-1.9	13	0.0031	-3.7	-0.8	129	0.00057731	FALSE
ENSMUSG00000096505	TRAV4D-4	T cell receptor alpha variable 4D-4	None	None	None	6	-1.9	14.4	4	-0.6	0.449	-1.9	13	0.0031	-3.7	-0.8	130	0.000581786	FALSE
ENSMUSG00000026637	TRAF5	TNF receptor-associated factor 5	cytoplasm|centrosome|cytosol|cytoplasmic side of plasma membrane|CD40 receptor complex|	apoptotic process|signal transduction|positive regulation of cell proliferation|protein ubiquitination|regulation of apoptotic process|positive regulation of I-kappaB kinase/NF-kappaB signaling|positive regulation of sequence-specific DNA binding transcription factor activity|positive regulation of NF-kappaB transcription factor activity|	ubiquitin-protein transferase activity|signal transducer activity|protein binding|zinc ion binding|ubiquitin protein ligase binding|thioesterase binding|	7	-1.5	8.33	7	-1.2	4.96	-1.5	12.8	0.0033	-2.5	-0.5	131	0.000586261	FALSE
ENSMUSG00000076752	TCRG-C2	T-cell receptor gamma, constant 2	None	None	None	8	-1.8	12.3	4	-0.9	2.4	-1.5	12.8	0.0033	-3.2	-0.6	132	0.000590736	FALSE
ENSMUSG00000059625	SOHLH1	spermatogenesis and oogenesis specific basic helix-loop-helix 1	nucleus|cytoplasm|	ovarian follicle development|transcription, DNA-templated|spermatogenesis|positive regulation of transcription, DNA-templated|oogenesis|	DNA binding|sequence-specific DNA binding transcription factor activity|protein dimerization activity|	8	-1.2	8.45	5	-1	5.02	-1.2	12.9	0.0033	-2.2	-0.5	133	0.000595211	FALSE
ENSMUSG00000078889	GM14288	predicted gene 14288	cellular_component|	biological_process|	molecular_function|	4	-1.8	11	2	-0.9	3.05	-1.7	12.6	0.0034	-3.6	-0.7	134	0.000599687	FALSE
ENSMUSG00000024096	RALBP1	ralA binding protein 1	cytosol|membrane|	ATP catabolic process|transport|chemotaxis|signal transduction|small GTPase mediated signal transduction|small GTPase mediated signal transduction|positive regulation of Rac GTPase activity|positive regulation of Rac GTPase activity|regulation of GTPase activity|positive regulation of Cdc42 GTPase activity|regulation of small GTPase mediated signal transduction|	GTPase activator activity|protein binding|ATPase activity|Ral GTPase binding|Rac GTPase activator activity|ATPase activity, coupled to movement of substances|Rac GTPase binding|	8	-1.9	4.7	2	-1.9	8.38	-1.9	12.7	0.0034	-3.9	-1	135	0.000604162	FALSE
ENSMUSG00000073197	5730507C01RIK	RIKEN cDNA 5730507C01 gene	cellular_component|	biological_process|	molecular_function|metal ion binding|	7	-1.6	8.94	4	-1.2	4.37	-1.2	12.6	0.0034	-2.6	-0.6	136	0.000608637	FALSE
ENSMUSG00000071490	VMN1R212	vomeronasal 1 receptor 212	integral component of plasma membrane|	G-protein coupled receptor signaling pathway|response to pheromone|	pheromone binding|pheromone receptor activity|	4	-1.7	12.1	3	-0.9	2.3	-1.7	12.7	0.0034	-2.8	-0.7	137	0.000613113	FALSE
ENSMUSG00000026258	3110079O15RIK	RIKEN cDNA 3110079O15 gene	membrane|integral component of membrane|cell periphery|	biological_process|	molecular_function|	7	-0.9	3.47	5	-1.8	10.4	-1.3	12.7	0.0034	-2.6	-0.6	138	0.000617588	FALSE
ENSMUSG00000095854	TRAV14D-1	T-cell receptor alpha variable region 14D-1	None	None	None	9	-0.9	4.42	6	-1.4	8.96	-1	12.7	0.0034	-2.3	-0.5	139	0.000622063	FALSE
ENSMUSG00000074237	GM10650	predicted gene 10650	cellular_component|	biological_process|	molecular_function|	7	-1.6	12.1	3	-0.7	2.56	-1.6	12.7	0.0034	-2.7	-0.6	140	0.000626538	FALSE
ENSMUSG00000076840	TRAV14-1	T cell receptor alpha variable 14-1	None	None	None	9	-1.1	4.69	7	-1.4	8.43	-1.1	12.7	0.0034	-2.3	-0.5	141	0.000631014	FALSE
ENSMUSG00000022761	LZTR1	leucine-zipper-like transcription regulator 1	None	regulation of transcription, DNA-templated|anatomical structure morphogenesis|	sequence-specific DNA binding transcription factor activity|	8	-1.2	10.1	7	-0.9	3.15	-1.1	12.5	0.0035	-2.2	-0.5	142	0.000635489	FALSE
ENSMUSG00000048544	5930422O12RIK	RIKEN cDNA 5930422O12 gene	cellular_component|	biological_process|	molecular_function|	7	-1.7	8.09	5	-1.3	5.25	-1.4	12.4	0.0036	-2.7	-0.7	143	0.000639964	FALSE
ENSMUSG00000046804	PHGR1	proline/histidine/glycine-rich 1	None	None	None	9	-1.5	8.6	4	-0.9	4.59	-1.3	12.3	0.0038	-2.9	-0.5	144	0.000644439	FALSE
ENSMUSG00000072294	KLF12	Kruppel-like factor 12	nucleus|	negative regulation of transcription from RNA polymerase II promoter|transcription, DNA-templated|regulation of transcription from RNA polymerase II promoter|positive regulation of transcription from RNA polymerase II promoter|	RNA polymerase II regulatory region sequence-specific DNA binding|RNA polymerase II transcription regulatory region sequence-specific DNA binding transcription factor activity involved in negative regulation of transcription|DNA binding|sequence-specific DNA binding transcription factor activity|transcription corepressor activity|metal ion binding|	9	-1.2	8	6	-1.5	4.72	-1.2	12.3	0.0038	-2.4	-0.5	145	0.000648915	FALSE
ENSMUSG00000069919	HBA-A1	hemoglobin alpha, adult chain 1	hemoglobin complex|membrane|cytosolic small ribosomal subunit|haptoglobin-hemoglobin complex|extracellular vesicular exosome|blood microparticle|	in utero embryonic development|erythrocyte development|	peroxidase activity|haptoglobin binding|	6	-1.8	3.38	1	-1.8	9.26	-1.8	12.3	0.0038	-4	-1.1	146	0.00065339	FALSE
ENSMUSG00000008393	CARHSP1	calcium regulated heat stable protein 1, 24kDa	cytoplasmic exosome (RNase complex)|cytoplasmic mRNA processing body|cytosol|P granule|extracellular vesicular exosome|	regulation of transcription, DNA-templated|intracellular signal transduction|regulation of mRNA stability|	DNA binding|mRNA 3'-UTR binding|phosphatase binding|	7	-1.4	10.6	4	-1.4	1.95	-1.4	12.2	0.0039	-2.7	-0.6	147	0.000657865	FALSE
ENSMUSG00000062496	4930431F12RIK	RIKEN cDNA 4930431F12 gene	cellular_component|	biological_process|	molecular_function|	9	-1.2	2.08	5	-1.5	11	-1.5	12.2	0.0039	-2.7	-0.6	148	0.000662341	FALSE
ENSMUSG00000059632	KRTAP8-1	keratin associated protein 8-1	intermediate filament|	None	None	9	-1.5	12.6	7	-0.6	1.15	-1.2	12.1	0.0042	-2.4	-0.5	149	0.000666816	FALSE
ENSMUSG00000098814	AC120404.1	N/A	None	None	None	8	-1.8	13.6	3	-0.3	0.342	-1.8	12.1	0.0042	-3.4	-0.7	150	0.000671291	FALSE
ENSMUSG00000094864	GM17521	N/A	None	None	None	7	-1.5	6.97	4	-1	6.08	-1	12.1	0.0042	-2.4	-0.5	151	0.000675766	FALSE
ENSMUSG00000094766	TRAV7-4	T cell receptor alpha variable 7-4	None	None	None	9	-1	3.51	5	-1.5	9.16	-1.4	12.1	0.0042	-2	-0.7	152	0.000680242	FALSE
ENSMUSG00000042808	GPX2	glutathione peroxidase 2 (gastrointestinal)	cytoplasm|cytosol|extracellular vesicular exosome|	temperature homeostasis|negative regulation of inflammatory response to antigenic stimulus|response to oxidative stress|response to symbiotic bacterium|interaction with symbiont|oxidation-reduction process|	glutathione peroxidase activity|electron carrier activity|	9	-1.6	12.2	5	-0.5	2.14	-1.3	12	0.0044	-2.5	-0.5	153	0.000684717	FALSE
ENSMUSG00000035275	RAVER2	ribonucleoprotein, PTB-binding 2	nucleus|cytoplasm|	None	nucleotide binding|poly(A) RNA binding|	6	-2	8.53	4	-1.4	4.03	-1.5	11.9	0.0047	-3.6	-0.6	154	0.000689192	FALSE
ENSMUSG00000044149	NKRF	NFKB repressing factor	nucleus|nucleolus|	transcription, DNA-templated|negative regulation of transcription, DNA-templated|	DNA binding|protein binding|poly(A) RNA binding|	5	-1.4	5.27	3	-1.3	7.12	-1.3	11.9	0.0047	-2.8	-0.7	155	0.000693667	FALSE
ENSMUSG00000078876	GM14408	N/A	None	None	None	5	-1.8	10.3	2	-0.9	3.05	-1.7	11.8	0.005	-3.6	-0.7	156	0.000698143	FALSE
ENSMUSG00000069515	LYZ1	lysozyme 1	Golgi cis cisterna|extracellular region|extracellular space|cytoplasm|endoplasmic reticulum lumen|Golgi stack|microvillus|trans-Golgi network transport vesicle|secretory granule|rough endoplasmic reticulum lumen|extracellular vesicular exosome|	metabolic process|cell wall macromolecule catabolic process|cytolysis|defense response to bacterium|defense response to Gram-negative bacterium|defense response to Gram-positive bacterium|	lysozyme activity|catalytic activity|hydrolase activity|hydrolase activity, acting on glycosyl bonds|identical protein binding|	6	-1.4	4.93	3	-1.5	7.06	-1.5	11.6	0.0051	-2.9	-0.7	157	0.000702618	FALSE
ENSMUSG00000042477	TFAP2E	transcription factor AP-2 epsilon (activating enhancer binding protein 2 epsilon)	nucleus|	transcription, DNA-templated|positive regulation of transcription from RNA polymerase II promoter|	DNA binding|sequence-specific DNA binding transcription factor activity|protein homodimerization activity|protein heterodimerization activity|	7	-1.6	7.76	5	-1.6	4.1	-1.6	11.5	0.0051	-3.5	-0.5	158	0.000707093	FALSE
ENSMUSG00000029671	WNT16	wingless-type MMTV integration site family, member 16	extracellular region|proteinaceous extracellular matrix|extracellular space|cytoplasm|	optic cup formation involved in camera-type eye development|positive regulation of gene expression|positive regulation of phosphatidylinositol 3-kinase signaling|Wnt signaling pathway|neuron differentiation|keratinocyte differentiation|keratinocyte proliferation|cell fate commitment|positive regulation of JNK cascade|cardiac epithelial to mesenchymal transition|negative regulation of cell death|r…	frizzled binding|	8	-1.3	11.7	6	-0.6	1.11	-1.1	11.7	0.0051	-2.4	-0.5	159	0.000711569	FALSE
ENSMUSG00000062224	4933411G06RIK	Sumo1 pseudogene	cellular_component|	biological_process|	molecular_function|	7	-1.3	5.97	3	-1.5	6.12	-1.4	11.6	0.0051	-2.7	-0.6	160	0.000716044	FALSE
ENSMUSG00000053117	E330013P04RIK	RIKEN cDNA E330013P04 gene	cellular_component|	biological_process|	molecular_function|	8	-1.4	10.9	4	-0.6	1.43	-1	11.5	0.0051	-3	-0.4	161	0.000720519	FALSE
ENSMUSG00000078895	GM11009	N/A	None	None	None	6	-1.8	10.7	3	-0.9	2.3	-1.7	11.3	0.0051	-3.4	-0.6	162	0.000724994	FALSE
ENSMUSG00000060461	DPPA5A	developmental pluripotency associated 5A	cytoplasm|	multicellular organismal development|regulation of gene expression|	RNA binding|mRNA binding|	5	-1.3	9.25	4	-1	3.13	-1.2	11.4	0.0051	-2.5	-0.4	163	0.00072947	FALSE
ENSMUSG00000067555	GM10212	predicted pseudogene 10212	None	None	None	5	-1.3	5.86	2	-1.2	6.11	-1.3	11.5	0.0051	-2	-0.7	164	0.000733945	FALSE
ENSMUSG00000076578	IGKV6-29	immunoglobulin kappa chain variable 6-29	None	None	None	9	-1.5	8.43	4	-1	4.07	-1.1	11.5	0.0051	-2.4	-0.5	165	0.00073842	FALSE
ENSMUSG00000055067	SMYD3	SET and MYND domain containing 3	nucleus|cytoplasm|	histone lysine methylation|	histone-lysine N-methyltransferase activity|metal ion binding|	8	-1	9.55	6	-0.9	2.46	-1	11.6	0.0051	-2.1	-0.4	166	0.000742896	FALSE
ENSMUSG00000054191	KLF1	Kruppel-like factor 1 (erythroid)	nuclear chromatin|nucleus|	in utero embryonic development|liver development|chromatin remodeling|transcription, DNA-templated|erythrocyte differentiation|embryonic hemopoiesis|erythrocyte maturation|positive regulation of transcription, DNA-templated|cellular response to peptide|	core promoter proximal region sequence-specific DNA binding|sequence-specific DNA binding transcription factor activity|transcription regulatory region DNA binding|metal ion binding|	6	-2.1	10.1	4	-1.2	1.87	-1.3	11	0.0052	-3.7	-0.7	167	0.000747371	FALSE
ENSMUSG00000051335	GFOD1	glucose-fructose oxidoreductase domain containing 1	extracellular region|	oxidation-reduction process|	oxidoreductase activity|	10	-1.1	8.56	6	-1	3.28	-1	11.2	0.0052	-1.7	-0.4	168	0.000751846	FALSE
ENSMUSG00000027694	GM8325	ubiquitin-conjugating enzyme E2 variant 1 pseudogene	None	None	None	7	-1.6	7.32	4	-1.2	4.37	-1.2	10.9	0.0052	-2.7	-0.6	169	0.000756321	FALSE
ENSMUSG00000028093	ACP6	acid phosphatase 6, lysophosphatidic	cytoplasm|mitochondrion|	phospholipid metabolic process|dephosphorylation|dephosphorylation|lysobisphosphatidic acid metabolic process|	acid phosphatase activity|lysophosphatidic acid phosphatase activity|	7	-7.9	7.33	4	-8.4	4.21	-8.3	11.1	0.0052	-15.4	-7.6	170	0.000760797	FALSE
ENSMUSG00000094841	GM10610	predicted gene 10610	cellular_component|	biological_process|	molecular_function|	5	-1.8	7.19	3	-1.4	4.26	-1.4	11	0.0052	-3.5	-0.6	171	0.000765272	FALSE
ENSMUSG00000002325	IRF9	interferon regulatory factor 9	nucleus|nucleoplasm|cytoplasm|cytosol|	regulation of transcription, DNA-templated|transcription from RNA polymerase II promoter|cell surface receptor signaling pathway|cytokine-mediated signaling pathway|type I interferon biosynthetic process|defense response to virus|interferon-gamma-mediated signaling pathway|type I interferon signaling pathway|	regulatory region DNA binding|sequence-specific DNA binding transcription factor activity|protein binding|	10	-1.4	12.3	5	-0.1	0.115	-1.4	11	0.0052	-2.5	-0.5	172	0.000769747	FALSE
ENSMUSG00000095429	IGHV5-12	immunoglobulin heavy variable 5-12	None	None	None	8	-1.1	9.3	4	-0.8	2.3	-1.1	11.2	0.0052	-2.2	-0.4	173	0.000774222	FALSE
ENSMUSG00000002688	PRKD1	protein kinase D1	nucleus|cytoplasm|trans-Golgi network|cytosol|cytosol|plasma membrane|integral component of plasma membrane|cell-cell junction|cell cortex|	angiogenesis|positive regulation of endothelial cell proliferation|sphingolipid metabolic process|apoptotic process|inflammatory response|Golgi organization|signal transduction|integrin-mediated signaling pathway|cell proliferation|positive regulation of endothelial cell migration|regulation of keratinocyte proliferation|positive regulation of neuron projection development|peptidyl-serine phospho…	protein serine/threonine kinase activity|protein serine/threonine kinase activity|protein kinase C activity|protein binding|ATP binding|identical protein binding|metal ion binding|	9	-1.9	4.89	1	-1.6	6.79	-1.6	11.2	0.0052	-3.9	-0.9	174	0.000778698	FALSE
ENSMUSG00000022967	IFNAR1	interferon (alpha, beta and omega) receptor 1	plasma membrane|integral component of plasma membrane|	cell surface receptor signaling pathway|JAK-STAT cascade|response to virus|cytokine-mediated signaling pathway|positive regulation of interferon-gamma production|T cell activation|type I interferon biosynthetic process|defense response to virus|type I interferon signaling pathway|regulation of type I interferon-mediated signaling pathway|	type I interferon receptor activity|protein binding|	8	-1.6	11.6	5	-0.5	1.16	-1	10.8	0.0053	-3.2	-0.4	175	0.000783173	FALSE
ENSMUSG00000092113	TAAR8B	trace amine-associated receptor 8B	plasma membrane|membrane|integral component of membrane|	signal transduction|G-protein coupled receptor signaling pathway|	trace-amine receptor activity|signal transducer activity|G-protein coupled receptor activity|G-protein coupled amine receptor activity|	7	-1.2	8.49	5	-1.1	2.76	-1.1	10.8	0.0053	-2.4	-0.5	176	0.000787648	FALSE
ENSMUSG00000021384	SUSD3	sushi domain containing 3	integral component of membrane|	None	None	7	-7.2	3.67	4	-7.3	7.41	-7.3	10.7	0.0054	-13.6	-6.7	177	0.000792124	FALSE
ENSMUSG00000038253	HOXA5	homeobox A5	nucleus|	respiratory system process|transcription, DNA-templated|anterior/posterior pattern specification|positive regulation of receptor biosynthetic process|cell migration|negative regulation of angiogenesis|thyroid gland development|regulation of mammary gland epithelial cell proliferation|multicellular organism growth|positive regulation of apoptotic process|positive regulation of myeloid cell differe…	DNA binding|sequence-specific DNA binding transcription factor activity|protein binding|sequence-specific DNA binding|	8	-1.4	5.98	4	-1	5.01	-1.1	10.6	0.0054	-2.3	-0.4	178	0.000796599	FALSE
ENSMUSG00000031812	MAP1LC3B	microtubule-associated protein 1 light chain 3 beta	autophagic vacuole membrane|intracellular|autophagic vacuole|microtubule|axoneme|endomembrane system|organelle membrane|cytoplasmic vesicle|	autophagy|	protein binding|	6	-1	4.94	5	-1.3	6.29	-1.3	10.6	0.0054	-2.4	-0.4	179	0.000801074	FALSE
ENSMUSG00000044550	TCEAL3	transcription elongation factor A (SII)-like 3	nucleus|	transcription, DNA-templated|regulation of transcription, DNA-templated|	None	7	-1.4	7.18	5	-1	4.1	-1	10.7	0.0054	-2.3	-0.4	180	0.000805549	FALSE
ENSMUSG00000076598	IGKV3-7	immunoglobulin kappa variable 3-7 (non-functional)	None	None	None	6	-1.2	3.11	2	-1.5	8.04	-1.5	10.7	0.0054	-2.8	-0.6	181	0.000810025	FALSE
ENSMUSG00000074529	C330013J21RIK	RIKEN cDNA C330013J21 gene	cellular_component|	biological_process|	molecular_function|metal ion binding|	7	-1.7	11.3	5	-0.8	0.965	-1.4	10.7	0.0054	-3.2	-0.5	182	0.0008145	FALSE
ENSMUSG00000076587	IGKV6-20	immunoglobulin kappa variable 6-20	None	None	None	5	-1.5	6.09	4	-1.3	5.1	-1.3	10.5	0.0056	-2.7	-0.6	183	0.000818975	FALSE
ENSMUSG00000031530	DUSP4	dual specificity phosphatase 4	nucleus|nucleoplasm|	MAPK cascade|inactivation of MAPK activity|endoderm formation|toll-like receptor signaling pathway|MyD88-dependent toll-like receptor signaling pathway|MyD88-independent toll-like receptor signaling pathway|protein dephosphorylation|toll-like receptor 2 signaling pathway|toll-like receptor 3 signaling pathway|toll-like receptor 4 signaling pathway|toll-like receptor 5 signaling pathway|toll-like …	protein tyrosine phosphatase activity|protein tyrosine/serine/threonine phosphatase activity|protein tyrosine/threonine phosphatase activity|MAP kinase tyrosine/serine/threonine phosphatase activity|	10	-1.1	11.6	7	-0.2	0.445	-1	10.4	0.0058	-2	-0.4	184	0.00082345	FALSE
ENSMUSG00000048240	GNG7	guanine nucleotide binding protein (G protein), gamma 7	heterotrimeric G-protein complex|plasma membrane|extracellular vesicular exosome|	behavioral fear response|energy reserve metabolic process|receptor guanylyl cyclase signaling pathway|G-protein coupled receptor signaling pathway|synaptic transmission|locomotory behavior|regulation of G-protein coupled receptor protein signaling pathway|small molecule metabolic process|regulation of adenylate cyclase activity|cellular response to glucagon stimulus|	signal transducer activity|	10	-1.2	10.2	8	-0.6	0.846	-0.9	10.2	0.0058	-2.5	-0.3	185	0.000827926	FALSE
ENSMUSG00000037487	UBR5	ubiquitin protein ligase E3 component n-recognin 5	nucleus|cytoplasm|cytoplasm|membrane|	protein polyubiquitination|DNA repair|ubiquitin-dependent protein catabolic process|cellular response to DNA damage stimulus|cellular response to DNA damage stimulus|cell proliferation|positive regulation of protein import into nucleus, translocation|positive regulation of catenin import into nucleus|protein ubiquitination involved in ubiquitin-dependent protein catabolic process|progesterone rec…	RNA binding|ubiquitin-protein transferase activity|protein binding|zinc ion binding|ligase activity|ubiquitin-ubiquitin ligase activity|ubiquitin binding|	5	-1.5	6.69	4	-1.1	4.32	-1.1	10.2	0.0058	-2.6	-0.5	186	0.000832401	FALSE
ENSMUSG00000030223	PTPRO	protein tyrosine phosphatase, receptor type, O	plasma membrane|integral component of plasma membrane|integral component of membrane|apical plasma membrane|lateral plasma membrane|lamellipodium|axon|growth cone|neuron projection|dendritic spine|extracellular vesicular exosome|	cell morphogenesis|monocyte chemotaxis|regulation of glomerular filtration|negative regulation of glomerular filtration|protein dephosphorylation|protein dephosphorylation|axon guidance|negative regulation of cell-substrate adhesion|negative regulation of neuron projection development|lamellipodium assembly|glomerulus development|peptidyl-tyrosine dephosphorylation|slit diaphragm assembly|slit di…	protein tyrosine phosphatase activity|protein tyrosine phosphatase activity|protein tyrosine phosphatase activity|transmembrane receptor protein tyrosine phosphatase activity|protein binding|phosphatase activity|Wnt-protein binding|protein homodimerization activity|	8	-1.1	9.94	6	-0.8	0.725	-1.1	10.1	0.0058	-3.2	-0.4	187	0.000836876	FALSE
ENSMUSG00000024868	DKK1	dickkopf WNT signaling pathway inhibitor 1	extracellular space|plasma membrane|	negative regulation of transcription from RNA polymerase II promoter|negative regulation of transcription from RNA polymerase II promoter|cell morphogenesis involved in differentiation|endoderm formation|mesoderm formation|hair follicle development|regulation of receptor internalization|negative regulation of Wnt signaling pathway|embryonic limb morphogenesis|negative regulation of BMP signaling …	signal transducer activity|protein binding|growth factor activity|receptor antagonist activity|low-density lipoprotein particle receptor binding|	8	-1.5	9.51	5	-0.7	1.67	-1.2	10.4	0.0058	-2.6	-0.5	188	0.000841352	FALSE
ENSMUSG00000056219	GM5423	transmembrane protein 229B pseudogene	None	None	None	8	-0.9	5.86	3	-1.4	4.99	-1.5	10.4	0.0058	-3.3	-0.4	189	0.000845827	FALSE
ENSMUSG00000095700	IGHV10-3	immunoglobulin heavy variable V10-3	None	None	None	7	-1.4	10.5	4	-0.4	1.45	-0.9	10.1	0.0058	-3.1	-0.4	190	0.000850302	FALSE
ENSMUSG00000059923	GRB2	growth factor receptor-bound protein 2	nucleus|cytoplasm|endosome|Golgi apparatus|cytosol|plasma membrane|COP9 signalosome|vesicle membrane|extracellular vesicular exosome|Grb2-EGFR complex|	epidermal growth factor receptor signaling pathway|Ras protein signal transduction|cell-cell signaling|axon guidance|aging|blood coagulation|insulin receptor signaling pathway|insulin receptor signaling pathway|fibroblast growth factor receptor signaling pathway|positive regulation of signal transduction|positive regulation of signal transduction|viral process|platelet activation|positive regulat…	phosphotyrosine binding|SH3/SH2 adaptor activity|epidermal growth factor receptor binding|neurotrophin TRKA receptor binding|protein binding|SH3 domain binding|protein kinase binding|protein phosphatase binding|identical protein binding|insulin receptor substrate binding|poly(A) RNA binding|ephrin receptor binding|	1	-1.1	1.81	1	-1.8	8.77	-1.7	10	0.0059	-3	-0.9	191	0.000854777	FALSE
ENSMUSG00000062825	ACTG1	actin, gamma 1	extracellular space|nucleus|cytosol|cytoskeleton|membrane|myofibril|filamentous actin|extracellular vesicular exosome|blood microparticle|	retina homeostasis|cellular component movement|axon guidance|cell junction assembly|adherens junction organization|Fc-gamma receptor signaling pathway involved in phagocytosis|innate immune response|sarcomere organization|cell-cell junction organization|membrane organization|	structural constituent of cytoskeleton|protein binding|ATP binding|identical protein binding|	9	-1.1	8.34	6	-0.8	2.54	-1.1	10	0.0059	-1.8	-0.4	192	0.000859253	FALSE
ENSMUSG00000059352	GM10064	60S ribosomal protein L32-like	None	None	None	7	-1.2	3.49	3	-1.4	6.97	-1.3	10	0.0059	-2.8	-0.6	193	0.000863728	FALSE
ENSMUSG00000029119	MAN2B2	mannosidase, alpha, class 2B, member 2	lysosome|extracellular vesicular exosome|	mannose metabolic process|	alpha-mannosidase activity|zinc ion binding|carbohydrate binding|	7	-1.3	11.1	4	-0.3	0.203	-1.3	10	0.0059	-2.6	-0.4	194	0.000868203	FALSE
ENSMUSG00000092367	GM20479	N/A	None	None	None	10	-0.9	5.63	5	-1.2	4.86	-1.1	10	0.0059	-2.3	-0.4	195	0.000872678	FALSE
ENSMUSG00000025329	PADI1	peptidyl arginine deiminase, type I	cytoplasm|extracellular vesicular exosome|	protein citrullination|	protein-arginine deiminase activity|calcium ion binding|	8	-1.1	6.1	6	-1	4.25	-1.1	9.92	0.006	-1.8	-0.4	196	0.000877154	FALSE
ENSMUSG00000030498	GAS2	growth arrest-specific 2	cytosol|actin filament|membrane|	apoptotic process|cellular component disassembly involved in execution phase of apoptosis|cell cycle arrest|regulation of cell shape|	None	5	-1.6	7.57	3	-1.1	3.57	-1.5	9.95	0.006	-2.8	-0.6	197	0.000881629	FALSE
ENSMUSG00000002767	MRPL2	mitochondrial ribosomal protein L2	mitochondrion|ribosome|	translation|	structural constituent of ribosome|poly(A) RNA binding|	3	-1.7	3.86	1	-1.6	6.49	-1.6	9.97	0.006	-3	-0.9	198	0.000886104	FALSE
ENSMUSG00000093801	TRAV14N-2	T cell receptor alpha variable 14N-2	None	None	None	7	-1.2	6.51	5	-1.4	3.13	-1.2	9.25	0.0062	-2.5	-0.4	199	0.00089058	FALSE
ENSMUSG00000094649	GM7102	predicted gene 7102	cellular_component|	biological_process|	molecular_function|	8	-1.5	11.4	7	-0.3	0.249	-1.4	9.55	0.0062	-2.6	-0.5	200	0.000895055	FALSE
ENSMUSG00000030525	CHRNA7	cholinergic receptor, nicotinic, alpha 7 (neuronal)	cytoplasm|plasma membrane|plasma membrane|acetylcholine-gated channel complex|external side of plasma membrane|postsynaptic density|integral component of membrane|apical plasma membrane|cell junction|axon|growth cone|asymmetric synapse|presynaptic membrane|neuronal cell body|dendritic spine|dendritic shaft|membrane raft|postsynaptic membrane|	activation of MAPK activity|response to hypoxia|positive regulation of heart rate involved in baroreceptor response to decreased systemic arterial blood pressure|ion transport|calcium ion transport|calcium ion transport|cellular calcium ion homeostasis|endocytosis|signal transduction|synaptic transmission|synaptic transmission, cholinergic|memory|positive regulation of cell proliferation|associat…	beta-amyloid binding|acetylcholine-activated cation-selective channel activity|drug binding|adenylate cyclase binding|acetylcholine receptor activity|toxic substance binding|chloride channel regulator activity|protein kinase binding|acetylcholine-gated cation channel activity|acetylcholine binding|protein homodimerization activity|ATPase binding|scaffold protein binding|	8	-1.1	6.58	3	-1.2	3.41	-1.1	9.6	0.0062	-2.4	-0.4	201	0.00089953	FALSE
ENSMUSG00000094509	IGHV14-1	immunoglobulin heavy variable 14-1	None	None	None	10	-8.2	4.32	7	-8.5	5.49	-8.5	9.34	0.0062	-15.8	-7.6	202	0.000904005	FALSE
ENSMUSG00000075480	GM10840	predicted gene 10840	cellular_component|	biological_process|	molecular_function|	5	-1.1	2.76	3	-1.5	6.99	-1.4	9.27	0.0062	-2.9	-0.6	203	0.000908481	FALSE
ENSMUSG00000061392	MAGEB5	melanoma antigen family B, 5	cellular_component|	biological_process|	molecular_function|	8	-1.2	7.11	5	-0.8	3.33	-0.8	9.13	0.0062	-1.9	-0.4	204	0.000912956	FALSE
ENSMUSG00000078974	SEC61G	Sec61 gamma subunit	endoplasmic reticulum membrane|membrane|integral component of membrane|	antigen processing and presentation of peptide antigen via MHC class I|antigen processing and presentation of exogenous peptide antigen via MHC class I, TAP-dependent|translation|SRP-dependent cotranslational protein targeting to membrane|gene expression|antigen processing and presentation of exogenous peptide antigen via MHC class I|cellular protein metabolic process|protein targeting to ER|prot…	protein transporter activity|P-P-bond-hydrolysis-driven protein transmembrane transporter activity|	5	-1	2.49	2	-1.5	7.44	-1.5	9.43	0.0062	-2.9	-0.6	205	0.000917431	FALSE
ENSMUSG00000059305	VPREB1	pre-B lymphocyte 1	None	None	None	8	-0.7	3.37	5	-1.3	6.84	-1.2	9.48	0.0062	-2.5	-0.4	206	0.000921906	FALSE
ENSMUSG00000075465	GM10837	predicted gene 10837	cellular_component|	biological_process|	molecular_function|	6	-1.1	2.29	3	-1.4	7.58	-1.4	9.47	0.0062	-2.8	-0.5	207	0.000926382	FALSE
ENSMUSG00000060765	OLFR325	olfactory receptor 325	plasma membrane|membrane|integral component of membrane|	signal transduction|G-protein coupled receptor signaling pathway|sensory perception of smell|response to stimulus|detection of chemical stimulus involved in sensory perception of smell|	signal transducer activity|G-protein coupled receptor activity|olfactory receptor activity|	8	-1.5	8.09	5	-1	1.65	-1.2	9.35	0.0062	-2.5	-0.4	208	0.000930857	FALSE
ENSMUSG00000096827	TRAV14N-1	T cell receptor alpha variable 14N-1	None	None	None	9	-0.8	3.64	5	-1.7	7.28	-1.1	9.7	0.0062	-2.5	-0.4	209	0.000935332	FALSE
ENSMUSG00000036570	FXYD1	FXYD domain containing ion transport regulator 1	plasma membrane|integral component of plasma membrane|chloride channel complex|	chloride transport|cellular calcium ion homeostasis|muscle contraction|ion transmembrane transport|transmembrane transport|chloride transmembrane transport|chloride transmembrane transport|	chloride channel activity|	8	-1.1	6.58	6	-1.4	2.98	-1.2	9.2	0.0062	-2.6	-0.4	210	0.000939808	FALSE
ENSMUSG00000071521	TRY10	trypsin 10	extracellular vesicular exosome|blood microparticle|	proteolysis|biological_process|	molecular_function|peptidase activity|serine-type peptidase activity|hydrolase activity|	8	-0.9	3.05	5	-1.7	7.41	-1	9.65	0.0062	-2.5	-0.4	211	0.000944283	FALSE
ENSMUSG00000033737	FNDC3C1	fibronectin type III domain containing 3C1	cellular_component|membrane|integral component of membrane|	biological_process|	molecular_function|	7	-1.3	3.67	3	-1.7	6.51	-1.5	9.41	0.0062	-2.9	-0.6	212	0.000948758	FALSE
ENSMUSG00000076653	IGHV7-2	immunoglobulin heavy variable V7-2	None	None	None	8	-1.3	7.88	4	-1.3	1.8	-1.3	9.37	0.0062	-2.7	-0.5	213	0.000953233	FALSE
ENSMUSG00000032691	NLRP3	NLR family, pyrin domain containing 3	cytoplasm|cytoplasm|cytosol|NLRP3 inflammasome complex|	negative regulation of acute inflammatory response|apoptotic process|activation of cysteine-type endopeptidase activity involved in apoptotic process|defense response|inflammatory response|signal transduction|detection of biotic stimulus|negative regulation of NF-kappaB transcription factor activity|interleukin-1 beta production|interleukin-18 production|nucleotide-binding domain, leucine rich re…	protein binding|ATP binding|peptidoglycan binding|	8	-1.3	7.02	5	-1.4	2.63	-1.3	9.24	0.0062	-2.7	-0.5	214	0.000957709	FALSE
ENSMUSG00000049112	OXTR	oxytocin receptor	plasma membrane|integral component of plasma membrane|microvillus|cell-cell adherens junction|apical plasma membrane|	suckling behavior|response to amphetamine|muscle contraction|cell surface receptor signaling pathway|G-protein coupled receptor signaling pathway|positive regulation of cytosolic calcium ion concentration|heart development|female pregnancy|lactation|memory|positive regulation of norepinephrine secretion|telencephalon development|sleep|positive regulation of synaptic transmission, GABAergic|respon…	oxytocin receptor activity|vasopressin receptor activity|peptide hormone binding|	7	-1.6	8.2	4	-0.7	1.69	-1	9.2	0.0062	-3.5	-0.4	215	0.000962184	FALSE
ENSMUSG00000043099	HIC1	hypermethylated in cancer 1	chromatin|nucleus|cytoplasm|	negative regulation of transcription from RNA polymerase II promoter|negative regulation of transcription from RNA polymerase II promoter|transcription, DNA-templated|regulation of transcription, DNA-templated|multicellular organismal development|intrinsic apoptotic signaling pathway in response to DNA damage|Wnt signaling pathway|negative regulation of Wnt signaling pathway|positive regulation o…	sequence-specific DNA binding transcription factor activity|sequence-specific DNA binding transcription factor activity|protein binding|histone deacetylase binding|sequence-specific DNA binding|metal ion binding|	8	-1.2	8.24	6	-1.1	1.63	-1.2	9.56	0.0062	-2.4	-0.4	216	0.000966659	FALSE
ENSMUSG00000019055	PLOD1	procollagen-lysine, 2-oxoglutarate 5-dioxygenase 1	endoplasmic reticulum membrane|rough endoplasmic reticulum membrane|extracellular vesicular exosome|	response to hypoxia|cellular protein modification process|epidermis development|epidermis development|extracellular matrix organization|hydroxylysine biosynthetic process|oxidation-reduction process|	iron ion binding|procollagen-lysine 5-dioxygenase activity|L-ascorbic acid binding|protein homodimerization activity|	5	-1.9	6.44	5	-1.5	3.79	-1.5	9.67	0.0062	-3.7	-0.6	217	0.000971134	FALSE
ENSMUSG00000057762	GM6169	proteolipid protein 2 pseudogene	None	None	None	7	-1.6	9.78	4	-0.6	1.74	-1.2	9.63	0.0062	-2.7	-0.5	218	0.00097561	FALSE
ENSMUSG00000005442	CIC	capicua transcriptional repressor	nucleus|	transcription, DNA-templated|regulation of transcription, DNA-templated|	DNA binding|protein binding|	8	-1	6.82	6	-0.7	3.6	-0.8	9.53	0.0062	-1.9	-0.3	219	0.000980085	FALSE
ENSMUSG00000045440	INSM2	insulinoma-associated 2	nucleus|cytoplasm|	transcription, DNA-templated|regulation of transcription, DNA-templated|	DNA binding|metal ion binding|	9	-1	4.17	7	-1.1	5.32	-1	9.13	0.0062	-2.1	-0.3	220	0.00098456	FALSE
ENSMUSG00000041845	RHOD	ras homolog family member D	cytosol|plasma membrane|	GTP catabolic process|small GTPase mediated signal transduction|Rho protein signal transduction|regulation of small GTPase mediated signal transduction|	GTPase activity|GTP binding|	6	-1.2	5.86	6	-0.7	3.88	-0.8	9.13	0.0062	-1.9	-0.4	221	0.000989036	FALSE
ENSMUSG00000031715	SMARCA5	SWI/SNF related, matrix associated, actin dependent regulator of chromatin, subfamily a, member 5	condensed chromosome|nucleus|nucleoplasm|chromatin silencing complex|NURF complex|RSF complex|nuclear replication fork|	chromatin silencing at rDNA|ATP catabolic process|double-strand break repair|nucleosome assembly|nucleosome assembly|chromatin remodeling|DNA-templated transcription, initiation|regulation of transcription from RNA polymerase II promoter|embryo development|nucleosome positioning|centromere-specific nucleosome assembly|ATP-dependent chromatin remodeling|	DNA binding|helicase activity|protein binding|ATP binding|ATPase activity|nucleosome binding|histone binding|	5	-1.4	9.31	2	-0.9	0.788	-1.3	9.36	0.0062	-2.9	-0.7	222	0.000993511	FALSE
ENSMUSG00000020611	GNA13	guanine nucleotide binding protein (G protein), alpha 13	nucleus|heterotrimeric G-protein complex|plasma membrane|membrane|brush border membrane|melanosome|extracellular vesicular exosome|	patterning of blood vessels|in utero embryonic development|GTP catabolic process|cellular component movement|signal transduction|adenylate cyclase-activating G-protein coupled receptor signaling pathway|positive regulation of cytosolic calcium ion concentration|Rho protein signal transduction|blood coagulation|regulation of cell shape|cell differentiation|platelet activation|regulation of cell mi…	GTPase activity|signal transducer activity|protein binding|GTP binding|G-protein beta/gamma-subunit complex binding|type 1 angiotensin receptor binding|D5 dopamine receptor binding|metal ion binding|	9	-1.1	9.21	7	-0.6	1.05	-1	9.27	0.0062	-1.8	-0.4	223	0.000997986	FALSE
ENSMUSG00000091695	GM17669	predicted gene, 17669	None	None	None	9	-1	8.22	4	-0.7	1.45	-1	9.28	0.0062	-2.1	-0.3	224	0.00100246	FALSE
ENSMUSG00000064129	GM14781	predicted gene 14781	cellular_component|	biological_process|	molecular_function|	7	-1.6	6.72	3	-1.1	3.57	-1.3	9.12	0.0062	-2.8	-0.6	225	0.00100694	FALSE
ENSMUSG00000095560	TRAV14D-2	T cell receptor alpha variable 14D-2	None	None	None	7	-1.2	6.51	5	-1.4	3.13	-1.2	9.25	0.0062	-2.5	-0.4	226	0.00101141	FALSE
ENSMUSG00000075000	NRBF2	nuclear receptor binding factor 2	nucleoplasm|cytoplasm|	regulation of transcription, DNA-templated|transcription initiation from RNA polymerase II promoter|gene expression|	None	7	-1.5	4.42	3	-1.4	4.99	-1.4	9.05	0.0063	-3.5	-0.4	227	0.00101589	FALSE
ENSMUSG00000074004	B3GNT6	UDP-GlcNAc:betaGal beta-1,3-N-acetylglucosaminyltransferase 6 (core 3 synthase)	Golgi membrane|membrane|integral component of membrane|	glycoprotein biosynthetic process|O-glycan processing|O-glycan processing, core 3|post-translational protein modification|cellular protein metabolic process|	galactosyltransferase activity|beta-1,3-galactosyl-O-glycosyl-glycoprotein beta-1,3-N-acetylglucosaminyltransferase activity|	9	-1	5.8	3	-1.3	3.64	-1.3	8.98	0.0063	-3.2	-0.4	228	0.00102036	FALSE
ENSMUSG00000094262	IGKV4-62	immunoglobulin kappa variable 4-62	None	None	None	5	-1.3	5.79	2	-1.1	3.78	-1.2	9.04	0.0063	-2.8	-0.5	229	0.00102484	FALSE
ENSMUSG00000041736	TSPO	translocator protein (18kDa)	cytoplasm|mitochondrion|mitochondrial outer membrane|integral component of membrane|nuclear membrane|intracellular membrane-bounded organelle|extracellular vesicular exosome|	protein targeting to mitochondrion|steroid biosynthetic process|heme biosynthetic process|anion transport|chloride transport|apoptotic process|synaptic transmission|synaptic transmission|aging|steroid metabolic process|cell proliferation|glial cell migration|response to manganese ion|response to vitamin B1|positive regulation of necrotic cell death|peripheral nervous system axon regeneration|adre…	androgen binding|benzodiazepine receptor activity|cholesterol binding|	8	-1.5	5.55	1	-1.3	3.91	-1.4	9.02	0.0063	-3.7	-0.6	230	0.00102931	FALSE
ENSMUSG00000072762	4930522L14RIK	RIKEN cDNA 4930522L14 gene	cellular_component|	biological_process|	molecular_function|metal ion binding|	10	-1.4	9.88	4	-0.3	0.418	-1.3	8.97	0.0063	-2.7	-0.5	231	0.00103379	FALSE
ENSMUSG00000050600	ZFP831	zinc finger protein 831	cellular_component|	biological_process|	molecular_function|	6	-0.9	3.48	5	-1.8	6.95	-1.4	9.04	0.0063	-2.8	-0.5	232	0.00103826	FALSE
ENSMUSG00000055198	GM12830	predicted gene 12830	cellular_component|	biological_process|	molecular_function|	6	-1	4.54	3	-1.5	5.12	-1.3	8.92	0.0064	-2.7	-0.4	233	0.00104274	FALSE
ENSMUSG00000076518	IGKV2-112	immunoglobulin kappa variable 2-112	None	None	None	6	-1.6	10.2	5	-0.5	1.14	-1.3	8.93	0.0064	-2.8	-0.5	234	0.00104721	FALSE
ENSMUSG00000020561	TWISTNB	TWIST neighbor	nucleus|nucleolus|DNA-directed RNA polymerase I complex|microtubule cytoskeleton|	transcription from RNA polymerase I promoter|	RNA polymerase I activity|	4	-1.4	8.32	4	-0.7	2	-1.1	8.94	0.0064	-2.7	-0.4	235	0.00105169	FALSE
ENSMUSG00000029207	APBB2	amyloid beta (A4) precursor protein-binding, family B, member 2	nucleus|cytoplasm|membrane|lamellipodium|growth cone|synapse|	neuron migration|regulation of transcription, DNA-templated|cell cycle arrest|axon guidance|extracellular matrix organization|negative regulation of cell growth|intracellular signal transduction|positive regulation of apoptotic process|negative regulation of apoptotic process|	beta-amyloid binding|protein binding|transcription factor binding|	9	-1.1	7.25	6	-0.6	2.53	-0.9	8.89	0.0065	-2.1	-0.3	236	0.00105616	FALSE
ENSMUSG00000042293	GM5617	predicted gene 5617	cellular_component|	biological_process|	molecular_function|	6	-2	9.43	3	-0.8	0.326	-1.1	8.77	0.0066	-3.8	-0.6	237	0.00106064	FALSE
ENSMUSG00000094606	VMN2R50	vomeronasal 2, receptor 50	cellular_component|plasma membrane|membrane|integral component of membrane|	signal transduction|G-protein coupled receptor signaling pathway|biological_process|	molecular_function|signal transducer activity|G-protein coupled receptor activity|	6	-0.3	0.732	1	-1.8	9.26	-1.8	8.73	0.0066	-3	-0.7	238	0.00106511	FALSE
ENSMUSG00000004815	DGKQ	diacylglycerol kinase, theta 110kDa	nucleus|cytoplasm|cytosol|cytoskeleton|plasma membrane|plasma membrane|nuclear speck|	regulation of transcription from RNA polymerase II promoter|G-protein coupled receptor signaling pathway|protein kinase C-activating G-protein coupled receptor signaling pathway|blood coagulation|phosphorylation|cAMP-mediated signaling|platelet activation|response to ATP|thrombin receptor signaling pathway|protein kinase C signaling|	NAD+ kinase activity|diacylglycerol kinase activity|protein binding|ATP binding|kinase binding|activating transcription factor binding|phospholipase binding|metal ion binding|	7	-1.2	5.61	3	-1.4	3.68	-1.3	8.75	0.0066	-2.8	-0.5	239	0.00106959	FALSE
ENSMUSG00000029999	TGFA	transforming growth factor, alpha	extracellular space|nucleus|plasma membrane|cell surface|integral component of membrane|basolateral plasma membrane|cytoplasmic vesicle|perinuclear region of cytoplasm|	MAPK cascade|activation of MAPK activity|angiogenesis|epidermal growth factor receptor signaling pathway|cell proliferation|wound healing|response to drug|negative regulation of apoptotic process|positive regulation of epidermal growth factor-activated receptor activity|positive regulation of mitosis|positive regulation of epithelial cell proliferation|positive regulation of cell division|mammary…	glycoprotein binding|MAP kinase kinase activity|epidermal growth factor receptor binding|protein binding|growth factor activity|	9	-1	8.45	7	-0.4	1.39	-0.9	8.72	0.0066	-2.7	-0.3	240	0.00107407	FALSE
ENSMUSG00000055732	GM9979	predicted gene 9979	cellular_component|	biological_process|	molecular_function|	6	-1.2	4.23	2	-1.3	4.73	-1.3	8.58	0.0067	-2.8	-0.5	241	0.00107854	FALSE
ENSMUSG00000095855	GM21160	predicted gene, 21160	None	None	None	5	-1.4	6.57	4	-0.9	2.93	-1	8.57	0.0067	-2.6	-0.3	242	0.00108302	FALSE
ENSMUSG00000024519	CPLX4	complexin 4	membrane|cell junction|synapse|	neurotransmitter transport|exocytosis|regulation of neurotransmitter secretion|	syntaxin binding|	6	-1.4	6.16	2	-1.2	2.92	-1.3	8.56	0.0067	-2.9	-0.6	243	0.00108749	FALSE
ENSMUSG00000094611	GM21065	predicted gene, 21065	None	None	None	7	-1.3	5.54	4	-0.9	3.75	-1	8.62	0.0067	-2.4	-0.3	244	0.00109197	FALSE
ENSMUSG00000033543	GTF2A2	general transcription factor IIA, 2, 12kDa	nucleus|nucleoplasm|transcription factor TFIIA complex|cell junction|	transcription from RNA polymerase II promoter|transcription from RNA polymerase II promoter|transcription initiation from RNA polymerase II promoter|transcription elongation from RNA polymerase II promoter|gene expression|viral process|positive regulation of transcription from RNA polymerase II promoter|positive regulation of sequence-specific DNA binding transcription factor activity|RNA polymer…	RNA polymerase II repressing transcription factor binding|transcription coactivator activity|protein binding|transcription factor binding|TBP-class protein binding|protein homodimerization activity|protein heterodimerization activity|	6	-1.5	10.4	4	-0.2	0.0553	-1.5	8.51	0.0068	-2.8	-0.5	245	0.00109644	FALSE
ENSMUSG00000096125	GM20864	N/A	None	None	None	4	-1.3	4.97	2	-1.2	3.96	-1.2	8.47	0.0068	-2	-0.5	246	0.00110092	FALSE
ENSMUSG00000071723	GSPT2	G1 to S phase transition 2	cytosol|	nuclear-transcribed mRNA catabolic process, nonsense-mediated decay|GTP catabolic process|translation|translational termination|cell cycle|gene expression|RNA metabolic process|mRNA metabolic process|cellular protein metabolic process|	GTPase activity|protein binding|GTP binding|poly(A) RNA binding|	6	-1.2	7.61	6	-0.9	1.53	-1	8.45	0.0068	-1.9	-0.4	247	0.00110539	FALSE
ENSMUSG00000028599	TNFRSF1B	tumor necrosis factor receptor superfamily, member 1B	extracellular region|nucleus|plasma membrane|integral component of membrane|neuronal cell body|varicosity|membrane raft|perinuclear region of cytoplasm|	inflammatory response|immune response|aging|intrinsic apoptotic signaling pathway in response to DNA damage|tumor necrosis factor-mediated signaling pathway|negative regulation of inflammatory response|RNA destabilization|positive regulation of membrane protein ectodomain proteolysis|cellular response to lipopolysaccharide|cellular response to growth factor stimulus|	tumor necrosis factor-activated receptor activity|protein binding|ubiquitin protein ligase binding|	8	-1.1	5.8	4	-1.4	3.22	-1.2	8.5	0.0068	-2.6	-0.4	248	0.00110987	FALSE
ENSMUSG00000045555	METTL24	methyltransferase like 24	extracellular region|	methylation|	methyltransferase activity|	8	-1.2	6.46	5	-0.9	2.64	-0.9	8.38	0.0069	-1.8	-0.3	249	0.00111434	FALSE
ENSMUSG00000045608	DBX2	developing brain homeobox 2	nucleus|	regulation of transcription, DNA-templated|	transcription regulatory region sequence-specific DNA binding|sequence-specific DNA binding transcription factor activity|	7	-1.3	7.66	5	-0.6	1.82	-1	8.39	0.0069	-2.4	-0.3	250	0.00111882	FALSE
ENSMUSG00000028977	CASZ1	castor zinc finger 1	nucleus|cytoplasm|intracellular membrane-bounded organelle|	transcription, DNA-templated|regulation of transcription, DNA-templated|multicellular organismal development|	DNA binding|metal ion binding|	5	-0.9	3.19	5	-1.1	5.47	-1	8.26	0.007	-2.5	-0.3	251	0.00112329	FALSE
ENSMUSG00000027360	HDC	histidine decarboxylase	cytosol|	histamine biosynthetic process|histamine biosynthetic process|histidine metabolic process|histidine catabolic process|histidine catabolic process|cellular nitrogen compound metabolic process|catecholamine biosynthetic process|small molecule metabolic process|	histidine decarboxylase activity|histidine decarboxylase activity|pyridoxal phosphate binding|	9	-1	7.25	7	-0.8	1.48	-0.8	8.28	0.007	-2.1	-0.3	252	0.00112777	FALSE
ENSMUSG00000076846	TRAV13-2	T cell receptor alpha variable 13-2	None	None	None	6	-1.2	5.88	5	-0.9	3.03	-1.1	8.15	0.0071	-2	-0.4	253	0.00113224	FALSE
ENSMUSG00000096162	GM20853	predicted gene, 20853	None	None	None	7	-1.3	6	5	-0.9	2.66	-1	8.02	0.0071	-2.4	-0.3	254	0.00113672	FALSE
ENSMUSG00000031839	HSBP1	heat shock factor binding protein 1	nucleus|cytoskeleton|	negative regulation of transcription from RNA polymerase II promoter|muscle contraction|	transcription corepressor activity|	6	-1.4	4.6	3	-1.1	4.11	-1.1	8.03	0.0071	-2.7	-0.4	255	0.0011412	FALSE
ENSMUSG00000076464	TRBV4	T cell receptor beta, variable 10	None	None	None	6	-1.7	2.56	2	-1.5	6.05	-1.5	8.17	0.0071	-3	-0.7	256	0.00114567	FALSE
ENSMUSG00000030494	RHPN2	rhophilin, Rho GTPase binding protein 2	nucleus|cytoplasm|intracellular membrane-bounded organelle|perinuclear region of cytoplasm|	signal transduction|	None	7	-1.1	7.89	6	-0.5	1.03	-1	8.06	0.0071	-1.9	-0.4	257	0.00115014	FALSE
ENSMUSG00000096953	GM26571	N/A	None	None	None	4	-1.6	5.03	3	-1.3	3.58	-1.3	8.16	0.0071	-2.9	-0.5	258	0.00115462	FALSE
ENSMUSG00000033446	LPAR6	lysophosphatidic acid receptor 6	plasma membrane|plasma membrane|integral component of membrane|	G-protein coupled receptor signaling pathway|	G-protein coupled receptor activity|	9	-1	6.41	6	-0.9	2.1	-0.9	8.18	0.0071	-2.3	-0.2	259	0.0011591	FALSE
ENSMUSG00000037171	NODAL	nodal growth differentiation factor	extracellular space|	negative regulation of transcription from RNA polymerase II promoter|trophectodermal cellular morphogenesis|neural fold formation|liver development|placenta development|embryonic placenta development|maternal placenta development|vasculature development|heart looping|inhibition of neuroepithelial cell differentiation|brain development|embryonic pattern specification|polarity specification of prox…	cytokine activity|growth factor activity|morphogen activity|receptor agonist activity|type I activin receptor binding|	9	-1.5	7.31	5	-0.8	1.46	-1.2	8.21	0.0071	-2.6	-0.4	260	0.00116357	FALSE
ENSMUSG00000055435	MAF	v-maf avian musculoaponeurotic fibrosarcoma oncogene homolog	chromatin|nucleus|cytoplasm|	negative regulation of transcription from RNA polymerase II promoter|cytokine production|transcription from RNA polymerase II promoter|regulation of chondrocyte differentiation|positive regulation of transcription from RNA polymerase II promoter|cell development|inner ear development|lens fiber cell differentiation|	sequence-specific DNA binding transcription factor activity|sequence-specific DNA binding|	10	-1.1	8.51	6	-0.5	0.794	-0.8	7.97	0.0071	-2.1	-0.2	261	0.00116805	FALSE
ENSMUSG00000098754	PRND	prion protein 2 (dublet)	plasma membrane|anchored component of membrane|	protein homooligomerization|	None	7	-1	7.01	5	-0.8	1.43	-0.9	8.02	0.0071	-2.3	-0.3	262	0.00117252	FALSE
ENSMUSG00000052848	C130026L21RIK	RIKEN cDNA C130026L21 gene	cellular_component|	biological_process|	molecular_function|	5	-1.6	6.85	3	-0.9	2.61	-1.5	8	0.0071	-2.8	-0.5	263	0.001177	FALSE
ENSMUSG00000069036	SRY	sex determining region Y	nucleus|nucleus|cytoplasm|nuclear speck|	regulation of transcription from RNA polymerase II promoter|transcription from RNA polymerase II promoter|sex differentiation|cell differentiation|male sex determination|positive regulation of transcription, DNA-templated|positive regulation of male gonad development|	DNA binding|RNA polymerase II distal enhancer sequence-specific DNA binding transcription factor activity|calmodulin binding|transcription factor binding|	9	-0.9	4.09	4	-0.9	4.25	-0.9	8	0.0071	-2.3	-0.3	264	0.00118147	FALSE
ENSMUSG00000020325	FSTL3	follistatin-like 3 (secreted glycoprotein)	extracellular region|extracellular space|nucleus|Golgi apparatus|secretory granule|neuron projection terminus|	ossification|kidney development|hematopoietic progenitor cell differentiation|transcription, DNA-templated|regulation of transcription from RNA polymerase II promoter|spermatogenesis|male gonad development|positive regulation of cell-cell adhesion|lung development|adrenal gland development|negative regulation of BMP signaling pathway|negative regulation of activin receptor signaling pathway|negat…	fibronectin binding|protein binding|activin binding|	9	-0.8	3.87	7	-0.8	4.52	-0.8	8.05	0.0071	-1.6	-0.2	265	0.00118595	FALSE
ENSMUSG00000034993	VAT1	vesicle amine transport 1	mitochondrial outer membrane|integral component of membrane|extracellular vesicular exosome|	negative regulation of mitochondrial fusion|oxidation-reduction process|	zinc ion binding|oxidoreductase activity|	6	-1.1	0.726	2	-1.7	7.94	-1.7	8.07	0.0071	-3	-0.6	266	0.00119042	FALSE
ENSMUSG00000026466	TOR1AIP1	torsin A interacting protein 1	nucleus|nuclear inner membrane|integral component of membrane|	positive regulation of ATPase activity|	ATPase activator activity|cytoskeletal protein binding|ATPase binding|	7	-0.9	1.73	6	-0.8	6.45	-0.8	7.86	0.0072	-2.1	-0.2	267	0.0011949	FALSE
ENSMUSG00000058743	KCNJ14	potassium inwardly-rectifying channel, subfamily J, member 14	plasma membrane|voltage-gated potassium channel complex|dendrite|neuronal cell body|	synaptic transmission|regulation of ion transmembrane transport|potassium ion transmembrane transport|potassium ion transmembrane transport|	inward rectifier potassium channel activity|	8	-1.7	8.46	3	-0.6	0.941	-1.7	7.82	0.0072	-2.9	-0.6	268	0.00119937	FALSE
ENSMUSG00000095650	GM20854	predicted gene, 20854	None	None	None	5	-1.3	4.39	2	-1.2	3.96	-1.2	7.93	0.0072	-2	-0.5	269	0.00120385	FALSE
ENSMUSG00000071265	1700086L19RIK	RIKEN cDNA 1700086L19 gene	cellular_component|	biological_process|	molecular_function|	5	-1	4.75	4	-0.9	3.55	-1	7.92	0.0072	-2.5	-0.3	270	0.00120832	FALSE
ENSMUSG00000096038	TRAV13N-3	T cell receptor alpha variable 13N-3	None	None	None	10	-0.9	4.55	4	-1	3.71	-1	7.88	0.0072	-1.9	-0.3	271	0.0012128	FALSE
ENSMUSG00000094744	GM20860	predicted gene, 20860	None	None	None	5	-1.3	4.29	2	-1.2	3.96	-1.2	7.83	0.0072	-2	-0.5	272	0.00121728	FALSE
ENSMUSG00000095443	GM21435	predicted gene, 21435	None	None	None	5	-1.3	4.29	2	-1.2	3.96	-1.2	7.83	0.0072	-2	-0.5	273	0.00122175	FALSE
ENSMUSG00000096552	GM20862	predicted gene, 20862	None	None	None	5	-1.3	4.29	2	-1.2	3.96	-1.2	7.83	0.0072	-2	-0.5	274	0.00122623	FALSE
ENSMUSG00000008822	ACYP1	acylphosphatase 1, erythrocyte (common) type	extracellular vesicular exosome|	phosphate-containing compound metabolic process|	acylphosphatase activity|	8	-1.2	6.02	4	-1.2	2.08	-1.2	7.79	0.0072	-2.4	-0.3	275	0.0012307	FALSE
ENSMUSG00000095808	GM20813	predicted gene, 20813	None	None	None	5	-1.3	4.29	2	-1.2	3.96	-1.2	7.83	0.0072	-2	-0.5	276	0.00123518	FALSE
ENSMUSG00000054793	CADM4	cell adhesion molecule 4	integral component of membrane|extracellular vesicular exosome|	cell adhesion|	None	9	-0.9	4.18	5	-0.8	3.97	-0.9	7.79	0.0072	-1.8	-0.3	277	0.00123965	FALSE
ENSMUSG00000055493	EPM2A	epilepsy, progressive myoclonus type 2A, Lafora disease (laforin)	nucleus|nucleus|cytoplasm|endoplasmic reticulum|cytosol|cytosol|polysome|plasma membrane|	carbohydrate metabolic process|glycogen metabolic process|glycogen biosynthetic process|glucose metabolic process|protein dephosphorylation|autophagy|nervous system development|peptidyl-tyrosine dephosphorylation|peptidyl-tyrosine dephosphorylation|peptidyl-tyrosine dephosphorylation|small molecule metabolic process|inositol phosphate dephosphorylation|habituation|	phosphatidylinositol-4,5-bisphosphate 5-phosphatase activity|protein serine/threonine phosphatase activity|protein serine/threonine phosphatase activity|protein tyrosine phosphatase activity|protein tyrosine phosphatase activity|protein binding|protein tyrosine/serine/threonine phosphatase activity|carbohydrate phosphatase activity|carbohydrate phosphatase activity|starch binding|	7	-1.6	7.67	4	-1.2	0.837	-1.3	7.83	0.0072	-2.8	-0.5	278	0.00124413	FALSE
ENSMUSG00000021222	DCAF4	DDB1 and CUL4 associated factor 4	Cul4-RING E3 ubiquitin ligase complex|	protein ubiquitination|protein ubiquitination|	None	6	-1.8	4.47	4	-1.4	3.72	-1.5	7.73	0.0073	-3.6	-0.4	279	0.0012486	FALSE
ENSMUSG00000095294	GM21119	predicted gene, 21119	None	None	None	3	-1.1	3.21	2	-1.1	4.84	-1.1	7.71	0.0073	-2	-0.5	280	0.00125308	FALSE
ENSMUSG00000074578	1500012F01RIK	RIKEN cDNA 1500012F01 gene	cellular_component|	biological_process|	molecular_function|	8	-1	3.81	4	-1.2	4.67	-1.1	7.72	0.0073	-1.9	-0.4	281	0.00125755	FALSE
ENSMUSG00000074489	BGLAP3	bone gamma-carboxyglutamate protein 3	extracellular region|extracellular space|cytoplasm|rough endoplasmic reticulum|Golgi apparatus|dendrite|membrane-bounded vesicle|cell projection|perikaryon|	biological_process|regulation of bone mineralization|biomineral tissue development|	calcium ion binding|structural constituent of bone|	8	-0.8	2.67	5	-1	5.57	-1	7.71	0.0073	-1.8	-0.3	282	0.00126203	FALSE
ENSMUSG00000095583	IGHV14-2	immunoglobulin heavy variable 14-2	None	None	None	10	-1	5.9	7	-0.8	2.45	-0.9	7.65	0.0073	-1.9	-0.2	283	0.0012665	FALSE
ENSMUSG00000044080	S100A1	S100 calcium binding protein A1	nucleus|sarcoplasmic reticulum|Z disc|M band|neuron projection|protein complex|	negative regulation of transcription from RNA polymerase II promoter|regulation of heart contraction|substantia nigra development|intracellular signal transduction|positive regulation of voltage-gated calcium channel activity|	calcium ion binding|protein binding|identical protein binding|protein homodimerization activity|S100 protein binding|calcium-dependent protein binding|ATPase binding|	5	-1.2	6.36	4	-0.6	2.35	-1	7.65	0.0073	-2.6	-0.3	284	0.00127098	FALSE
ENSMUSG00000096843	GM21111	predicted gene, 21111	None	None	None	6	-1.3	5.08	4	-0.9	3.14	-1.2	7.69	0.0073	-2	-0.4	285	0.00127545	FALSE
ENSMUSG00000095643	TRAV13D-3	T cell receptor alpha variable 13D-3	None	None	None	10	-0.9	4.36	4	-1	3.71	-1	7.7	0.0073	-1.9	-0.3	286	0.00127993	FALSE
ENSMUSG00000034041	LYL1	lymphoblastic leukemia associated hematopoiesis regulator 1	nucleus|	blood vessel maturation|transcription, DNA-templated|regulation of transcription, DNA-templated|B cell differentiation|positive regulation of transcription, DNA-templated|definitive hemopoiesis|	DNA binding|protein binding|protein dimerization activity|	9	-1.4	4.98	3	-1.3	3.16	-1.3	7.72	0.0073	-2.7	-0.4	287	0.0012844	FALSE
ENSMUSG00000018893	MB	myoglobin	None	response to hypoxia|heart development|response to hormone|oxygen transport|slow-twitch skeletal muscle fiber contraction|response to hydrogen peroxide|enucleate erythrocyte differentiation|brown fat cell differentiation|	oxygen transporter activity|iron ion binding|oxygen binding|heme binding|	8	-0.9	6.93	5	-0.9	0.997	-0.9	7.66	0.0073	-3.1	-0.2	288	0.00128888	FALSE
ENSMUSG00000041476	SMPX	small muscle protein, X-linked	nucleus|muscle tendon junction|M band|costamere|	striated muscle contraction|	None	5	-1.2	4.27	4	-1.5	3.73	-1.5	7.64	0.0074	-2.9	-0.5	289	0.00129335	FALSE
ENSMUSG00000006344	GGT5	gamma-glutamyltransferase 5	plasma membrane|integral component of membrane|anchored component of external side of plasma membrane|	proteolysis|cellular amino acid metabolic process|leukotriene metabolic process|glutathione metabolic process|glutathione biosynthetic process|inflammatory response|arachidonic acid metabolic process|leukotriene biosynthetic process|small molecule metabolic process|	gamma-glutamyltransferase activity|glutathione hydrolase activity|	6	-1.3	7.26	3	-0.6	1.04	-1.2	7.47	0.0074	-2.8	-0.4	290	0.00129783	FALSE
ENSMUSG00000094660	GM21394	N/A	None	None	None	6	-1.3	4.87	4	-0.9	3.14	-1.2	7.48	0.0074	-2	-0.4	291	0.0013023	FALSE
ENSMUSG00000043029	TRPV3	transient receptor potential cation channel, subfamily V, member 3	plasma membrane|integral component of membrane|receptor complex|	response to heat|ion transmembrane transport|negative regulation of hair cycle|transmembrane transport|calcium ion transmembrane transport|positive regulation of calcium ion import|	calcium channel activity|	5	-1.4	5.74	3	-1.3	2.06	-1.3	7.47	0.0074	-2.9	-0.4	292	0.00130678	FALSE
ENSMUSG00000073854	AI427809	expressed sequence AI427809	None	None	None	6	-1.5	6.02	3	-0.9	2.82	-1.2	7.64	0.0074	-2.8	-0.5	293	0.00131126	FALSE
ENSMUSG00000094469	GM21380	predicted gene, 21380	None	None	None	6	-1.3	4.87	4	-0.9	3.14	-1.2	7.48	0.0074	-2	-0.4	294	0.00131573	FALSE
ENSMUSG00000095324	GM20825	predicted gene, 20825	None	None	None	7	-1.2	4.16	3	-1.1	3.77	-1.2	7.53	0.0074	-2	-0.4	295	0.00132021	FALSE
ENSMUSG00000031146	PLP2	proteolipid protein 2 (colonic epithelium-enriched)	endoplasmic reticulum|endoplasmic reticulum membrane|plasma membrane|membrane|integral component of membrane|extracellular vesicular exosome|	ion transport|chemotaxis|cytokine-mediated signaling pathway|ion transmembrane transport|	protein binding|ion transmembrane transporter activity|chemokine binding|	8	-1.1	2.87	2	-1.4	5.12	-1.2	7.49	0.0074	-2.8	-0.4	296	0.00132468	FALSE
ENSMUSG00000020267	HINT1	histidine triad nucleotide binding protein 1	histone deacetylase complex|nucleus|cytoplasm|cytoskeleton|plasma membrane|extracellular vesicular exosome|	transcription, DNA-templated|regulation of transcription, DNA-templated|signal transduction|purine ribonucleotide catabolic process|intrinsic apoptotic signaling pathway by p53 class mediator|	nucleotide binding|protein kinase C binding|hydrolase activity|	9	-1.1	5.77	6	-0.5	2.34	-1	7.56	0.0074	-2.3	-0.2	297	0.00132916	FALSE
ENSMUSG00000004285	ATP6V1F	ATPase, H+ transporting, lysosomal 14kDa, V1 subunit F	cytosol|membrane|proton-transporting two-sector ATPase complex|vacuolar proton-transporting V-type ATPase complex|proton-transporting V-type ATPase, V1 domain|extracellular vesicular exosome|	ATP catabolic process|cellular iron ion homeostasis|insulin receptor signaling pathway|ATP hydrolysis coupled proton transport|proton transport|transferrin transport|interaction with host|transmembrane transport|phagosome maturation|	protein binding|hydrogen ion transmembrane transporter activity|ATPase activity, uncoupled|proton-transporting ATPase activity, rotational mechanism|	5	-1.3	5.67	3	-1.2	2.27	-1.2	7.57	0.0074	-2.8	-0.4	298	0.00133363	FALSE
ENSMUSG00000021188	TRIP11	thyroid hormone receptor interactor 11	nucleus|Golgi apparatus|cytoskeleton|membrane|	protein targeting to Golgi|ventricular septum development|transcription from RNA polymerase II promoter|regulation of RNA biosynthetic process|	transcription coactivator activity|protein binding|	6	-1.5	6.35	3	-1	1.9	-1.3	7.42	0.0075	-2.8	-0.4	299	0.00133811	FALSE
ENSMUSG00000044434	GM9791	calcium regulated heat stable protein 1 pseudogene	None	None	None	9	-1.2	3.27	5	-0.7	4.61	-1.2	7.41	0.0075	-2.5	-0.3	300	0.00134258	FALSE
ENSMUSG00000057469	E2F6	E2F transcription factor 6	nucleus|transcription factor complex|MLL1 complex|	regulation of transcription involved in G1/S transition of mitotic cell cycle|negative regulation of transcription from RNA polymerase II promoter|transcription, DNA-templated|	DNA binding|sequence-specific DNA binding transcription factor activity|transcription corepressor activity|	9	-1.1	6.02	7	-1.5	1.97	-1.2	7.37	0.0075	-2.7	-0.4	301	0.00134706	FALSE
ENSMUSG00000074274	D930028M14RIK	RIKEN cDNA D930028M14 gene	cellular_component|	biological_process|	molecular_function|	5	-1	3.69	2	-1	3.98	-1	7.33	0.0075	-2	-0.4	302	0.00135153	FALSE
ENSMUSG00000008813	TPPP2	tubulin polymerization-promoting protein family member 2	cytoplasm|	None	None	4	-1.8	8.15	1	-0.2	0.0832	-1.8	7.4	0.0075	-4	-0.7	303	0.00135601	FALSE
ENSMUSG00000005836	GATA6	GATA binding protein 6	nucleus|nucleoplasm|transcription factor complex|	negative regulation of transcription from RNA polymerase II promoter|in utero embryonic development|liver development|outflow tract septum morphogenesis|type B pancreatic cell differentiation|pancreatic A cell differentiation|transcription from RNA polymerase II promoter|phospholipid metabolic process|endodermal cell fate determination|blood coagulation|male gonad development|cardiac muscle hyper…	RNA polymerase II core promoter sequence-specific DNA binding|sequence-specific DNA binding RNA polymerase II transcription factor activity|RNA polymerase II repressing transcription factor binding|chromatin binding|sequence-specific DNA binding transcription factor activity|RNA polymerase II distal enhancer sequence-specific DNA binding transcription factor activity|protein binding|transcription…	10	-1.1	4.47	4	-1.1	3.28	-1.1	7.42	0.0075	-2.5	-0.3	304	0.00136048	FALSE
ENSMUSG00000022705	DRD3	dopamine receptor D3	plasma membrane|plasma membrane|integral component of plasma membrane|integral component of plasma membrane|endocytic vesicle|cell projection|apical part of cell|	negative regulation of transcription from RNA polymerase II promoter|synaptic transmission, dopaminergic|response to amphetamine|regulation of blood volume by renin-angiotensin|G-protein coupled receptor internalization|cellular calcium ion homeostasis|G-protein coupled receptor signaling pathway|adenylate cyclase-activating dopamine receptor signaling pathway|negative regulation of adenylate cyc…	dopamine neurotransmitter receptor activity, coupled via Gi/Go|dopamine neurotransmitter receptor activity, coupled via Gi/Go|protein binding|drug binding|drug binding|protein domain specific binding|D1 dopamine receptor binding|dopamine binding|	7	-0.8	5	5	-0.8	2.65	-0.8	7.33	0.0075	-1.9	-0.3	305	0.00136496	FALSE
ENSMUSG00000058794	NFE2	nuclear factor, erythroid 2	nucleus|nucleoplasm|cytoplasm|actin cytoskeleton|PML body|	nucleosome disassembly|transcription, DNA-templated|regulation of transcription from RNA polymerase II promoter|cell-cell signaling|multicellular organismal development|blood coagulation|hemostasis|blood circulation|negative regulation of bone mineralization|negative regulation of syncytium formation by plasma membrane fusion|positive regulation of transcription, DNA-templated|labyrinthine layer …	sequence-specific DNA binding transcription factor activity|transcription coactivator activity|sequence-specific DNA binding|protein N-terminus binding|WW domain binding|WW domain binding|	6	-1.1	4.5	3	-1.2	3.32	-1.1	7.44	0.0075	-2.7	-0.3	306	0.00136943	FALSE
ENSMUSG00000096138	TRAV7-6	T cell receptor alpha variable 7-6	None	None	None	9	-1.5	6.09	6	-1.1	1.76	-1.1	7.34	0.0075	-2.6	-0.4	307	0.00137391	FALSE
ENSMUSG00000027221	CHST1	carbohydrate (keratan sulfate Gal-6) sulfotransferase 1	Golgi membrane|integral component of membrane|	carbohydrate metabolic process|polysaccharide metabolic process|galactose metabolic process|sulfur compound metabolic process|inflammatory response|keratan sulfate biosynthetic process|glycosaminoglycan metabolic process|keratan sulfate metabolic process|keratan sulfate metabolic process|small molecule metabolic process|	sulfotransferase activity|keratan sulfotransferase activity|	7	-0.8	1.5	6	-1.3	6.39	-0.9	7.36	0.0075	-2.6	-0.3	308	0.00137838	FALSE
ENSMUSG00000003814	CALR	calreticulin	acrosomal vesicle|extracellular region|proteinaceous extracellular matrix|extracellular space|intracellular|nucleus|cytoplasm|endoplasmic reticulum|endoplasmic reticulum|endoplasmic reticulum lumen|endoplasmic reticulum lumen|Golgi apparatus|cytosol|polysome|external side of plasma membrane|cell surface|membrane|sarcoplasmic reticulum lumen|MHC class I peptide loading complex|perinuclear region o…	negative regulation of transcription from RNA polymerase II promoter|antigen processing and presentation of peptide antigen via MHC class I|antigen processing and presentation of exogenous peptide antigen via MHC class I, TAP-dependent|peptide antigen assembly with MHC class I protein complex|regulation of transcription, DNA-templated|protein folding|protein export from nucleus|cellular calcium i…	complement component C1q binding|glycoprotein binding|DNA binding|mRNA binding|integrin binding|iron ion binding|calcium ion binding|calcium ion binding|protein binding|zinc ion binding|carbohydrate binding|ubiquitin protein ligase binding|peptide binding|hormone binding|protein binding involved in protein folding|poly(A) RNA binding|androgen receptor binding|unfolded protein binding|chaperone bi…	9	-1.4	7.16	4	-0.6	0.822	-1	7.33	0.0075	-2.6	-0.3	309	0.00138286	FALSE
ENSMUSG00000023262	ACY1	aminoacylase 1	cytosol|extracellular vesicular exosome|	proteolysis|cellular amino acid metabolic process|	aminoacylase activity|metallopeptidase activity|metal ion binding|	6	-0.9	2.79	3	-1.5	5.52	-1.3	7.45	0.0075	-2.8	-0.3	310	0.00138733	FALSE
ENSMUSG00000062808	HIST1H3D	histone cluster 1, H3d	None	None	None	4	-1.6	5.2	4	-0.8	3.04	-0.9	7.27	0.0077	-2.8	-0.4	311	0.00139181	FALSE
ENSMUSG00000096229	OLFR774	olfactory receptor 774	plasma membrane|membrane|integral component of membrane|	signal transduction|G-protein coupled receptor signaling pathway|sensory perception of smell|response to stimulus|detection of chemical stimulus involved in sensory perception of smell|	signal transducer activity|G-protein coupled receptor activity|olfactory receptor activity|	5	-1.4	7.87	4	-0.6	0.895	-1.1	7.27	0.0077	-2.7	-0.3	312	0.00139629	FALSE
ENSMUSG00000054034	TCEAL5	transcription elongation factor A (SII)-like 5	nucleus|	transcription, DNA-templated|regulation of transcription, DNA-templated|	protein binding|	9	-1	6.17	8	-0.6	1.65	-0.7	7.27	0.0077	-2.1	-0.2	313	0.00140076	FALSE
ENSMUSG00000060969	IRX1	iroquois homeobox 1	nucleus|	regulation of transcription, DNA-templated|specification of loop of Henle identity|proximal/distal pattern formation involved in metanephric nephron development|	sequence-specific DNA binding transcription factor activity|sequence-specific DNA binding|	7	-1.5	8.84	4	-0.1	0.00962	-1.4	7.23	0.0078	-2.9	-0.5	314	0.00140524	FALSE
ENSMUSG00000029082	BST1	bone marrow stromal cell antigen 1	plasma membrane|extrinsic component of membrane|anchored component of membrane|extracellular vesicular exosome|	humoral immune response|multicellular organismal development|metabolic process|	NAD+ nucleosidase activity|transferase activity|NAD(P)+ nucleosidase activity|	8	-1	5.75	4	-0.6	1.99	-1	7.22	0.0078	-1.9	-0.3	315	0.00140971	FALSE
ENSMUSG00000066101	GM10153	predicted gene 10153	cellular_component|	biological_process|	molecular_function|	8	-1.1	4.38	4	-0.8	3.48	-0.8	7.23	0.0078	-1.9	-0.3	316	0.00141419	FALSE
ENSMUSG00000095593	GM7138	predicted gene 7138	cellular_component|intermediate filament|	biological_process|	molecular_function|	7	-1.1	5	4	-0.9	2.61	-1.1	7.22	0.0078	-2.6	-0.3	317	0.00141866	FALSE
ENSMUSG00000096762	GM21808	N/A	None	None	None	6	-1.3	3.65	2	-1.2	3.96	-1.2	7.23	0.0078	-2	-0.4	318	0.00142314	FALSE
ENSMUSG00000091811	PRR24	proline rich 24	integral component of membrane|	None	None	5	-1.4	1.67	3	-1.4	5.87	-1.4	7.24	0.0078	-2.9	-0.4	319	0.00142761	FALSE
ENSMUSG00000095329	GM17330	N/A	None	None	None	7	-0.8	3.38	6	-1	4.25	-0.9	7.19	0.008	-1.9	-0.3	320	0.00143209	FALSE
ENSMUSG00000053545	6430503K07RIK	RIKEN cDNA 6430503K07 gene	cellular_component|	biological_process|	molecular_function|	3	-1.7	5.25	3	-1.3	2.55	-1.4	7.16	0.0081	-3	-0.6	321	0.00143656	FALSE
ENSMUSG00000095886	GM21946	N/A	None	None	None	8	-1	7.19	5	-0.4	0.95	-0.9	7.16	0.0081	-2.4	-0.2	322	0.00144104	FALSE
ENSMUSG00000033475	TOMM6	translocase of outer mitochondrial membrane 6 homolog (yeast)	mitochondrion|mitochondrial outer membrane translocase complex|	protein targeting to mitochondrion|cellular protein metabolic process|	None	7	-1	4.26	4	-1	3.17	-1	7.1	0.0083	-2.6	-0.3	323	0.00144551	FALSE
ENSMUSG00000095916	VMN1R191	vomeronasal 1 receptor 191	integral component of plasma membrane|	G-protein coupled receptor signaling pathway|response to pheromone|	pheromone binding|pheromone receptor activity|	7	-1.4	4.89	6	-1.2	2.76	-1.2	7.08	0.0084	-2.7	-0.4	324	0.00144999	FALSE
ENSMUSG00000024968	RCOR2	REST corepressor 2	chromatin|nucleus|transcription factor complex|	transcription, DNA-templated|negative regulation of transcription, DNA-templated|	DNA binding|chromatin binding|sequence-specific DNA binding transcription factor activity|transcription corepressor activity|	9	-1	7.71	6	-0.3	0.523	-0.9	7.09	0.0084	-2.3	-0.2	325	0.00145446	FALSE
ENSMUSG00000096466	IGHV1-83	immunoglobulin heavy variable 1-83	None	None	None	6	-1.2	2.79	5	-1.6	4.61	-1.6	6.97	0.0086	-2.8	-0.4	326	0.00145894	FALSE
ENSMUSG00000039556	PPP1R3F	protein phosphatase 1, regulatory subunit 3F	membrane|integral component of membrane|	regulation of glycogen biosynthetic process|regulation of glycogen (starch) synthase activity|	protein phosphatase binding|glycogen binding|	6	-1.3	6.12	3	-0.8	1.52	-0.8	6.87	0.0086	-2.8	-0.4	327	0.00146342	FALSE
ENSMUSG00000055125	M5C1000I18RIK	RIKEN cDNA M5C1000I18 gene	cellular_component|	biological_process|	molecular_function|	9	-1	3.64	7	-1.2	3.79	-1	6.88	0.0086	-1.9	-0.3	328	0.00146789	FALSE
ENSMUSG00000038668	LPAR1	lysophosphatidic acid receptor 1	plasma membrane|integral component of plasma membrane|cell surface|endocytic vesicle|dendritic spine|dendritic shaft|	activation of MAPK activity|G-protein coupled receptor signaling pathway|activation of phospholipase C activity|positive regulation of cytosolic calcium ion concentration|negative regulation of neuron projection development|bleb assembly|positive regulation of Rho protein signal transduction|myelination|positive regulation of apoptotic process|positive regulation of I-kappaB kinase/NF-kappaB sign…	G-protein alpha-subunit binding|G-protein coupled receptor activity|protein binding|phospholipid binding|PDZ domain binding|lysophosphatidic acid receptor activity|	9	-0.4	1.16	3	-1.8	7.72	-1.5	6.98	0.0086	-3	-0.6	329	0.00147237	FALSE
ENSMUSG00000006941	EIF1B	eukaryotic translation initiation factor 1B	cellular_component|	translational initiation|regulation of translational initiation|	translation initiation factor activity|poly(A) RNA binding|	5	-1.1	4.34	2	-1.1	2.84	-1.1	6.85	0.0086	-2.8	-0.3	330	0.00147684	FALSE
ENSMUSG00000071149	TAS2R115	taste receptor, type 2, member 115	cellular_component|membrane|integral component of membrane|	signal transduction|G-protein coupled receptor signaling pathway|biological_process|response to stimulus|sensory perception of taste|	molecular_function|signal transducer activity|G-protein coupled receptor activity|	10	-0.9	3.11	4	-1.2	4.41	-1.1	6.93	0.0086	-2.4	-0.2	331	0.00148132	FALSE
ENSMUSG00000076762	TRAV6-1	T cell receptor alpha variable 6-1	None	None	None	6	-1.4	6.24	5	-0.8	1.51	-1	6.91	0.0086	-2.8	-0.4	332	0.00148579	FALSE
ENSMUSG00000027796	SMAD9	SMAD family member 9	intracellular|nucleus|nucleoplasm|transcription factor complex|cytosol|	ureteric bud development|response to hypoxia|Mullerian duct regression|transcription, DNA-templated|protein phosphorylation|transforming growth factor beta receptor signaling pathway|BMP signaling pathway|midbrain development|hindbrain development|intracellular signal transduction|positive regulation of cell differentiation|positive regulation of transcription, DNA-templated|cartilage development…	DNA binding|sequence-specific DNA binding transcription factor activity|protein binding|transforming growth factor beta receptor, pathway-specific cytoplasmic mediator activity|metal ion binding|	8	-1	5.41	6	-1.1	1.79	-1	6.88	0.0086	-2.4	-0.2	333	0.00149027	FALSE
ENSMUSG00000045566	SPRR4	small proline-rich protein 4	cell cortex|	peptide cross-linking|keratinization|	None	8	-1	2.98	5	-0.9	4.31	-1	6.94	0.0086	-2.4	-0.2	334	0.00149474	FALSE
ENSMUSG00000036816	ATOH7	atonal homolog 7 (Drosophila)	nucleus|	neural retina development|transcription, DNA-templated|regulation of transcription, DNA-templated|circadian rhythm|entrainment of circadian clock|optic nerve development|cell differentiation|	DNA binding|protein dimerization activity|	10	-0.7	5.1	6	-0.8	2.31	-0.8	7.01	0.0086	-2	-0.1	335	0.00149922	FALSE
ENSMUSG00000009633	G0S2	G0/G1 switch 2	mitochondrion|lipid particle|	cellular lipid metabolic process|small molecule metabolic process|extrinsic apoptotic signaling pathway|positive regulation of extrinsic apoptotic signaling pathway|	molecular_function|protein binding|	10	-0.8	4.6	7	-1	2.59	-1	6.8	0.009	-2.1	-0.2	336	0.00150369	FALSE
ENSMUSG00000029644	PDX1	pancreatic and duodenal homeobox 1	nucleus|cytosol|	negative regulation of transcription from RNA polymerase II promoter|liver development|type B pancreatic cell differentiation|type B pancreatic cell differentiation|glucose metabolic process|generation of precursor metabolites and energy|transcription from RNA polymerase II promoter|smoothened signaling pathway|nitric oxide mediated signal transduction|central nervous system development|positive …	core promoter sequence-specific DNA binding|chromatin binding|sequence-specific DNA binding transcription factor activity|transcription factor binding|protein complex binding|protein heterodimerization activity|	8	-0.9	3.98	4	-0.9	3.14	-0.9	6.79	0.0091	-1.9	-0.2	337	0.00150817	FALSE
ENSMUSG00000076434	WFDC3	WAP four-disulfide core domain 3	extracellular region|	negative regulation of endopeptidase activity|	serine-type endopeptidase inhibitor activity|	5	-1.2	4.79	4	-1	2.56	-1	6.75	0.0093	-2	-0.3	338	0.00151264	FALSE
ENSMUSG00000078875	GM14419	predicted gene 14419	cellular_component|	biological_process|	molecular_function|	8	-0.9	4.78	4	-0.8	2.3	-0.8	6.76	0.0093	-2.3	-0.1	339	0.00151712	FALSE
ENSMUSG00000001323	SRR	serine racemase	cytoplasm|plasma membrane|neuronal cell body|apical part of cell|	L-serine metabolic process|brain development|aging|serine family amino acid metabolic process|response to lipopolysaccharide|response to drug|pyruvate biosynthetic process|response to morphine|protein homotetramerization|D-serine metabolic process|D-serine biosynthetic process|	magnesium ion binding|L-serine ammonia-lyase activity|calcium ion binding|ATP binding|ATP binding|D-serine ammonia-lyase activity|glycine binding|threonine racemase activity|PDZ domain binding|pyridoxal phosphate binding|pyridoxal phosphate binding|serine racemase activity|protein homodimerization activity|protein homodimerization activity|	5	-1.7	3.98	4	-1.3	3.22	-1.4	6.77	0.0093	-3	-0.5	340	0.00152159	FALSE
ENSMUSG00000095648	GM2004	predicted gene 2004	cellular_component|	biological_process|	molecular_function|	8	-0.9	4.78	4	-0.8	2.3	-0.8	6.76	0.0093	-2.3	-0.1	341	0.00152607	FALSE
ENSMUSG00000095565	IGHV2-9-1	immunoglobulin heavy variable 2-9-1	None	None	None	10	-1	7.03	5	-0.4	0.154	-1	6.76	0.0093	-2.3	-0.2	342	0.00153054	FALSE
ENSMUSG00000074261	GM7092	N/A	None	None	None	7	-2.1	7.12	4	-1.2	0.729	-1.7	6.72	0.0094	-4	-0.7	343	0.00153502	FALSE
ENSMUSG00000004446	BID	BH3 interacting domain death agonist	mitochondrion|mitochondrial outer membrane|cytosol|membrane|integral component of mitochondrial membrane|extracellular vesicular exosome|	release of cytochrome c from mitochondria|protein targeting to mitochondrion|apoptotic process|activation of cysteine-type endopeptidase activity involved in apoptotic process|brain development|extrinsic apoptotic signaling pathway via death domain receptors|apoptotic mitochondrial changes|response to estradiol|positive regulation of protein oligomerization|positive regulation of protein homoolig…	death receptor binding|protein binding|ubiquitin protein ligase binding|	7	-1.5	7.08	7	-0.9	0.496	-1	6.72	0.0094	-2.6	-0.3	344	0.00153949	FALSE
ENSMUSG00000035033	TBR1	T-box, brain, 1	nucleus|	transcription, DNA-templated|axon guidance|brain development|specification of organ identity|regulation of neuron projection development|hindbrain development|positive regulation of transcription from RNA polymerase II promoter|	RNA polymerase II core promoter sequence-specific DNA binding|sequence-specific DNA binding transcription factor activity|	7	-1.1	5.58	5	-0.6	2.1	-0.9	6.7	0.0094	-1.8	-0.2	345	0.00154397	FALSE
ENSMUSG00000072999	GM15401	predicted gene 15401	cellular_component|	biological_process|	molecular_function|	9	-1.5	4.41	4	-1	3.01	-1	6.57	0.0095	-2.7	-0.3	346	0.00154845	FALSE
ENSMUSG00000094421	GM20946	predicted gene, 20946	None	None	None	3	-1.3	6.12	2	-0.7	1.53	-1.3	6.58	0.0095	-2	-0.3	347	0.00155292	FALSE
ENSMUSG00000096227	GM20815	predicted gene, 20815	None	None	None	6	-1.1	2.46	3	-1.1	4.41	-1.1	6.56	0.0095	-2	-0.3	348	0.0015574	FALSE
ENSMUSG00000025997	IKZF2	IKAROS family zinc finger 2 (Helios)	nucleus|	transcription, DNA-templated|biological_process|positive regulation of transcription from RNA polymerase II promoter|	molecular_function|DNA binding|protein binding|protein homodimerization activity|metal ion binding|protein heterodimerization activity|	8	-1.1	4.15	4	-1.4	2.98	-1.3	6.65	0.0095	-2.7	-0.3	349	0.00156187	FALSE
ENSMUSG00000032366	TPM1	tropomyosin 1 (alpha)	stress fiber|cytosol|cytoskeleton|muscle thin filament tropomyosin|sarcomere|filamentous actin|bleb|ruffle membrane|	in utero embryonic development|positive regulation of heart rate by epinephrine|cellular component movement|muscle contraction|regulation of muscle contraction|cytoskeleton organization|regulation of heart contraction|muscle filament sliding|muscle filament sliding|negative regulation of cell migration|ruffle organization|positive regulation of ATPase activity|cellular response to reactive oxygen…	actin binding|structural constituent of cytoskeleton|cytoskeletal protein binding|structural constituent of muscle|	7	-0.8	1.76	3	-1.4	5.64	-1.2	6.59	0.0095	-2	-0.3	350	0.00156635	FALSE
ENSMUSG00000076865	TRDV2-1	T cell receptor delta variable 2-1	None	None	None	7	-1	5.66	5	-0.6	1.39	-0.7	6.56	0.0095	-2.5	-0.2	351	0.00157082	FALSE
ENSMUSG00000092627	D130058E05RIK	N/A	None	None	None	7	-0.9	3.14	6	-1.1	3.89	-0.9	6.56	0.0095	-1.9	-0.3	352	0.0015753	FALSE
ENSMUSG00000074056	GM10615	predicted gene 10615	cellular_component|	biological_process|	molecular_function|	6	-1.1	3.48	4	-1.2	3.52	-1.1	6.6	0.0095	-2	-0.4	353	0.00157977	FALSE
ENSMUSG00000096268	GM20914	predicted gene, 20914	None	None	None	6	-1.1	2.46	3	-1.1	4.41	-1.1	6.56	0.0095	-2	-0.3	354	0.00158425	FALSE
ENSMUSG00000034111	TMED8	transmembrane emp24 protein transport domain containing 8	integral component of membrane|	transport|	None	8	-0.9	3.04	2	-1.4	4.43	-1.2	6.6	0.0095	-2	-0.3	355	0.00158872	FALSE
ENSMUSG00000076549	IGKV4-68	immunoglobulin kappa variable 4-68	None	None	None	5	-0.9	3.58	2	-1.3	3.57	-1.2	6.65	0.0095	-2	-0.3	356	0.0015932	FALSE
ENSMUSG00000024962	VEGFB	vascular endothelial growth factor B	extracellular region|extracellular space|membrane|platelet alpha granule lumen|	angiogenesis|positive regulation of endothelial cell proliferation|platelet degranulation|protein O-linked glycosylation|blood coagulation|negative regulation of gene expression|platelet activation|positive regulation of vascular endothelial growth factor receptor signaling pathway|positive regulation of vascular wound healing|response to drug|negative regulation of apoptotic process|negative reg…	protein binding|growth factor activity|heparin binding|chemoattractant activity|protein homodimerization activity|vascular endothelial growth factor receptor 1 binding|protein heterodimerization activity|	8	-0.8	3.96	6	-1	3.08	-0.9	6.65	0.0095	-2.2	-0.1	357	0.00159767	FALSE
ENSMUSG00000052419	2610001J05RIK	RIKEN cDNA 2610001J05 gene	cellular_component|	biological_process|	molecular_function|	7	-1.6	6.84	2	-0.6	1.23	-1.6	6.69	0.0095	-3	-0.5	358	0.00160215	FALSE
ENSMUSG00000030443	ZFP583	zinc finger protein 583	intracellular|nucleus|	transcription, DNA-templated|regulation of transcription, DNA-templated|biological_process|	nucleic acid binding|DNA binding|metal ion binding|	9	-0.9	4.12	3	-0.8	2.75	-0.9	6.54	0.0096	-1.9	-0.2	359	0.00160662	FALSE
ENSMUSG00000002205	VRK3	vaccinia related kinase 3	nucleus|	protein phosphorylation|positive regulation of phosphoprotein phosphatase activity|negative regulation of ERK1 and ERK2 cascade|	protein kinase activity|ATP binding|protein phosphatase binding|	10	-0.7	3.65	3	-1.1	3.42	-0.9	6.53	0.0098	-1.9	-0.2	360	0.0016111	FALSE
ENSMUSG00000006673	QRICH1	glutamine-rich 1	cellular_component|nucleus|	biological_process|	molecular_function|	7	-1	5.68	3	-1	1.1	-1	6.51	0.01	-2	-0.3	361	0.00161557	FALSE
ENSMUSG00000061222	VMN1R189	vomeronasal 1 receptor 189	integral component of plasma membrane|	G-protein coupled receptor signaling pathway|response to pheromone|	pheromone binding|pheromone receptor activity|	8	-1.2	2.87	5	-1.2	3.95	-1.2	6.5	0.01	-2	-0.3	362	0.00162005	FALSE
ENSMUSG00000094227	GM21767	N/A	None	None	None	8	-1	2.49	4	-1	4.31	-1	6.49	0.0101	-2	-0.3	363	0.00162452	FALSE
ENSMUSG00000049878	RLF	rearranged L-myc fusion	nucleus|	transcription, DNA-templated|regulation of transcription, DNA-templated|DNA integration|positive regulation of transcription, DNA-templated|positive regulation of transcription from RNA polymerase II promoter|chromosome organization|chromosome organization|	DNA binding|protein binding|zinc ion binding|	6	-1.3	3.66	3	-1.2	3.16	-1.3	6.49	0.0101	-2.9	-0.4	364	0.001629	FALSE
ENSMUSG00000095927	GM21822	N/A	None	None	None	8	-1	2.49	4	-1	4.31	-1	6.49	0.0101	-2	-0.3	365	0.00163347	FALSE
ENSMUSG00000028675	PNRC2	proline-rich nuclear receptor coactivator 2	cytoplasmic mRNA processing body|nucleus|	nuclear-transcribed mRNA catabolic process, nonsense-mediated decay|transcription, DNA-templated|regulation of transcription, DNA-templated|deadenylation-independent decapping of nuclear-transcribed mRNA|	protein binding|	8	-0.8	4.13	5	-0.7	2.64	-0.8	6.44	0.0103	-1.8	-0.2	366	0.00163795	FALSE
ENSMUSG00000097198	9330159N05RIK	RIKEN cDNA 9330159N05 gene	None	None	None	8	-1.1	6.72	6	-0.5	0.545	-1	6.42	0.0103	-2.5	-0.2	367	0.00164243	FALSE
ENSMUSG00000073043	ATOH1	atonal homolog 1 (Drosophila)	nucleus|	neuron migration|transcription from RNA polymerase II promoter|axon guidance|central nervous system development|cerebral cortex development|inner ear morphogenesis|auditory receptor cell fate specification|auditory receptor cell fate determination|negative regulation of apoptotic process|positive regulation of auditory receptor cell differentiation|positive regulation of neuron differentiation|po…	sequence-specific DNA binding transcription factor activity|chromatin DNA binding|sequence-specific DNA binding|protein dimerization activity|	8	-1.6	6.45	3	-0.6	1.13	-1	6.45	0.0103	-3.6	-0.2	368	0.0016469	FALSE
ENSMUSG00000030735	GM9755	Tu translation elongation factor pseudogene	None	None	None	6	-1.2	6.67	0	0	0	-1.2	6.48	0.0103	-2	-0.3	369	0.00165138	FALSE
ENSMUSG00000008461	FUT1	fucosyltransferase 1 (galactoside 2-alpha-L-fucosyltransferase, H blood group)	Golgi apparatus|integral component of plasma membrane|membrane|Golgi cisterna membrane|	carbohydrate metabolic process|protein glycosylation|protein glycosylation|fucosylation|L-fucose catabolic process|	galactoside 2-alpha-L-fucosyltransferase activity|fucosyltransferase activity|	6	-1.2	4.4	3	-1.3	2.43	-1.3	6.46	0.0103	-2	-0.3	370	0.00165585	FALSE
ENSMUSG00000079543	IGKV12-47	immunoglobulin kappa variable 12-47	None	None	None	3	-1.7	4.53	1	-1.2	2.56	-1.7	6.42	0.0103	-3	-0.5	371	0.00166033	FALSE
ENSMUSG00000001642	AKR1B3	aldo-keto reductase family 1, member B3 (aldose reductase)	extracellular space|nucleus|cytoplasm|cytosol|cell projection cytoplasm|paranodal junction|mast cell granule|Schmidt-Lanterman incisure|perinuclear region of cytoplasm|extracellular vesicular exosome|Schwann cell microvillus|	tissue homeostasis|monosaccharide metabolic process|sorbitol biosynthetic process|response to water deprivation|response to organic substance|naphthalene metabolic process|stress-activated protein kinase signaling cascade|norepinephrine metabolic process|daunorubicin metabolic process|doxorubicin metabolic process|positive regulation of JAK-STAT cascade|positive regulation of smooth muscle cell p…	alditol:NADP+ 1-oxidoreductase activity|alditol:NADP+ 1-oxidoreductase activity|oxidoreductase activity|glyceraldehyde oxidoreductase activity|	6	-1.5	6.52	3	-0.7	1.31	-1.5	6.43	0.0103	-2.9	-0.4	372	0.0016648	FALSE
ENSMUSG00000034486	GBX2	gastrulation brain homeobox 2	nucleus|	patterning of blood vessels|neural crest cell migration|transcription, DNA-templated|regulation of transcription, DNA-templated|nervous system development|axon guidance|cerebellum development|midbrain-hindbrain boundary morphogenesis|rhombomere 2 development|thalamus development|forebrain neuron development|cerebellar granule cell precursor proliferation|inner ear morphogenesis|autonomic nervous …	sequence-specific DNA binding transcription factor activity|sequence-specific DNA binding|	9	-1.2	4.69	4	-0.8	2.32	-0.9	6.36	0.0104	-2.6	-0.2	373	0.00166928	FALSE
ENSMUSG00000096417	TRAV7-2	T cell receptor alpha variable 7-2	cellular_component|	biological_process|	molecular_function|	8	-0.7	0.996	5	-1	5.84	-0.9	6.35	0.0105	-1.9	-0.2	374	0.00167375	FALSE
ENSMUSG00000022508	BCL6	B-cell CLL/lymphoma 6	nucleus|replication fork|	protein import into nucleus, translocation|negative regulation of transcription from RNA polymerase II promoter|cell morphogenesis|negative regulation of cell-matrix adhesion|germinal center formation|regulation of germinal center formation|negative regulation of type 2 immune response|negative regulation of B cell apoptotic process|transcription, DNA-templated|inflammatory response|cellular resp…	chromatin binding|sequence-specific DNA binding transcription factor activity|protein binding|chromatin DNA binding|sequence-specific DNA binding|metal ion binding|	7	-1.2	7.09	5	-0.4	0.525	-0.9	6.35	0.0105	-2	-0.3	375	0.00167823	FALSE
ENSMUSG00000033295	PTPRF	protein tyrosine phosphatase, receptor type, F	integral component of plasma membrane|extracellular vesicular exosome|	cell adhesion|transmembrane receptor protein tyrosine phosphatase signaling pathway|cell migration|peptidyl-tyrosine dephosphorylation|negative regulation of receptor binding|	protein tyrosine phosphatase activity|protein tyrosine phosphatase activity|transmembrane receptor protein tyrosine phosphatase activity|heparin binding|	8	-0.8	2.48	4	-1	4.25	-0.9	6.32	0.0107	-1.9	-0.2	376	0.0016827	FALSE
ENSMUSG00000094138	GM20922	N/A	None	None	None	6	-1.3	4.06	2	-0.9	3.05	-0.9	6.32	0.0107	-2	-0.3	377	0.00168718	FALSE
ENSMUSG00000055932	FTO	fat mass and obesity associated	nucleus|nuclear speck|	temperature homeostasis|DNA dealkylation involved in DNA repair|regulation of lipid storage|oxidative single-stranded DNA demethylation|oxidative single-stranded RNA demethylation|regulation of multicellular organism growth|RNA repair|regulation of respiratory system process|adipose tissue development|regulation of white fat cell proliferation|oxidative demethylation|DNA demethylation|	ferrous iron binding|oxidative RNA demethylase activity|oxidative DNA demethylase activity|DNA-N1-methyladenine dioxygenase activity|	7	-1.1	6.79	5	-0.5	0.684	-0.8	6.28	0.0109	-2	-0.3	378	0.00169165	FALSE
ENSMUSG00000038060	DLEC1	deleted in lung and esophageal cancer 1	cytoplasm|	negative regulation of cell proliferation|	molecular_function|	8	-1.5	6.27	3	-0.5	0.959	-1.1	6.28	0.0109	-2.7	-0.3	379	0.00169613	FALSE
ENSMUSG00000029384	2010109A12RIK	RIKEN cDNA 2010109A12 gene	cellular_component|	biological_process|	molecular_function|	7	-1.1	3.63	6	-1.1	2.95	-1.1	6.27	0.0109	-2.7	-0.2	380	0.0017006	FALSE
ENSMUSG00000023034	NR4A1	nuclear receptor subfamily 4, group A, member 1	nucleus|nucleoplasm|transcription factor complex|cytoplasm|	positive regulation of endothelial cell proliferation|cell migration involved in sprouting angiogenesis|transcription initiation from RNA polymerase II promoter|signal transduction|epidermal growth factor receptor signaling pathway|fibroblast growth factor receptor signaling pathway|gene expression|intracellular receptor signaling pathway|intracellular receptor signaling pathway|endothelial cell …	RNA polymerase II core promoter proximal region sequence-specific DNA binding transcription factor activity involved in positive regulation of transcription|DNA binding|steroid hormone receptor activity|ligand-activated sequence-specific DNA binding RNA polymerase II transcription factor activity|protein binding|zinc ion binding|protein homodimerization activity|sequence-specific DNA binding|prot…	9	-1	5.84	5	-0.6	0.929	-0.9	6.28	0.0109	-2.3	-0.1	381	0.00170508	FALSE
ENSMUSG00000075099	OLFR1224-PS1	olfactory receptor 1224, pseudogene 1	None	None	None	9	-1.1	5.45	4	-0.7	1.17	-0.9	6.3	0.0109	-2.5	-0.2	382	0.00170955	FALSE
ENSMUSG00000047935	GM5607	predicted gene 5607	None	None	None	8	-1.2	8	6	-0.2	0.227	-1.1	6.24	0.011	-2.6	-0.2	383	0.00171403	FALSE
ENSMUSG00000073738	GM10567	N/A	None	None	None	7	-0.8	2.32	5	-1	4.44	-0.9	6.22	0.011	-1.9	-0.2	384	0.0017185	FALSE
ENSMUSG00000020891	ALOX8	arachidonate 8-lipoxygenase	intracellular|cytoplasm|cytosol|cytoskeleton|plasma membrane|membrane|extrinsic component of membrane|	lipid metabolic process|negative regulation of cell proliferation|positive regulation of macrophage derived foam cell differentiation|arachidonic acid metabolic process|arachidonic acid metabolic process|lipoxygenase pathway|lipoxygenase pathway|positive regulation of peroxisome proliferator activated receptor signaling pathway|linoleic acid metabolic process|positive regulation of keratinocyte d…	iron ion binding|calcium ion binding|lipid binding|linoleate 13S-lipoxygenase activity|oxidoreductase activity|oxidoreductase activity, acting on single donors with incorporation of molecular oxygen, incorporation of two atoms of oxygen|2,3-dihydroxy DDT 1,2-dioxygenase activity|phenanthrene dioxygenase activity|2,2',3-trihydroxybiphenyl dioxygenase activity|1,2-dihydroxyfluorene 1,1-alpha-dioxyg…	9	-0.8	3.75	4	-1.4	3.25	-1.4	6.23	0.011	-2.8	-0.3	385	0.00172298	FALSE
ENSMUSG00000044340	PHLPP1	PH domain and leucine rich repeat protein phosphatase 1	nucleus|cytosol|membrane|	apoptotic process|epidermal growth factor receptor signaling pathway|fibroblast growth factor receptor signaling pathway|entrainment of circadian clock|dephosphorylation|Fc-epsilon receptor signaling pathway|innate immune response|neurotrophin TRK receptor signaling pathway|phosphatidylinositol-mediated signaling|	phosphoprotein phosphatase activity|protein binding|metal ion binding|	8	-0.9	5.78	7	-0.2	0.888	-0.9	6.26	0.011	-1.9	-0.2	386	0.00172746	FALSE
ENSMUSG00000066752	GM10176	predicted gene 10176	cellular_component|	biological_process|	molecular_function|	6	-1.3	7.39	5	-0.1	0.115	-1.2	6.23	0.011	-2.8	-0.3	387	0.00173193	FALSE
ENSMUSG00000045318	ADRA2C	adrenoceptor alpha 2C	cytoplasm|endosome|plasma membrane|integral component of plasma membrane|axon terminus|	energy reserve metabolic process|G-protein coupled receptor signaling pathway|cell-cell signaling|female pregnancy|blood coagulation|negative regulation of norepinephrine secretion|negative regulation of norepinephrine secretion|platelet activation|activation of protein kinase B activity|negative regulation of epinephrine secretion|epidermal growth factor-activated receptor transactivation by G-p…	alpha2-adrenergic receptor activity|protein binding|alpha-2A adrenergic receptor binding|protein homodimerization activity|protein heterodimerization activity|epinephrine binding|	7	-1.3	5.71	5	-0.6	1.01	-1	6.25	0.011	-2.6	-0.2	388	0.00173641	FALSE
ENSMUSG00000030433	SBK2	SH3 domain binding kinase family, member 2	None	protein phosphorylation|signal transduction by phosphorylation|	protein serine/threonine kinase activity|ATP binding|	5	-1.8	7.2	5	-0.5	0.277	-1.2	6.2	0.0111	-3.7	-0.3	389	0.00174088	FALSE
ENSMUSG00000048782	INSC	inscuteable homolog (Drosophila)	cytoplasm|apical part of cell|	establishment of mitotic spindle orientation|nervous system development|lung epithelial cell differentiation|	None	9	-0.8	4.82	6	-0.7	1.57	-0.8	6.06	0.0119	-2.2	-0.1	390	0.00174536	FALSE
ENSMUSG00000020263	APPL2	adaptor protein, phosphotyrosine interaction, PH domain and leucine zipper containing 2	nucleus|cytoplasm|endosome membrane|NuRD complex|early endosome membrane|extracellular vesicular exosome|	cell cycle|signal transduction|cell proliferation|	protein binding|	8	-0.7	2.01	3	-1.4	5	-1.1	6.13	0.0119	-2	-0.3	391	0.00174983	FALSE
ENSMUSG00000030232	AEBP2	AE binding protein 2	ESC/E(Z) complex|	transcription, DNA-templated|regulation of transcription, DNA-templated|chromatin modification|	DNA binding|transcription corepressor activity|metal ion binding|	9	-0.8	4.08	3	-1.3	2.57	-1.3	6.08	0.0119	-2.8	-0.3	392	0.00175431	FALSE
ENSMUSG00000037112	SIK2	salt-inducible kinase 2	nucleus|cytoplasm|	protein phosphorylation|insulin receptor signaling pathway|intracellular signal transduction|regulation of insulin receptor signaling pathway|protein autophosphorylation|	magnesium ion binding|protein serine/threonine kinase activity|protein binding|ATP binding|	9	-0.8	4.64	7	-1	1.9	-0.8	6.12	0.0119	-2.1	-0.1	393	0.00175878	FALSE
ENSMUSG00000048500	DEFB15	defensin beta 15	cellular_component|extracellular region|	defense response|biological_process|defense response to bacterium|	molecular_function|	8	-1.1	5.5	3	-0.9	1.07	-1	6.1	0.0119	-2.7	-0.2	394	0.00176326	FALSE
ENSMUSG00000096094	A630095N17RIK	RIKEN cDNA A630095N17 gene	cellular_component|	biological_process|	molecular_function|	5	-1	2.47	2	-1	3.88	-1	6.04	0.0119	-3	-0.3	395	0.00176773	FALSE
ENSMUSG00000074822	GM10766	predicted gene 10766	cellular_component|	biological_process|	molecular_function|	7	-1.3	4.33	3	-0.9	2.56	-1.1	6.08	0.0119	-2.8	-0.3	396	0.00177221	FALSE
ENSMUSG00000081906	RPL9-PS1	ribosomal protein L9, pseudogene 1	None	None	None	7	-1.2	4.85	3	-0.6	1.74	-0.9	6.12	0.0119	-2	-0.3	397	0.00177668	FALSE
ENSMUSG00000078307	AI593442	expressed sequence AI593442	cellular_component|membrane|integral component of membrane|	biological_process|	molecular_function|	6	-1.1	4.24	2	-1	2.21	-1.1	6.13	0.0119	-2.9	-0.3	398	0.00178116	FALSE
ENSMUSG00000027656	WISP2	WNT1 inducible signaling pathway protein 2	extracellular space|plasma membrane|extracellular vesicular exosome|	regulation of cell growth|cell adhesion|signal transduction|cell-cell signaling|	insulin-like growth factor binding|	9	-1	5.92	6	-0.5	0.81	-0.9	6.03	0.0121	-2.3	-0.1	399	0.00178563	FALSE
ENSMUSG00000040478	PRDM13	PR domain containing 13	nucleus|	transcription, DNA-templated|regulation of transcription, DNA-templated|neurogenesis|methylation|	DNA binding|methyltransferase activity|metal ion binding|	9	-0.7	2.65	4	-1.6	4.03	-1.6	6	0.0121	-2.9	-0.4	400	0.00179011	FALSE
ENSMUSG00000048376	F2R	coagulation factor II (thrombin) receptor	extracellular region|Golgi apparatus|plasma membrane|plasma membrane|integral component of plasma membrane|caveola|platelet dense tubular network|neuromuscular junction|postsynaptic membrane|	activation of MAPKK activity|connective tissue replacement involved in inflammatory response wound healing|negative regulation of glomerular filtration|activation of cysteine-type endopeptidase activity involved in apoptotic process|inflammatory response|G-protein coupled receptor signaling pathway|phospholipase C-activating G-protein coupled receptor signaling pathway|positive regulation of cyto…	G-protein alpha-subunit binding|G-protein coupled receptor activity|G-protein coupled receptor activity|receptor binding|protein binding|thrombin receptor activity|G-protein beta-subunit binding|	7	-1.3	4.23	5	-1	2.24	-1	6	0.0121	-2	-0.3	401	0.00179459	FALSE
ENSMUSG00000020163	UQCR11	ubiquinol-cytochrome c reductase, complex III subunit XI	mitochondrial inner membrane|integral component of membrane|respiratory chain|	generation of precursor metabolites and energy|respiratory electron transport chain|cellular metabolic process|small molecule metabolic process|hydrogen ion transmembrane transport|	ubiquinol-cytochrome-c reductase activity|electron carrier activity|	9	-1.2	5.09	5	-0.9	1.22	-1.2	5.98	0.0121	-2.4	-0.1	402	0.00179906	FALSE
ENSMUSG00000045969	ING1	inhibitor of growth family, member 1	nucleus|	protein import into nucleus|cell cycle|negative regulation of cell proliferation|regulation of cell death|chromatin modification|negative regulation of cell growth|positive regulation of transcription, DNA-templated|	protein binding|zinc ion binding|methylated histone binding|	9	-0.9	3.61	5	-0.9	2.66	-0.9	5.96	0.0121	-1.9	-0.2	403	0.00180353	FALSE
ENSMUSG00000036120	RFXANK	regulatory factor X-associated ankyrin-containing protein	nucleus|cytoplasm|intercellular bridge|	transcription, DNA-templated|Ras protein signal transduction|positive regulation of transcription from RNA polymerase II promoter|	DNA binding|sequence-specific DNA binding transcription factor activity|transcription cofactor activity|histone deacetylase binding|	8	-0.8	3.74	4	-1.2	2.58	-0.9	5.95	0.0121	-2.8	-0.3	404	0.00180801	FALSE
ENSMUSG00000042594	SH2B3	SH2B adaptor protein 3	cytosol|	blood coagulation|cell differentiation|embryonic hemopoiesis|intracellular signal transduction|	signal transducer activity|protein binding|protein complex binding|phosphate ion binding|	10	-0.8	5.37	6	-0.5	0.989	-0.8	5.92	0.0122	-1.8	-0.2	405	0.00181249	FALSE
ENSMUSG00000041629	FAM104A	family with sequence similarity 104, member A	None	None	None	9	-0.7	3.2	7	-0.9	3.11	-0.8	5.92	0.0122	-1.7	-0.1	406	0.00181696	FALSE
ENSMUSG00000095470	GM21863	N/A	None	None	None	6	-1.1	3.32	3	-1	2.93	-1	5.87	0.0123	-2.8	-0.2	407	0.00182144	FALSE
ENSMUSG00000095001	GM21806	N/A	None	None	None	7	-1.3	3.45	2	-0.9	3.05	-0.9	5.84	0.0123	-2	-0.3	408	0.00182591	FALSE
ENSMUSG00000079276	GM4736	predicted gene 4736	cellular_component|	biological_process|	molecular_function|	5	-1.1	6.39	4	-0.5	0.667	-0.9	5.87	0.0123	-2	-0.2	409	0.00183039	FALSE
ENSMUSG00000026610	ESRRG	estrogen-related receptor gamma	nucleoplasm|	regulation of transcription, DNA-templated|transcription initiation from RNA polymerase II promoter|gene expression|steroid hormone mediated signaling pathway|positive regulation of transcription, DNA-templated|retinoic acid receptor signaling pathway|	steroid hormone receptor activity|retinoic acid receptor activity|steroid binding|protein binding|zinc ion binding|sequence-specific DNA binding|AF-2 domain binding|	8	-2.2	7.22	3	-0.4	0.384	-1.8	5.85	0.0123	-4	-0.6	410	0.00183486	FALSE
ENSMUSG00000094773	GM21812	N/A	None	None	None	8	-0.9	1.69	3	-1.1	4.41	-1	5.81	0.0124	-2	-0.2	411	0.00183934	FALSE
ENSMUSG00000096055	TRAV12N-1	T cell receptor alpha variable 12N-1	None	None	None	6	-1.2	4.47	3	-0.6	2.13	-0.8	5.83	0.0124	-2	-0.2	412	0.00184381	FALSE
ENSMUSG00000095689	TRAV12D-1	T cell receptor alpha variable 12D-1	cellular_component|	biological_process|	molecular_function|	6	-1.2	4.47	3	-0.6	2.13	-0.8	5.83	0.0124	-2	-0.2	413	0.00184829	FALSE
ENSMUSG00000059835	RPL13-PS3	ribosomal protein L13, pseudogene 3	None	None	None	7	-1.6	7.74	6	-0.2	0.0302	-1.6	5.78	0.0124	-3	-0.5	414	0.00185276	FALSE
ENSMUSG00000045691	THTPA	thiamine triphosphatase	cytosol|	generation of precursor metabolites and energy|vitamin metabolic process|water-soluble vitamin metabolic process|thiamine metabolic process|dephosphorylation|thiamine diphosphate metabolic process|thiamine-containing compound metabolic process|small molecule metabolic process|	magnesium ion binding|hydrolase activity|thiamin-triphosphatase activity|thiamin-triphosphatase activity|	7	-1.8	3.04	6	-1.6	3.12	-1.6	5.74	0.0125	-3.8	-0.4	415	0.00185724	FALSE
ENSMUSG00000028044	CKS1B	CDC28 protein kinase regulatory subunit 1B	nucleoplasm|	regulation of cyclin-dependent protein serine/threonine kinase activity|G1/S transition of mitotic cell cycle|mitotic cell cycle|cell proliferation|cell division|	protein binding|cyclin-dependent protein serine/threonine kinase regulator activity|	6	-0.8	4.38	4	-0.8	1.66	-0.8	5.76	0.0125	-2.6	-0.1	416	0.00186171	FALSE
ENSMUSG00000054160	NKX2-4	NK2 homeobox 4	cellular_component|nucleus|	regulation of transcription, DNA-templated|multicellular organismal development|biological_process|	molecular_function|sequence-specific DNA binding transcription factor activity|sequence-specific DNA binding|	7	-0.7	2.43	4	-0.8	3.7	-0.8	5.75	0.0125	-1.9	-0.2	417	0.00186619	FALSE
ENSMUSG00000020390	UBE2B	ubiquitin-conjugating enzyme E2B	chromatin|nuclear chromatin|XY body|nucleus|replication fork|cytoplasm|plasma membrane|HULC complex|	protein polyubiquitination|response to hypoxia|in utero embryonic development|DNA repair|postreplication repair|postreplication repair|maintenance of chromatin silencing|ubiquitin-dependent protein catabolic process|ubiquitin-dependent protein catabolic process|protein monoubiquitination|cellular response to DNA damage stimulus|spermatogenesis|sperm axoneme assembly|response to UV|positive regula…	ubiquitin-protein transferase activity|ubiquitin-protein transferase activity|protein binding|ATP binding|acid-amino acid ligase activity|ubiquitin protein ligase binding|	10	-0.7	2.51	6	-1.2	3.59	-1.1	5.76	0.0125	-2.6	-0.2	418	0.00187067	FALSE
ENSMUSG00000095415	TRAV7N-6	T cell receptor alpha variable 7N-6	cellular_component|	biological_process|	molecular_function|	8	-0.8	2.63	4	-1	3.52	-1	5.73	0.0126	-2.7	-0.2	419	0.00187514	FALSE
ENSMUSG00000096885	GM21797	N/A	None	None	None	8	-0.9	1.09	3	-1	4.93	-1	5.71	0.0127	-2	-0.2	420	0.00187962	FALSE
ENSMUSG00000014177	TVP23B	trans-golgi network vesicle protein 23 homolog B (S. cerevisiae)	integral component of membrane|	None	None	7	-0.8	1.46	4	-1	4.63	-0.8	5.7	0.0128	-2	-0.2	421	0.00188409	FALSE
ENSMUSG00000027201	MYEF2	myelin expression factor 2	nucleus|cytoplasm|	transcription, DNA-templated|myotube differentiation|neuron differentiation|	nucleotide binding|DNA binding|poly(A) RNA binding|	10	-0.9	5.82	5	-0.3	0.526	-0.7	5.68	0.0128	-2.3	-0.1	422	0.00188857	FALSE
ENSMUSG00000053714	4732471J01RIK	RIKEN cDNA 4732471J01 gene	cellular_component|	biological_process|	molecular_function|	9	-0.8	5.03	7	-0.7	0.94	-0.8	5.7	0.0128	-2.4	-0.1	423	0.00189304	FALSE
ENSMUSG00000053398	PHGDH	phosphoglycerate dehydrogenase	cytosol|extracellular vesicular exosome|	glutamine metabolic process|glycine metabolic process|L-serine biosynthetic process|threonine metabolic process|brain development|cellular amino acid biosynthetic process|gamma-aminobutyric acid metabolic process|regulation of gene expression|taurine metabolic process|spinal cord development|glial cell development|neural tube development|neuron projection development|cellular nitrogen compound me…	phosphoglycerate dehydrogenase activity|electron carrier activity|NAD binding|	9	-0.8	3.07	4	-0.9	2.98	-0.8	5.67	0.0128	-1.9	-0.2	424	0.00189752	FALSE
ENSMUSG00000079418	ATG4A	autophagy related 4A, cysteine peptidase	cytoplasm|	proteolysis|autophagy|protein transport|	cysteine-type peptidase activity|	9	-1	3.15	3	-1.2	2.92	-1	5.7	0.0128	-2.6	-0.1	425	0.00190199	FALSE
ENSMUSG00000040820	HLCS	holocarboxylase synthetase (biotin-(proprionyl-CoA-carboxylase (ATP-hydrolysing)) ligase)	chromatin|nuclear lamina|cytoplasm|mitochondrion|cytosol|cytosol|nuclear matrix|	vitamin metabolic process|water-soluble vitamin metabolic process|biotin metabolic process|cell proliferation|protein biotinylation|histone modification|small molecule metabolic process|response to biotin|histone biotinylation|	biotin-[acetyl-CoA-carboxylase] ligase activity|biotin-[methylcrotonoyl-CoA-carboxylase] ligase activity|biotin-[methylmalonyl-CoA-carboxytransferase] ligase activity|biotin-[propionyl-CoA-carboxylase (ATP-hydrolyzing)] ligase activity|protein binding|ATP binding|biotin binding|biotin-protein ligase activity|biotin-protein ligase activity|enzyme binding|protein homodimerization activity|	9	-0.6	2.32	7	-1.8	5.15	-0.6	5.67	0.0128	-2.7	-0.2	426	0.00190647	FALSE
ENSMUSG00000020063	SIRT1	sirtuin 1	nuclear chromatin|nucleus|nuclear envelope|nuclear inner membrane|nucleoplasm|chromatin silencing complex|nuclear euchromatin|nuclear heterochromatin|nucleolus|cytoplasm|mitochondrion|PML body|rDNA heterochromatin|ESC/E(Z) complex|	single strand break repair|negative regulation of transcription from RNA polymerase II promoter|negative regulation of transcription from RNA polymerase II promoter|chromatin silencing at rDNA|pyrimidine dimer repair by nucleotide-excision repair|DNA synthesis involved in DNA repair|angiogenesis|ovulation from ovarian follicle|cellular glucose homeostasis|positive regulation of protein phosphoryl…	p53 binding|transcription corepressor activity|transcription corepressor activity|histone deacetylase activity|protein binding|protein C-terminus binding|transcription factor binding|NAD-dependent histone deacetylase activity|deacetylase activity|enzyme binding|protein deacetylase activity|NAD-dependent protein deacetylase activity|NAD-dependent protein deacetylase activity|histone binding|identi…	8	-0.8	4.38	4	-0.5	1.85	-0.7	5.65	0.0129	-1.8	-0.1	427	0.00191094	FALSE
ENSMUSG00000024233	LYZL1	lysozyme-like 1	extracellular region|	cell wall macromolecule catabolic process|	lysozyme activity|	9	-0.1	0.0849	5	-1.3	6.71	-1.1	5.66	0.0129	-2	-0.3	428	0.00191542	FALSE
ENSMUSG00000078877	GM14295	predicted gene 14295	cellular_component|	biological_process|	molecular_function|	8	-0.8	4.66	6	-0.6	1.52	-0.6	5.59	0.013	-1.8	-0.1	429	0.00191989	FALSE
ENSMUSG00000040428	PLEKHA4	pleckstrin homology domain containing, family A (phosphoinositide binding specific) member 4	cellular_component|cytoplasm|membrane|	biological_process|	1-phosphatidylinositol binding|	7	-0.9	0.398	2	-1.5	6.05	-1.2	5.57	0.013	-3	-0.3	430	0.00192437	FALSE
ENSMUSG00000091077	GM21292	predicted gene, 21292	None	None	None	8	-1	1.46	3	-1.1	4.41	-1	5.59	0.013	-2	-0.2	431	0.00192884	FALSE
ENSMUSG00000032727	MIER3	mesoderm induction early response 1, family member 3	nucleus|	transcription, DNA-templated|regulation of transcription, DNA-templated|	DNA binding|chromatin binding|	8	-1.1	3.29	3	-1.4	2.82	-1.3	5.6	0.013	-2.8	-0.2	432	0.00193332	FALSE
ENSMUSG00000076480	TRBV29	T cell receptor beta, variable 29	None	None	peptide antigen binding|	7	-1.3	3.39	4	-0.9	2.54	-1.2	5.61	0.013	-2.9	-0.3	433	0.00193779	FALSE
ENSMUSG00000071107	4732465J04RIK	RIKEN cDNA 4732465J04 gene	cellular_component|	biological_process|	molecular_function|	5	-1	5.93	2	-0.6	0.223	-1	5.63	0.013	-3	-0.3	434	0.00194227	FALSE
ENSMUSG00000025044	MSR1	macrophage scavenger receptor 1	collagen trimer|cytosol|plasma membrane|integral component of plasma membrane|endocytic vesicle membrane|low-density lipoprotein particle|	receptor-mediated endocytosis|positive regulation of macrophage derived foam cell differentiation|positive regulation of cholesterol storage|cholesterol transport|plasma lipoprotein particle clearance|lipoprotein transport|	scavenger receptor activity|protein binding|low-density lipoprotein particle binding|	9	-1	4.62	2	-1	1.25	-1	5.61	0.013	-2.8	-0.2	435	0.00194674	FALSE
ENSMUSG00000054720	LRRC8C	leucine rich repeat containing 8 family, member C	endoplasmic reticulum membrane|plasma membrane|membrane|integral component of membrane|	ion transport|	protein binding|	6	-1.3	3.58	5	-1	2.42	-1.2	5.61	0.013	-2.9	-0.3	436	0.00195122	FALSE
ENSMUSG00000096106	TRAV5D-4	T cell receptor alpha variable 5D-4	None	None	None	8	-1.1	6.74	6	-0.2	0.257	-0.9	5.64	0.013	-2.7	-0.2	437	0.00195569	FALSE
ENSMUSG00000096168	TRAV5N-4	T cell receptor alpha variable 5N-4	None	None	None	8	-1.1	6.74	6	-0.2	0.257	-0.9	5.64	0.013	-2.7	-0.2	438	0.00196017	FALSE
ENSMUSG00000040093	BMF	Bcl2 modifying factor	acrosomal vesicle|mitochondrial outer membrane|cytosol|plasma membrane|myosin complex|	apoptotic process|positive regulation of protein homooligomerization|anoikis|positive regulation of release of cytochrome c from mitochondria|intrinsic apoptotic signaling pathway|positive regulation of protein insertion into mitochondrial membrane involved in apoptotic signaling pathway|negative regulation of apoptotic signaling pathway|positive regulation of intrinsic apoptotic signaling pathwa…	protein binding|	10	-0.7	1.9	6	-0.9	4.07	-0.8	5.58	0.013	-1.8	-0.1	439	0.00196465	FALSE
ENSMUSG00000075566	KRTAP4-6	keratin associated protein 4-6	keratin filament|	None	None	7	-0.9	4.75	4	-0.8	1.08	-0.9	5.57	0.013	-2.7	-0.2	440	0.00196912	FALSE
ENSMUSG00000069379	GM4950	proteasome (prosome, macropain) subunit, beta type 3 pseudogene	None	None	None	6	-0.7	2.42	5	-0.9	3.53	-0.8	5.6	0.013	-1.9	-0.1	441	0.0019736	FALSE
ENSMUSG00000092416	ZFP141	zinc finger protein 141	cellular_component|	regulation of transcription, DNA-templated|	sequence-specific DNA binding transcription factor activity|metal ion binding|	8	-1.1	6.43	7	0	0	-0.8	5.56	0.0132	-2.5	-0.1	442	0.00197807	FALSE
ENSMUSG00000001751	NAGLU	N-acetylglucosaminidase, alpha	lysosome|lysosomal lumen|extracellular vesicular exosome|	carbohydrate metabolic process|glycosaminoglycan catabolic process|lysosome organization|nervous system development|cerebellar Purkinje cell layer development|glycosaminoglycan metabolic process|middle ear morphogenesis|small molecule metabolic process|locomotor rhythm|retinal rod cell development|inner ear receptor cell development|	alpha-N-acetylglucosaminidase activity|	8	-0.9	4.41	8	-0.5	2.03	-0.7	5.55	0.0132	-2.1	0	443	0.00198255	FALSE
ENSMUSG00000041429	NTHL1	nth endonuclease III-like 1 (E. coli)	nucleus|nucleoplasm|mitochondrion|	DNA catabolic process, endonucleolytic|DNA catabolic process, endonucleolytic|DNA repair|base-excision repair|base-excision repair, AP site formation|base-excision repair, AP site formation|nucleotide-excision repair, DNA incision, 5'-to lesion|depyrimidination|	double-stranded DNA binding|DNA-(apurinic or apyrimidinic site) lyase activity|endonuclease activity|protein binding|DNA N-glycosylase activity|metal ion binding|4 iron, 4 sulfur cluster binding|	8	-0.9	1.29	5	-1	4.51	-1	5.51	0.0133	-2	-0.2	444	0.00198702	FALSE
ENSMUSG00000033075	SENP1	SUMO1/sentrin specific peptidase 1	nucleus|nucleoplasm|cytoplasm|focal adhesion|nuclear membrane|	proteolysis|activation of cysteine-type endopeptidase activity involved in apoptotic process|regulation of definitive erythrocyte differentiation|protein sumoylation|protein desumoylation|negative regulation of proteasomal ubiquitin-dependent protein catabolic process|post-translational protein modification|cellular protein metabolic process|positive regulation of transcription from RNA polymeras…	endopeptidase activity|protein binding|SUMO-specific protease activity|	3	-1.4	2.27	2	-1.4	3.55	-1.4	5.52	0.0133	-3	-0.2	445	0.0019915	FALSE
ENSMUSG00000095338	IGKV3-9	immunoglobulin kappa variable 3-9	None	None	None	8	-0.9	1.7	4	-0.8	4.1	-0.9	5.52	0.0133	-1.9	-0.1	446	0.00199597	FALSE
ENSMUSG00000031209	HEPH	hephaestin	intracellular|plasma membrane|integral component of membrane|basolateral plasma membrane|perinuclear region of cytoplasm|	copper ion transport|iron ion transport|cellular iron ion homeostasis|transmembrane transport|oxidation-reduction process|	ferroxidase activity|copper ion binding|ferrous iron binding|	6	-0.5	1.31	1	-1.4	4.5	-1.4	5.46	0.0136	-3	-0.2	447	0.00200045	FALSE
ENSMUSG00000038194	LHB	luteinizing hormone beta polypeptide	extracellular region|extracellular vesicular exosome|	progesterone biosynthetic process|signal transduction|cell-cell signaling|male gonad development|peptide hormone processing|cellular protein metabolic process|	receptor binding|hormone activity|	6	-1	3.05	4	-1	2.73	-1	5.48	0.0136	-2.7	-0.1	448	0.00200492	FALSE
ENSMUSG00000094635	GM7104	REX1, RNA exonuclease 1 homolog pseudogene	None	None	None	5	-1.4	5.9	4	-0.5	1.31	-1	5.45	0.0136	-2.8	-0.2	449	0.0020094	FALSE
ENSMUSG00000025384	2310003H01RIK	RIKEN cDNA 2310003H01 gene	nucleus|cytoplasm|Fanconi anaemia nuclear complex|intermediate filament cytoskeleton|	DNA repair|cellular response to DNA damage stimulus|biological_process|	molecular_function|DNA binding|	9	-0.7	2.78	6	-1	3.14	-0.7	5.46	0.0136	-1.8	-0.1	450	0.00201387	FALSE
ENSMUSG00000048100	TAF13	TAF13 RNA polymerase II, TATA box binding protein (TBP)-associated factor, 18kDa	nucleus|nucleoplasm|transcription factor TFIID complex|transcription factor TFIID complex|nucleolus|	DNA-templated transcription, initiation|regulation of transcription, DNA-templated|transcription from RNA polymerase II promoter|transcription from RNA polymerase II promoter|transcription initiation from RNA polymerase II promoter|transcription initiation from RNA polymerase II promoter|transcription elongation from RNA polymerase II promoter|gene expression|viral process|	DNA binding|sequence-specific DNA binding transcription factor activity|protein binding|protein C-terminus binding|protein heterodimerization activity|	9	-2.1	7.24	5	-0.3	0.364	-1.1	5.43	0.0137	-3.8	-0.3	451	0.00201835	FALSE
ENSMUSG00000075079	OLFR1249	olfactory receptor 1249	plasma membrane|membrane|integral component of membrane|	signal transduction|G-protein coupled receptor signaling pathway|sensory perception of smell|response to stimulus|detection of chemical stimulus involved in sensory perception of smell|	signal transducer activity|G-protein coupled receptor activity|olfactory receptor activity|	6	-1.2	3.95	4	-0.9	1.86	-1.2	5.43	0.0137	-2	-0.2	452	0.00202282	FALSE
ENSMUSG00000021290	2010107E04RIK	RIKEN cDNA 2010107E04 gene	mitochondrion|membrane|integral component of membrane|	biological_process|	molecular_function|	6	-1	1.82	4	-1.2	4.23	-1.2	5.43	0.0137	-2	-0.2	453	0.0020273	FALSE
ENSMUSG00000068699	FLNC	filamin C, gamma	cytoplasm|cytosol|cytoskeleton|plasma membrane|sarcoplasm|Z disc|sarcolemma|costamere|	cell junction assembly|muscle fiber development|	actin binding|protein binding|cytoskeletal protein binding|ankyrin binding|	8	-1.3	1.6	3	-1.5	4.18	-1.5	5.44	0.0137	-3	-0.3	454	0.00203177	FALSE
ENSMUSG00000020205	PHLDA1	pleckstrin homology-like domain, family A, member 1	nucleolus|cytoplasmic vesicle membrane|	apoptotic process|forebrain neuron differentiation|positive regulation of apoptotic process|FasL biosynthetic process|	protein binding|	10	-0.7	3.96	6	-0.7	1.71	-0.7	5.39	0.0138	-2.2	0	455	0.00203625	FALSE
ENSMUSG00000025464	PAOX	polyamine oxidase (exo-N4-amino)	peroxisomal matrix|	polyamine metabolic process|polyamine biosynthetic process|polyamine catabolic process|xenobiotic metabolic process|putrescine biosynthetic process|putrescine catabolic process|cellular nitrogen compound metabolic process|small molecule metabolic process|spermidine catabolic process|spermine catabolic process|oxidation-reduction process|oxidation-reduction process|positive regulation of spermidin…	receptor binding|polyamine oxidase activity|N(1),N(12)-diacetylspermine:oxygen oxidoreductase (3-acetamidopropanal-forming) activity|spermine:oxygen oxidoreductase (spermidine-forming) activity|spermidine:oxygen oxidoreductase (3-aminopropanal-forming) activity|N1-acetylspermine:oxygen oxidoreductase (3-acetamidopropanal-forming) activity|N1-acetylspermidine:oxygen oxidoreductase (3-acetamidoprop…	9	-1.1	6.14	7	-0.4	0.798	-0.7	5.39	0.0138	-1.8	-0.1	456	0.00204073	FALSE
ENSMUSG00000058761	RNF169	ring finger protein 169	nucleus|nucleoplasm|plasma membrane|site of double-strand break|intracellular membrane-bounded organelle|	cellular response to DNA damage stimulus|cellular response to DNA damage stimulus|protein ubiquitination|negative regulation of double-strand break repair|negative regulation of double-strand break repair|	zinc ion binding|ligase activity|nucleosome binding|K63-linked polyubiquitin binding|	7	-1.6	2.18	2	-1.4	3.55	-1.4	5.41	0.0138	-3	-0.3	457	0.0020452	FALSE
ENSMUSG00000073388	A330017A19RIK	RIKEN cDNA A330017A19 gene	cellular_component|	biological_process|	molecular_function|	8	-1.2	3.09	3	-0.9	2.82	-1	5.34	0.0139	-2.8	-0.2	458	0.00204968	FALSE
ENSMUSG00000041046	RAMP3	receptor (G protein-coupled) activity modifying protein 3	intracellular|lysosome|plasma membrane|plasma membrane|plasma membrane|integral component of plasma membrane|cell surface|receptor complex|	positive regulation of receptor recycling|calcium ion transport|intracellular protein transport|regulation of G-protein coupled receptor protein signaling pathway|protein transport|receptor internalization|negative regulation of transcription, DNA-templated|cellular response to estradiol stimulus|protein localization to plasma membrane|G-protein coupled receptor signaling pathway involved in hear…	receptor activity|protein binding|protein transporter activity|coreceptor activity|	6	-1.5	7.16	3	0	0	-1.5	5.34	0.0139	-3	-0.4	459	0.00205415	FALSE
ENSMUSG00000094126	IGHV1-23	immunoglobulin heavy variable V1-23	None	None	None	8	-0.8	4.84	5	-0.7	0.823	-0.8	5.38	0.0139	-2.4	0	460	0.00205863	FALSE
ENSMUSG00000095416	IGHV1-12	immunoglobulin heavy variable 1-12 (pseudogene)	None	None	None	10	-1	4.44	5	-0.7	1.52	-0.7	5.38	0.0139	-2.4	0	461	0.0020631	FALSE
ENSMUSG00000054555	ADAM12	ADAM metallopeptidase domain 12	extracellular region|plasma membrane|integral component of membrane|	proteolysis|cell adhesion|epidermal growth factor receptor signaling pathway|myoblast fusion|	metalloendopeptidase activity|protein binding|metallopeptidase activity|zinc ion binding|SH3 domain binding|	9	-0.9	3.93	4	-0.8	1.77	-0.9	5.37	0.0139	-2.6	-0.1	462	0.00206758	FALSE
ENSMUSG00000091519	SKOR2	SKI family transcriptional corepressor 2	nucleus|cytoplasm|	negative regulation of transcription from RNA polymerase II promoter|transcription, DNA-templated|regulation of transcription, DNA-templated|cerebellar Purkinje cell differentiation|regulation of cerebellar granule cell precursor proliferation|negative regulation of transforming growth factor beta receptor signaling pathway|negative regulation of BMP signaling pathway|positive regulation of smoot…	transcription corepressor activity|histone deacetylase binding|SMAD binding|	6	-1.4	5.37	3	-0.6	0.941	-0.9	5.3	0.014	-3	-0.3	463	0.00207205	FALSE
ENSMUSG00000033191	TIE1	tyrosine kinase with immunoglobulin-like and EGF-like domains 1	integral component of plasma membrane|	angiogenesis|vasculogenesis|in utero embryonic development|signal transduction|mesoderm development|negative regulation of angiogenesis|peptidyl-tyrosine phosphorylation|peptidyl-tyrosine phosphorylation|negative regulation of cell migration|response to retinoic acid|plasma membrane fusion|	transmembrane receptor protein tyrosine kinase activity|protein binding|ATP binding|	8	-0.7	3.91	4	-0.8	1.69	-0.8	5.31	0.014	-2.7	-0.1	464	0.00207653	FALSE
ENSMUSG00000079492	GM11127	predicted gene 11127	None	None	None	8	-0.9	2.08	7	-0.9	3.5	-0.9	5.29	0.0141	-1.8	-0.1	465	0.002081	FALSE
ENSMUSG00000040033	STAT2	signal transducer and activator of transcription 2, 113kDa	nucleoplasm|cytoplasm|cytosol|plasma membrane|	transcription, DNA-templated|regulation of transcription from RNA polymerase II promoter|JAK-STAT cascade|viral process|cytokine-mediated signaling pathway|defense response to virus|type I interferon signaling pathway|regulation of type I interferon-mediated signaling pathway|	DNA binding|sequence-specific DNA binding transcription factor activity|signal transducer activity|calcium ion binding|protein binding|identical protein binding|	7	-0.9	6.12	2	-0.1	0.0717	-0.9	5.25	0.0143	-2.8	-0.1	466	0.00208548	FALSE
ENSMUSG00000021078	TOMM20L	translocase of outer mitochondrial membrane 20 homolog (yeast)-like	mitochondrial outer membrane translocase complex|integral component of membrane|	protein targeting|	None	7	-0.8	4.89	6	-1.3	0.707	-1.3	5.26	0.0143	-2.8	-0.2	467	0.00208995	FALSE
ENSMUSG00000032802	SRXN1	sulfiredoxin 1	cytosol|	response to oxidative stress|oxidation-reduction process|	ATP binding|oxidoreductase activity, acting on a sulfur group of donors|sulfiredoxin activity|	8	-0.7	2.1	2	-1.4	3.55	-1.3	5.23	0.0143	-3	-0.3	468	0.00209443	FALSE
ENSMUSG00000052102	GNPDA1	glucosamine-6-phosphate deaminase 1	cytoplasm|extracellular vesicular exosome|	carbohydrate metabolic process|glucosamine catabolic process|N-acetylglucosamine metabolic process|generation of precursor metabolites and energy|single fertilization|	glucosamine-6-phosphate deaminase activity|hydrolase activity|	8	-1.1	6.48	6	-0.2	0.306	-0.7	5.26	0.0143	-1.9	-0.1	469	0.0020989	FALSE
ENSMUSG00000020100	SLC29A3	solute carrier family 29 (equilibrative nucleoside transporter), member 3	lysosomal membrane|lysosomal membrane|integral component of membrane|late endosome membrane|	transmembrane transport|nucleoside transmembrane transport|	nucleoside transmembrane transporter activity|	7	-0.2	0.371	3	-1.6	6.23	-1.2	5.27	0.0143	-3	-0.3	470	0.00210338	FALSE
ENSMUSG00000076550	IGKV4-63	immunoglobulin kappa variable 4-63	None	None	None	8	-0.8	3.47	7	-0.6	2.2	-0.7	5.25	0.0143	-2.3	0	471	0.00210785	FALSE
ENSMUSG00000052776	OAS1A	2'-5' oligoadenylate synthetase 1A	nucleus|cytoplasm|	negative regulation of viral process|	2'-5'-oligoadenylate synthetase activity|2'-5'-oligoadenylate synthetase activity|double-stranded RNA binding|double-stranded RNA binding|protein binding|zinc ion binding|	8	-0.5	1.67	5	-0.9	4.06	-0.6	5.21	0.0145	-2.4	0	472	0.00211233	FALSE
ENSMUSG00000057609	LCE1A1	late cornified envelope 1A1	cellular_component|	biological_process|	molecular_function|	6	-1.3	2.53	3	-1.3	2.96	-1.3	5.19	0.0145	-3	-0.3	473	0.0021168	FALSE
ENSMUSG00000074622	MAFB	v-maf avian musculoaponeurotic fibrosarcoma oncogene homolog B	nucleus|transcription factor complex|	transcription, DNA-templated|segment specification|sensory organ development|respiratory gaseous exchange|rhombomere 5 development|rhombomere 6 development|T cell differentiation in thymus|brain segmentation|inner ear morphogenesis|negative regulation of erythrocyte differentiation|positive regulation of transcription from RNA polymerase II promoter|thymus development|	sequence-specific DNA binding transcription factor activity|protein binding|transcription factor binding|sequence-specific DNA binding|	7	-2	5.96	2	-0.7	0.373	-1.9	5.22	0.0145	-4	-0.4	474	0.00212128	FALSE
ENSMUSG00000074273	GM10657	predicted gene 10657	cellular_component|	biological_process|	molecular_function|	9	-1	5.05	4	-0.5	1.12	-0.7	5.21	0.0145	-2	-0.2	475	0.00212576	FALSE
ENSMUSG00000095090	GM21658	predicted gene, 21658	None	None	None	7	-0.7	1.6	5	-1.1	4.17	-1.1	5.18	0.0145	-2	-0.2	476	0.00213023	FALSE
ENSMUSG00000030188	MAGOHB	mago-nashi homolog B (Drosophila)	nucleus|	mRNA processing|RNA splicing|mRNA transport|	poly(A) RNA binding|	7	-1.3	6.47	3	-0.1	0.0556	-1.3	5.19	0.0145	-3	-0.3	477	0.00213471	FALSE
ENSMUSG00000041165	SPEM1	spermatid maturation 1	cytoplasm|integral component of membrane|	multicellular organismal development|spermatogenesis|cell differentiation|	None	7	-1.1	2.44	3	-1.1	3.07	-1.1	5.22	0.0145	-2.9	-0.2	478	0.00213918	FALSE
ENSMUSG00000022286	GRHL2	grainyhead-like 2 (Drosophila)	nucleus|	in utero embryonic development|neural tube closure|transcription, DNA-templated|regulation of transcription, DNA-templated|	DNA binding|	6	-1.2	6.43	4	-0.4	0.0346	-1.2	5.17	0.0146	-2.9	-0.2	479	0.00214366	FALSE
ENSMUSG00000027301	OXT	oxytocin/neurophysin I prepropeptide	extracellular region|extracellular space|secretory granule|terminal bouton|	response to amphetamine|regulation of heart rate|maternal aggressive behavior|signal transduction|positive regulation of cytosolic calcium ion concentration|heart development|female pregnancy|memory|grooming behavior|response to sucrose|positive regulation of norepinephrine secretion|response to activity|sleep|response to food|positive regulation of prostaglandin secretion|response to estradiol|r…	neurohypophyseal hormone activity|oxytocin receptor binding|	8	-0.8	3.69	5	-1	1.79	-0.9	5.15	0.0146	-2.7	-0.1	480	0.00214813	FALSE
ENSMUSG00000086077	GM14396	N/A	None	None	None	10	-0.9	5.36	9	-0.2	0.331	-0.7	5.14	0.0146	-2.1	0	481	0.00215261	FALSE
ENSMUSG00000096149	TRAV6-5	T cell receptor alpha variable 6-5	None	None	None	7	-1.3	3.64	3	-1.3	1.81	-1.3	5.17	0.0146	-2.9	-0.2	482	0.00215708	FALSE
ENSMUSG00000097565	GM26965	N/A	None	None	None	3	-1.4	3.63	3	-1	2.06	-1	5.17	0.0146	-3	-0.2	483	0.00216156	FALSE
ENSMUSG00000025008	TCTN3	tectonic family member 3	integral component of membrane|extracellular vesicular exosome|	apoptotic process|smoothened signaling pathway|cilium morphogenesis|	None	6	-0.7	0.791	2	-1.4	5.12	-1.1	5.15	0.0146	-2	-0.2	484	0.00216603	FALSE
ENSMUSG00000076800	TRAV6N-5	T cell receptor alpha variable 6N-5	None	None	None	7	-1.3	3.64	3	-1.3	1.81	-1.3	5.17	0.0146	-2.9	-0.2	485	0.00217051	FALSE
ENSMUSG00000023046	IGFBP6	insulin-like growth factor binding protein 6	extracellular region|extracellular space|Golgi apparatus|extracellular vesicular exosome|	regulation of cell growth|signal transduction|negative regulation of cell proliferation|cellular protein metabolic process|	insulin-like growth factor I binding|	8	-0.9	4.27	6	-0.6	1.38	-0.8	5.15	0.0146	-1.9	-0.1	486	0.00217498	FALSE
ENSMUSG00000022386	TRMU	tRNA 5-methylaminomethyl-2-thiouridylate methyltransferase	mitochondrion|	tRNA processing|	tRNA binding|ATP binding|sulfurtransferase activity|	3	-0.9	0.117	1	-1.5	5.7	-1.4	5.15	0.0146	-2	0.2	487	0.00217946	FALSE
ENSMUSG00000028464	TPM2	tropomyosin 2 (beta)	cytosol|muscle thin filament tropomyosin|	muscle contraction|muscle filament sliding|regulation of ATPase activity|	actin binding|structural constituent of muscle|	10	-0.2	0.319	4	-1.5	5.97	-1.1	5.11	0.0147	-2.8	-0.2	488	0.00218393	FALSE
ENSMUSG00000031227	MAGEE1	melanoma antigen family E, 1	nucleus|plasma membrane|dystrophin-associated glycoprotein complex|dendrite|postsynaptic membrane|perinuclear region of cytoplasm|	biological_process|	protein binding|	10	-1	3.56	6	-0.8	1.89	-0.8	5.09	0.0147	-2.3	0	489	0.00218841	FALSE
ENSMUSG00000032060	CRYAB	crystallin, alpha B	nucleus|cytoplasm|mitochondrion|Golgi apparatus|cytosol|plasma membrane|cell surface|microtubule cytoskeleton|Z disc|actin filament bundle|extracellular vesicular exosome|	response to hypoxia|lens development in camera-type eye|glucose metabolic process|protein folding|muscle contraction|tubulin complex assembly|muscle organ development|aging|negative regulation of gene expression|regulation of cell death|negative regulation of cell growth|microtubule polymerization or depolymerization|response to estradiol|negative regulation of intracellular transport|response to…	structural constituent of eye lens|protein binding|microtubule binding|identical protein binding|protein homodimerization activity|metal ion binding|unfolded protein binding|	7	-1.1	4.52	5	-0.8	1.23	-1	5.12	0.0147	-2.7	-0.1	490	0.00219288	FALSE
ENSMUSG00000020482	CCDC117	coiled-coil domain containing 117	None	None	None	5	-0.8	0.467	2	-1.5	5.21	-1.5	5.1	0.0147	-3	-0.2	491	0.00219736	FALSE
ENSMUSG00000029597	SDS	serine dehydratase	cytoplasm|mitochondrion|	gluconeogenesis|L-serine catabolic process|response to cobalamin|pyruvate biosynthetic process|response to amino acid|	L-serine ammonia-lyase activity|L-threonine ammonia-lyase activity|pyridoxal phosphate binding|protein homodimerization activity|	7	0	0	1	-1.6	7.08	-1.6	5.07	0.0148	-3	-0.3	492	0.00220184	FALSE
ENSMUSG00000030047	ARHGAP25	Rho GTPase activating protein 25	cytosol|	small GTPase mediated signal transduction|positive regulation of GTPase activity|regulation of small GTPase mediated signal transduction|	GTPase activator activity|	9	-0.9	5.82	3	-0.2	0.115	-0.8	5.08	0.0148	-2.8	-0.1	493	0.00220631	FALSE
ENSMUSG00000022847	THPO	thrombopoietin	extracellular space|	positive regulation of protein phosphorylation|multicellular organismal development|blood coagulation|cell proliferation|myeloid cell differentiation|platelet activation|thrombopoietin-mediated signaling pathway|positive regulation of megakaryocyte differentiation|positive regulation of protein kinase B signaling|positive regulation of ERK1 and ERK2 cascade|	cytokine activity|hormone activity|growth factor activity|	8	-1.6	6.06	5	-0.6	0.705	-1.2	5.08	0.0148	-2.9	-0.3	494	0.00221078	FALSE
ENSMUSG00000008658	RBFOX1	RNA binding protein, fox-1 homolog (C. elegans) 1	nucleus|cytoplasm|trans-Golgi network|	mRNA processing|RNA splicing|regulation of RNA splicing|RNA transport|neuromuscular process controlling balance|	nucleotide binding|RNA binding|protein binding|protein C-terminus binding|	8	-0.9	6.07	5	-0.3	0.19	-0.8	5.06	0.0148	-1.9	-0.1	495	0.00221526	FALSE
ENSMUSG00000095200	IGHV1-7	immunoglobulin heavy variable V1-7	None	None	None	9	-1.4	4.74	4	-0.8	1.18	-0.8	5.07	0.0148	-2.8	-0.2	496	0.00221974	FALSE
ENSMUSG00000068284	GM608	predicted gene 608	cellular_component|	biological_process|	molecular_function|	8	-0.5	1.51	3	-1.2	4.5	-1	5.05	0.0149	-2	-0.2	497	0.00222421	FALSE
ENSMUSG00000033717	ADRA2A	adrenoceptor alpha 2A	cytoplasm|plasma membrane|integral component of plasma membrane|basolateral plasma membrane|receptor complex|synapse|	positive regulation of cytokine production|acute inflammatory response|energy reserve metabolic process|DNA replication|cellular component movement|signal transduction|G-protein coupled receptor signaling pathway|negative regulation of adenylate cyclase activity|Ras protein signal transduction|Rho protein signal transduction|female pregnancy|blood coagulation|positive regulation of cell prolifera…	alpha2-adrenergic receptor activity|alpha2-adrenergic receptor activity|protein binding|protein kinase binding|alpha-1B adrenergic receptor binding|alpha-2C adrenergic receptor binding|thioesterase binding|heterotrimeric G-protein binding|protein homodimerization activity|protein heterodimerization activity|protein heterodimerization activity|epinephrine binding|norepinephrine binding|	9	-0.7	2.28	4	-0.7	3.04	-0.7	5.03	0.015	-2.6	0	498	0.00222869	FALSE
ENSMUSG00000058447	GM26920	N/A	None	None	None	3	-1.4	3.84	3	-1.1	1.53	-1.2	5.02	0.0151	-3	-0.2	499	0.00223316	FALSE
ENSMUSG00000068071	GM6358	predicted gene 6358	cellular_component|	biological_process|	molecular_function|	2	-1.6	5.19	1	-0.6	0.596	-1.6	5.02	0.0151	-3	-0.1	500	0.00223764	FALSE
ENSMUSG00000042092	LCE1C	late cornified envelope 1C	None	keratinization|	None	4	-1.4	6.37	2	0	0	-1.4	5.02	0.0151	-3	-0.2	501	0.00224211	FALSE
ENSMUSG00000079374	GM8334	predicted gene 8334	None	None	None	5	-0.9	2.78	3	-1.1	2.57	-0.9	5.01	0.0152	-2	-0.1	502	0.00224659	FALSE
ENSMUSG00000049699	UCN2	urocortin 2	extracellular region|extracellular space|	cAMP biosynthetic process|response to stress|digestion|cell proliferation|negative regulation of gene expression|negative regulation of luteinizing hormone secretion|negative regulation of follicle-stimulating hormone secretion|cellular response to glucocorticoid stimulus|cellular response to hypoxia|	receptor binding|hormone activity|hormone binding|corticotropin-releasing hormone receptor 2 binding|	6	-1.2	3.11	3	-1.3	2.17	-1.2	4.98	0.0152	-3	-0.2	503	0.00225106	FALSE
ENSMUSG00000053110	YAP1	Yes-associated protein 1	nucleus|nucleoplasm|transcription factor complex|cytoplasm|cytosol|	vasculogenesis|embryonic heart tube morphogenesis|transcription initiation from RNA polymerase II promoter|cellular response to DNA damage stimulus|cell proliferation|positive regulation of cell proliferation|gene expression|regulation of keratinocyte proliferation|keratinocyte differentiation|negative regulation of epithelial cell differentiation|notochord development|somatic stem cell maintenan…	RNA polymerase II transcription factor binding transcription factor activity|chromatin binding|transcription coactivator activity|transcription corepressor activity|protein binding|transcription regulatory region DNA binding|proline-rich region binding|	10	-0.8	4.32	5	-0.5	1.37	-0.7	5	0.0152	-1.8	-0.1	504	0.00225554	FALSE
ENSMUSG00000070501	BC094916	cDNA sequence BC094916	nucleus|nucleolus|cytoplasm|membrane|	biological_process|	double-stranded DNA binding|transcription factor binding|poly(A) RNA binding|	5	-1.4	6.64	4	0	0	-1.3	5	0.0152	-2.9	-0.2	505	0.00226001	FALSE
ENSMUSG00000043982	KRTAP19-4	keratin associated protein 19-4	intermediate filament|	None	None	8	-1.1	4.11	5	-0.7	1.36	-0.8	4.97	0.0153	-2.5	0	506	0.00226449	FALSE
ENSMUSG00000047417	REXO1	REX1, RNA exonuclease 1 homolog (S. cerevisiae)	nucleus|	nucleic acid phosphodiester bond hydrolysis|	nucleic acid binding|exonuclease activity|	8	-0.1	0.13	3	-1.3	5.63	-1.1	4.97	0.0153	-2	-0.2	507	0.00226896	FALSE
ENSMUSG00000070461	9230112E08RIK	RIKEN cDNA 9230112E08 gene	cellular_component|	biological_process|	molecular_function|	7	-1	4.55	4	-0.7	0.906	-0.9	4.96	0.0154	-2.7	0	508	0.00227344	FALSE
ENSMUSG00000075120	OLFR1196	olfactory receptor 1196	plasma membrane|membrane|integral component of membrane|	signal transduction|G-protein coupled receptor signaling pathway|sensory perception of smell|response to stimulus|detection of chemical stimulus involved in sensory perception of smell|	signal transducer activity|G-protein coupled receptor activity|olfactory receptor activity|	8	-1.1	1.43	4	-1.2	3.81	-1.2	4.95	0.0154	-2	-0.1	509	0.00227792	FALSE
ENSMUSG00000058669	NKX2-9	NK2 homeobox 9	nucleus|	transcription, DNA-templated|regulation of transcription, DNA-templated|transcription from RNA polymerase II promoter|multicellular organismal development|axonogenesis|respiratory tube development|lung development|negative regulation of epithelial cell proliferation|	DNA binding|double-stranded DNA binding|sequence-specific DNA binding transcription factor activity|sequence-specific DNA binding|	7	-1.3	5.67	3	-0.3	0.196	-1	4.96	0.0154	-2.8	-0.1	510	0.00228239	FALSE
ENSMUSG00000018008	CYTH4	cytohesin 4	plasma membrane|	regulation of cell adhesion|regulation of ARF protein signal transduction|positive regulation of GTPase activity|positive regulation of GTPase activity|positive regulation of GTPase activity|	ARF guanyl-nucleotide exchange factor activity|ARF guanyl-nucleotide exchange factor activity|lipid binding|	4	-1.4	2.74	1	-1.2	2.56	-1.2	4.95	0.0154	-3	-0.1	511	0.00228686	FALSE
ENSMUSG00000048910	FAM220A	family with sequence similarity 220, member A	nucleus|	None	None	4	-1.1	3.99	3	-1.1	1.21	-1.1	4.95	0.0154	-3	-0.2	512	0.00229134	FALSE
ENSMUSG00000040489	SOX30	SRY (sex determining region Y)-box 30	nucleus|nucleus|	transcription, DNA-templated|regulation of transcription, DNA-templated|regulation of transcription from RNA polymerase II promoter|transcription from RNA polymerase II promoter|spermatogenesis|response to corticosteroid|	sequence-specific DNA binding RNA polymerase II transcription factor activity|sequence-specific DNA binding|	9	-1.6	5.06	6	-1.3	0.256	-1.3	4.96	0.0154	-3.6	-0.1	513	0.00229582	FALSE
ENSMUSG00000000766	OPRM1	opioid receptor, mu 1	endoplasmic reticulum|Golgi apparatus|plasma membrane|integral component of plasma membrane|	G-protein coupled receptor signaling pathway, coupled to cyclic nucleotide second messenger|adenylate cyclase-activating dopamine receptor signaling pathway|adenylate cyclase-inhibiting G-protein coupled receptor signaling pathway|negative regulation of adenylate cyclase activity|phospholipase C-activating G-protein coupled receptor signaling pathway|positive regulation of cytosolic calcium ion c…	G-protein alpha-subunit binding|G-protein coupled receptor activity|beta-endorphin receptor activity|voltage-gated calcium channel activity|protein binding|morphine receptor activity|	9	-0.8	4.2	4	-0.6	1.09	-0.7	4.93	0.0156	-2.7	0	514	0.00230029	FALSE
ENSMUSG00000037795	N4BP2	NEDD4 binding protein 2	cytosol|	phosphorylation|nucleic acid phosphodiester bond hydrolysis|	endonuclease activity|protein binding|ATP binding|ATP-dependent polydeoxyribonucleotide 5'-hydroxyl-kinase activity|	10	-0.9	4.15	7	-1.4	1.22	-1.4	4.89	0.0156	-3.4	-0.1	515	0.00230477	FALSE
ENSMUSG00000050071	BEX1	brain expressed, X-linked 1	nucleus|transcription factor complex|cytoplasm|	nervous system development|cell differentiation|positive regulation of transcription from RNA polymerase II promoter|positive regulation of sequence-specific DNA binding transcription factor activity|	RNA polymerase II activating transcription factor binding|	5	-1.3	3.44	2	-1	1.88	-1	4.92	0.0156	-3	-0.1	516	0.00230924	FALSE
ENSMUSG00000049119	FAM110B	family with sequence similarity 110, member B	cytoplasm|microtubule organizing center|	None	None	9	-0.7	3.25	4	-0.7	1.94	-0.7	4.91	0.0156	-1.9	-0.1	517	0.00231372	FALSE
ENSMUSG00000094839	GM20913	predicted gene, 20913	None	None	None	5	-0.9	2.13	2	-0.9	3.05	-0.9	4.9	0.0156	-2	0	518	0.00231819	FALSE
ENSMUSG00000034839	LARP6	La ribonucleoprotein domain family, member 6	nucleus|cytoplasm|ribonucleoprotein complex|	RNA processing|regulation of translation|	nucleotide binding|RNA binding|	7	-1.1	4.45	6	-0.6	0.902	-1	4.91	0.0156	-2.6	-0.1	519	0.00232267	FALSE
ENSMUSG00000096034	GM20930	predicted gene, 20930	None	None	None	5	-0.9	2.13	2	-0.9	3.05	-0.9	4.9	0.0156	-2	0	520	0.00232714	FALSE
ENSMUSG00000071726	GM5941	predicted gene 5941	cellular_component|	biological_process|	molecular_function|	8	-1.1	2.3	3	-1.1	2.91	-1.1	4.92	0.0156	-2.9	-0.1	521	0.00233162	FALSE
ENSMUSG00000049571	9330101J02RIK	N/A	None	None	None	5	-1.6	3.45	2	-0.9	2.14	-1	4.88	0.0157	-3	-0.2	522	0.00233609	FALSE
ENSMUSG00000022053	EBF2	early B-cell factor 2	nucleus|	transcription, DNA-templated|multicellular organismal development|positive regulation of transcription, DNA-templated|	DNA binding|metal ion binding|protein dimerization activity|	10	-1	5.6	9	-0.3	0.961	-0.6	4.82	0.0159	-1.8	-0.1	523	0.00234057	FALSE
ENSMUSG00000054843	ATRNL1	attractin-like 1	integral component of membrane|	G-protein coupled receptor signaling pathway|multicellular organismal development|	receptor activity|carbohydrate binding|	6	-0.8	0.945	3	-1.2	4.41	-1.1	4.83	0.0159	-2	0	524	0.00234504	FALSE
ENSMUSG00000070002	ELL	elongation factor RNA polymerase II	nucleoplasm|transcription elongation factor complex|Cajal body|nuclear speck|	in utero embryonic development|transcription from RNA polymerase II promoter|transcription elongation from RNA polymerase II promoter|gene expression|negative regulation of phosphatase activity|viral process|positive regulation of DNA-templated transcription, elongation|positive regulation of viral transcription|	protein binding|phosphatase binding|	7	-1.2	3.93	4	-0.8	1.3	-1.1	4.82	0.0159	-2.9	-0.2	525	0.00234952	FALSE
ENSMUSG00000053640	GM9915	predicted gene 9915	None	None	None	3	-1	0.254	2	-1.5	5.21	-1.5	4.86	0.0159	-3	-0.2	526	0.00235399	FALSE
ENSMUSG00000096576	OOG1	oogenesin 1	nucleus|cytoplasm|	biological_process|	molecular_function|	5	-1.3	6.33	3	0	0	-1.3	4.83	0.0159	-2	-0.1	527	0.00235847	FALSE
ENSMUSG00000076543	IGKV4-74	immunoglobulin kappa variable 4-74	None	None	None	8	-0.9	4.83	3	-0.3	0.749	-0.7	4.8	0.0159	-2	-0.1	528	0.00236294	FALSE
ENSMUSG00000032108	D730048I06RIK	RIKEN cDNA D730048I06 gene	extracellular space|	protein N-linked glycosylation|regulation of synaptic transmission|	molecular_function|	6	-1.5	6.14	3	-0.4	0.215	-1.5	4.86	0.0159	-3	-0.3	529	0.00236742	FALSE
ENSMUSG00000033799	BC016423	N/A	None	None	None	7	-1.3	3.6	3	-1	1.74	-1	4.83	0.0159	-2.8	-0.1	530	0.0023719	FALSE
ENSMUSG00000024927	RELA	v-rel avian reticuloendotheliosis viral oncogene homolog A	nucleus|nucleoplasm|transcription factor complex|cytoplasm|cytosol|cytosol|	negative regulation of transcription from RNA polymerase II promoter|liver development|hair follicle development|toll-like receptor signaling pathway|MyD88-dependent toll-like receptor signaling pathway|MyD88-independent toll-like receptor signaling pathway|acetaldehyde metabolic process|transcription from RNA polymerase II promoter|transcription from RNA polymerase II promoter|inflammatory respo…	RNA polymerase II core promoter proximal region sequence-specific DNA binding|RNA polymerase II distal enhancer sequence-specific DNA binding|RNA polymerase II core promoter proximal region sequence-specific DNA binding transcription factor activity involved in positive regulation of transcription|RNA polymerase II core promoter proximal region sequence-specific DNA binding transcription factor a…	10	-1	5.92	5	-0.1	0.0264	-0.9	4.82	0.0159	-2.5	0	531	0.00237637	FALSE
ENSMUSG00000028480	GLIPR2	GLI pathogenesis-related 2	Golgi membrane|extracellular vesicular exosome|	positive regulation of epithelial cell migration|positive regulation of epithelial to mesenchymal transition|positive regulation of ERK1 and ERK2 cascade|	protein homodimerization activity|	7	-1.2	4.33	3	-0.6	1.04	-1	4.83	0.0159	-2.8	-0.1	532	0.00238085	FALSE
ENSMUSG00000022577	LY6H	lymphocyte antigen 6 complex, locus H	plasma membrane|anchored component of membrane|	nervous system development|organ morphogenesis|	None	7	-1	4.38	5	-0.6	1.24	-0.6	4.83	0.0159	-2.6	0	533	0.00238532	FALSE
ENSMUSG00000015342	XK	X-linked Kx blood group	integral component of membrane|	transport|amino acid transport|	transporter activity|protein binding|	6	-0.8	1.53	3	-1.1	3.73	-0.9	4.85	0.0159	-2	-0.1	534	0.0023898	FALSE
ENSMUSG00000026208	DES	desmin	cytosol|intermediate filament|fascia adherens|Z disc|neuromuscular junction|sarcolemma|	muscle contraction|cytoskeleton organization|regulation of heart contraction|muscle filament sliding|	structural constituent of cytoskeleton|protein binding|cytoskeletal protein binding|identical protein binding|	9	-0.9	2.44	5	-0.7	2.78	-0.8	4.82	0.0159	-1.9	-0.1	535	0.00239427	FALSE
ENSMUSG00000046058	EID2	EP300 interacting inhibitor of differentiation 2	intracellular|nucleus|	transcription, DNA-templated|transforming growth factor beta receptor complex assembly|SMAD protein complex assembly|muscle organ development|regulation of transforming growth factor beta receptor signaling pathway|cell differentiation|negative regulation of transforming growth factor beta receptor signaling pathway|regulation of cell proliferation|negative regulation of transcription, DNA-templa…	protein binding|SMAD binding|	9	-0.9	2.91	3	-0.7	2.23	-0.7	4.78	0.016	-2.7	0	536	0.00239875	FALSE
ENSMUSG00000033863	KLF9	Kruppel-like factor 9	nucleus|cytoplasm|plasma membrane|	transcription, DNA-templated|regulation of transcription from RNA polymerase II promoter|embryo implantation|progesterone receptor signaling pathway|cellular response to thyroid hormone stimulus|	DNA binding|sequence-specific DNA binding transcription factor activity|metal ion binding|	8	-1	3.8	6	-0.8	1.42	-1	4.77	0.016	-2.5	0	537	0.00240322	FALSE
ENSMUSG00000033059	PYGB	phosphorylase, glycogen; brain	cytoplasm|membrane|	carbohydrate metabolic process|glycogen catabolic process|glycogen catabolic process|glucose metabolic process|small molecule metabolic process|	glycogen phosphorylase activity|pyridoxal phosphate binding|	8	-0.5	1.23	4	-1.3	4.11	-0.8	4.73	0.016	-2	-0.1	538	0.0024077	FALSE
ENSMUSG00000074521	GM14327	predicted gene 14327	cellular_component|	biological_process|	molecular_function|	3	-1.7	4.04	1	-0.9	1.46	-1.6	4.73	0.016	-3	0	539	0.00241217	FALSE
ENSMUSG00000043372	HEXIM2	hexamethylene bis-acetamide inducible 2	nucleus|cytoplasm|	negative regulation of transcription from RNA polymerase II promoter|transcription, DNA-templated|negative regulation of cyclin-dependent protein serine/threonine kinase activity|negative regulation of transcription, DNA-templated|	cyclin-dependent protein serine/threonine kinase inhibitor activity|protein binding|snRNA binding|	6	-0.8	3.21	3	-1	1.87	-0.8	4.79	0.016	-2	-0.1	540	0.00241665	FALSE
ENSMUSG00000000731	AIRE	autoimmune regulator	nucleus|cytoplasm|	transcription, DNA-templated|regulation of transcription, DNA-templated|regulation of translation|immune response|humoral immune response|positive regulation of transcription, DNA-templated|positive regulation of transcription from RNA polymerase II promoter|	chromatin binding|protein binding|zinc ion binding|histone binding|identical protein binding|transcription regulatory region DNA binding|translation regulator activity|	9	-0.7	3.59	5	-0.5	1.45	-0.7	4.77	0.016	-2.5	0.1	541	0.00242112	FALSE
ENSMUSG00000023994	NFYA	nuclear transcription factor Y, alpha	nucleus|nucleoplasm|CCAAT-binding factor complex|	regulation of transcription, DNA-templated|transcription from RNA polymerase II promoter|cellular lipid metabolic process|small molecule metabolic process|positive regulation of transcription, DNA-templated|positive regulation of transcription from RNA polymerase II promoter|	core promoter sequence-specific DNA binding|DNA binding|sequence-specific DNA binding transcription factor activity|protein binding|	8	-1	3.84	4	-0.7	1.36	-0.8	4.79	0.016	-2.6	0.1	542	0.0024256	FALSE
ENSMUSG00000037206	ISLR	immunoglobulin superfamily containing leucine-rich repeat	extracellular vesicular exosome|	cell adhesion|	None	7	-0.8	6.01	5	0	0	-0.7	4.78	0.016	-2.6	0	543	0.00243007	FALSE
ENSMUSG00000094194	IGHV5-16	immunoglobulin heavy variable 5-16	None	None	None	9	-0.9	2.71	4	-1.2	2.33	-0.9	4.69	0.016	-2	-0.1	544	0.00243455	FALSE
ENSMUSG00000018239	ZCCHC10	zinc finger, CCHC domain containing 10	None	None	nucleic acid binding|zinc ion binding|	6	-1.1	3.83	4	-0.6	1.75	-1	4.79	0.016	-2.8	-0.1	545	0.00243902	FALSE
ENSMUSG00000035165	KCNE3	potassium voltage-gated channel, Isk-related family, member 3	integral component of membrane|	regulation of ion transmembrane transport|regulation of potassium ion transport|potassium ion transmembrane transport|	voltage-gated potassium channel activity|potassium channel regulator activity|	7	-0.6	1.47	4	-0.9	3.85	-0.8	4.77	0.016	-2	-0.1	546	0.0024435	FALSE
ENSMUSG00000026411	TMEM9	transmembrane protein 9	lysosome|lysosomal membrane|late endosome|integral component of membrane|late endosome membrane|	transport|biological_process|	molecular_function|	7	-1.8	3.21	2	-1.2	2.07	-1.3	4.78	0.016	-3	-0.3	547	0.00244797	FALSE
ENSMUSG00000089951	GM14435	KRAB box containing protein	cellular_component|	biological_process|	molecular_function|	3	-1.7	4.04	1	-0.9	1.46	-1.6	4.73	0.016	-3	0	548	0.00245245	FALSE
ENSMUSG00000078901	GM14440	predicted gene 14440	cellular_component|	biological_process|	molecular_function|	3	-1.7	4.04	1	-0.9	1.46	-1.6	4.73	0.016	-3	0	549	0.00245692	FALSE
ENSMUSG00000019326	AOC3	amine oxidase, copper containing 3	cytoplasm|plasma membrane|microvillus|cell surface|integral component of membrane|	cation transport|inflammatory response|cell adhesion|amine metabolic process|response to antibiotic|oxidation-reduction process|	cation channel activity|copper ion binding|calcium ion binding|protein binding|primary amine oxidase activity|protein homodimerization activity|protein heterodimerization activity|quinone binding|tryptamine:oxygen oxidoreductase (deaminating) activity|aminoacetone:oxygen oxidoreductase(deaminating) activity|aliphatic-amine oxidase activity|phenethylamine:oxygen oxidoreductase (deaminating) activi…	9	-0.7	3.19	5	-0.8	1.8	-0.8	4.72	0.016	-1.8	0	550	0.0024614	FALSE
ENSMUSG00000067367	LYAR	Ly1 antibody reactive	nucleus|nucleolus|	None	protein binding|poly(A) RNA binding|metal ion binding|	8	-1.1	2.13	3	-1.1	2.88	-1.1	4.73	0.016	-2.9	-0.1	551	0.00246588	FALSE
ENSMUSG00000066735	VKORC1L1	vitamin K epoxide reductase complex, subunit 1-like 1	endoplasmic reticulum membrane|integral component of membrane|	peptidyl-glutamic acid carboxylation|cellular response to oxidative stress|vitamin K metabolic process|oxidation-reduction process|	vitamin-K-epoxide reductase (warfarin-sensitive) activity|quinone binding|	7	-0.9	2.41	4	-0.8	2.61	-0.9	4.69	0.016	-2	-0.1	552	0.00247035	FALSE
ENSMUSG00000026349	CCNT2	cyclin T2	nucleus|nucleoplasm|	regulation of cyclin-dependent protein serine/threonine kinase activity|transcription, DNA-templated|transcription from RNA polymerase II promoter|transcription initiation from RNA polymerase II promoter|transcription elongation from RNA polymerase II promoter|cell cycle|transforming growth factor beta receptor signaling pathway|gene expression|viral process|positive regulation of transcription f…	protein kinase binding|	8	-0.5	2.65	5	-1.4	2.93	-1.1	4.74	0.016	-2.7	-0.1	553	0.00247483	FALSE
ENSMUSG00000060438	RPS10-PS1	ribosomal protein S10, pseudogene 1	None	None	None	4	-1.3	4.7	4	-0.6	1.46	-0.9	4.67	0.0161	-2	-0.1	554	0.0024793	FALSE
ENSMUSG00000079476	1700011M02RIK	RIKEN cDNA 1700011M02 gene	cellular_component|	biological_process|	molecular_function|	5	-1.2	4.21	4	-0.6	1.22	-0.9	4.67	0.0161	-2.9	-0.1	555	0.00248378	FALSE
ENSMUSG00000075170	OLFR1097	olfactory receptor 1097	plasma membrane|membrane|integral component of membrane|	signal transduction|G-protein coupled receptor signaling pathway|sensory perception of smell|response to stimulus|detection of chemical stimulus involved in sensory perception of smell|	signal transducer activity|G-protein coupled receptor activity|olfactory receptor activity|	5	-0.6	0.586	2	-1.5	5.34	-1.5	4.67	0.0161	-3	-0.2	556	0.00248825	FALSE
ENSMUSG00000091900	GM4353	nucleoporin 35 pseudogene	None	None	None	7	-1.3	5.97	2	0	0	-1.3	4.66	0.0162	-3	-0.1	557	0.00249273	FALSE
ENSMUSG00000066798	ZBTB6	zinc finger and BTB domain containing 6	nucleus|	transcription, DNA-templated|regulation of transcription, DNA-templated|	DNA binding|metal ion binding|	8	-1.1	2.57	2	-1	2.35	-1	4.62	0.0163	-3	-0.1	558	0.0024972	FALSE
ENSMUSG00000060860	UBE2S	ubiquitin-conjugating enzyme E2S	anaphase-promoting complex|	cellular protein modification process|exit from mitosis|exit from mitosis|free ubiquitin chain polymerization|anaphase-promoting complex-dependent proteasomal ubiquitin-dependent protein catabolic process|protein K29-linked ubiquitination|protein K27-linked ubiquitination|activation of anaphase-promoting complex activity|protein K63-linked ubiquitination|protein K11-linked ubiquitination|protein …	ubiquitin-protein transferase activity|ubiquitin-protein transferase activity|ATP binding|acid-amino acid ligase activity|	9	-1.8	3.86	3	-1.2	1.31	-1.3	4.65	0.0163	-3.8	-0.2	559	0.00250168	FALSE
ENSMUSG00000003779	KIF20A	kinesin family member 20A	nucleoplasm|Golgi apparatus|spindle|kinesin complex|microtubule|	mitotic cell cycle|cytokinesis|microtubule bundle formation|microtubule-based movement|metabolic process|protein transport|vesicle-mediated transport|	microtubule motor activity|transporter activity|ATP binding|microtubule binding|protein kinase binding|	2	-1.2	1.98	1	-1.2	2.91	-1.2	4.62	0.0163	-2	0.7	560	0.00250615	FALSE
ENSMUSG00000032174	ICAM5	intercellular adhesion molecule 5, telencephalin	plasma membrane|integral component of plasma membrane|	phagocytosis|single organismal cell-cell adhesion|	protein binding|	9	-0.7	1.74	4	-1.2	3.24	-1	4.62	0.0163	-2	-0.1	561	0.00251063	FALSE
ENSMUSG00000097100	9230104M06RIK	RIKEN cDNA 9230104M06 gene	None	None	None	4	-1	4.2	3	-1	0.671	-1	4.65	0.0163	-3	-0.1	562	0.0025151	FALSE
ENSMUSG00000051146	CAMK2N2	calcium/calmodulin-dependent protein kinase II inhibitor 2	nucleus|cytosol|	negative regulation of protein kinase activity|	calcium-dependent protein kinase inhibitor activity|protein kinase binding|	7	-1.1	3.21	3	-0.8	1.81	-0.8	4.62	0.0163	-2	0	563	0.00251958	FALSE
ENSMUSG00000031425	PLP1	proteolipid protein 1	plasma membrane|integral component of membrane|myelin sheath|	integrin-mediated signaling pathway|synaptic transmission|cell death|axon ensheathment|positive regulation of gene expression|substantia nigra development|central nervous system myelination|long-chain fatty acid biosynthetic process|cell maturation|	structural molecule activity|structural constituent of myelin sheath|	9	-1.3	2.92	3	-0.8	2.17	-0.9	4.64	0.0163	-2.8	0	564	0.00252405	FALSE
ENSMUSG00000068551	ZFP467	zinc finger protein 467	nucleus|	transcription, DNA-templated|regulation of transcription, DNA-templated|	nucleic acid binding|DNA binding|protein binding|metal ion binding|	8	-0.8	3.68	3	-1	1.23	-0.8	4.62	0.0163	-2.9	-0.1	565	0.00252853	FALSE
ENSMUSG00000040296	DDX58	DEAD (Asp-Glu-Ala-Asp) box polypeptide 58	cytoplasm|cytosol|tight junction|actin cytoskeleton|ruffle membrane|	positive regulation of defense response to virus by host|metabolic process|detection of virus|response to virus|viral process|regulation of cell migration|negative regulation of type I interferon production|positive regulation of interferon-alpha production|positive regulation of interferon-alpha production|positive regulation of interferon-beta production|positive regulation of interferon-beta p…	double-stranded DNA binding|double-stranded RNA binding|double-stranded RNA binding|double-stranded RNA binding|single-stranded RNA binding|helicase activity|protein binding|ATP binding|zinc ion binding|identical protein binding|	8	-0.8	0.806	2	-1.4	4.3	-1.4	4.61	0.0164	-3	-0.2	566	0.00253301	FALSE
ENSMUSG00000094719	GM5108	predicted gene 5108	None	None	None	8	-0.8	3.83	4	-0.7	1.08	-0.8	4.61	0.0164	-2.9	-0.1	567	0.00253748	FALSE
ENSMUSG00000042212	SPRR2D	small proline-rich protein 2D	cornified envelope|cytoplasm|	epidermis development|keratinization|	None	4	-1.1	3.59	3	-0.5	1.49	-0.9	4.59	0.0165	-3	-0.1	568	0.00254196	FALSE
ENSMUSG00000035769	XYLB	xylulokinase homolog (H. influenzae)	extracellular vesicular exosome|	carbohydrate metabolic process|xylulose metabolic process|xylulose catabolic process|generation of precursor metabolites and energy|D-xylose metabolic process|carbohydrate phosphorylation|carbohydrate phosphorylation|carbohydrate phosphorylation|	xylulokinase activity|ATP binding|	5	-0.5	1.4	3	-1.1	4.27	-1.1	4.59	0.0165	-2	0.1	569	0.00254643	FALSE
ENSMUSG00000094790	GM6625	predicted gene 6625	None	None	None	8	-1.1	4.83	5	-0.6	0.564	-0.9	4.6	0.0165	-2.7	0	570	0.00255091	FALSE
ENSMUSG00000026520	PYCR2	pyrroline-5-carboxylate reductase family, member 2	cytoplasm|	oxidation-reduction process|L-proline biosynthetic process|	pyrroline-5-carboxylate reductase activity|	8	-0.7	1.59	4	-1.3	3.56	-1	4.58	0.0167	-2.8	-0.1	571	0.00255538	FALSE
ENSMUSG00000091422	GM6455	predicted gene 6455	None	None	None	5	-0.5	0.703	3	-1.3	4.77	-0.9	4.55	0.017	-2	-0.1	572	0.00255986	FALSE
ENSMUSG00000093910	ZFP853	zinc finger protein 853	cellular_component|	biological_process|	molecular_function|	4	-1.2	4.87	2	-0.6	0.362	-1.1	4.54	0.017	-2	0.1	573	0.00256433	FALSE
ENSMUSG00000021773	COMTD1	catechol-O-methyltransferase domain containing 1	mitochondrion|integral component of membrane|	methylation|	O-methyltransferase activity|	8	-0.8	2.14	3	-1.1	2.73	-1.1	4.54	0.017	-2	-0.1	574	0.00256881	FALSE
ENSMUSG00000025153	FASN	fatty acid synthase	cytoplasm|mitochondrion|Golgi apparatus|cytosol|plasma membrane|membrane|melanosome|glycogen granule|extracellular vesicular exosome|	osteoblast differentiation|acetyl-CoA metabolic process|energy reserve metabolic process|fatty acid metabolic process|fatty acid biosynthetic process|vitamin metabolic process|water-soluble vitamin metabolic process|pantothenate metabolic process|triglyceride biosynthetic process|positive regulation of cellular metabolic process|long-chain fatty-acyl-CoA biosynthetic process|cellular lipid metabo…	fatty acid synthase activity|[acyl-carrier-protein] S-acetyltransferase activity|[acyl-carrier-protein] S-malonyltransferase activity|3-oxoacyl-[acyl-carrier-protein] synthase activity|3-oxoacyl-[acyl-carrier-protein] reductase (NADPH) activity|3-hydroxypalmitoyl-[acyl-carrier-protein] dehydratase activity|enoyl-[acyl-carrier-protein] reductase (NADPH, B-specific) activity|oleoyl-[acyl-carrier-pr…	7	0.1	0.19	1	-1.5	5.7	-1.4	4.55	0.017	-2	0.2	575	0.00257328	FALSE
ENSMUSG00000024912	FOSL1	FOS-like antigen 1	nucleus|cytosol|presynaptic membrane|neuron projection|	in utero embryonic development|regulation of transcription from RNA polymerase II promoter|transcription from RNA polymerase II promoter|chemotaxis|cellular defense response|vitellogenesis|female pregnancy|learning|positive regulation of cell proliferation|negative regulation of cell proliferation|response to mechanical stimulus|response to virus|response to gravity|cellular response to extracell…	RNA polymerase II regulatory region sequence-specific DNA binding|sequence-specific DNA binding transcription factor activity|protein binding|	9	-1.2	4.34	5	-0.8	0.91	-0.9	4.53	0.017	-2	-0.1	576	0.00257776	FALSE
ENSMUSG00000042874	D930007J09RIK	N/A	None	None	None	6	-1.1	4	5	-0.5	1.13	-1	4.54	0.017	-2.9	-0.1	577	0.00258223	FALSE
ENSMUSG00000028362	TNFSF8	tumor necrosis factor (ligand) superfamily, member 8	extracellular space|integral component of plasma membrane|	apoptotic process|immune response|signal transduction|cell-cell signaling|cell proliferation|CD8-positive, alpha-beta T cell differentiation|positive regulation of transcription from RNA polymerase II promoter|defense response to Gram-positive bacterium|	receptor binding|cytokine activity|tumor necrosis factor receptor binding|	9	-1.1	5.57	6	-0.2	0.219	-0.8	4.52	0.0171	-1.9	-0.1	578	0.00258671	FALSE
ENSMUSG00000067716	GM7275	predicted gene 7275	None	None	None	7	-0.8	2.92	4	-0.8	1.86	-0.8	4.51	0.0172	-2	-0.1	579	0.00259118	FALSE
ENSMUSG00000017868	SGK2	serum/glucocorticoid regulated kinase 2	cellular_component|nucleus|cytosol|	regulation of cell growth|protein phosphorylation|response to oxidative stress|positive regulation of transporter activity|ion transmembrane transport|intracellular signal transduction|regulation of cell proliferation|transmembrane transport|	protein serine/threonine kinase activity|ATP binding|potassium channel regulator activity|sodium channel regulator activity|sodium channel regulator activity|	9	-0.3	0.695	2	-1.5	5.21	-1.3	4.51	0.0172	-3	-0.2	580	0.00259566	FALSE
ENSMUSG00000042622	MAFF	v-maf avian musculoaponeurotic fibrosarcoma oncogene homolog F	nucleoplasm|	in utero embryonic development|regulation of transcription, DNA-templated|transcription from RNA polymerase II promoter|parturition|blood coagulation|skeletal muscle cell differentiation|regulation of epidermal cell differentiation|	sequence-specific DNA binding transcription factor activity|sequence-specific DNA binding|	10	-1	4.76	7	-0.3	1.02	-0.7	4.5	0.0172	-2.5	0	581	0.00260013	FALSE
ENSMUSG00000061911	MYT1L	myelin transcription factor 1-like	nucleus|	transcription, DNA-templated|regulation of transcription, DNA-templated|nervous system development|cell differentiation|	DNA binding|sequence-specific DNA binding transcription factor activity|zinc ion binding|	9	-0.8	3.3	5	-0.8	1.46	-0.8	4.5	0.0172	-1.9	0	582	0.00260461	FALSE
ENSMUSG00000097298	A130057D12RIK	RIKEN cDNA A130057D12 gene	None	None	None	6	-1.3	5.55	4	-0.4	0.49	-1	4.51	0.0172	-2.8	-0.1	583	0.00260909	FALSE
ENSMUSG00000062647	RPL7A	ribosomal protein L7a	nucleus|cytosol|membrane|cytosolic large ribosomal subunit|polysomal ribosome|extracellular vesicular exosome|	nuclear-transcribed mRNA catabolic process, nonsense-mediated decay|translation|translation|translational initiation|translational elongation|translational termination|SRP-dependent cotranslational protein targeting to membrane|gene expression|viral process|RNA metabolic process|mRNA metabolic process|viral life cycle|viral transcription|ribosome biogenesis|cellular protein metabolic process|	RNA binding|structural constituent of ribosome|protein binding|poly(A) RNA binding|	1	-1.6	4.27	1	-0.7	0.923	-1.5	4.51	0.0172	-3	0.4	584	0.00261356	FALSE
ENSMUSG00000098847	D730048I06RIK	RIKEN cDNA D730048I06 gene	extracellular space|	protein N-linked glycosylation|regulation of synaptic transmission|	molecular_function|	7	-1.5	5.75	3	-0.4	0.215	-1.4	4.49	0.0173	-3	-0.2	585	0.00261803	FALSE
ENSMUSG00000076863	TRAV21-DV12	N/A	None	None	None	8	-0.7	1.78	5	-1.4	3.36	-1	4.47	0.0174	-2	-0.1	586	0.00262251	FALSE
ENSMUSG00000097333	ZFP87	zinc finger protein 87	None	biological_process|	molecular_function|metal ion binding|	3	-1.4	3.63	4	-0.8	1.41	-1	4.48	0.0174	-3	-0.1	587	0.00262699	FALSE
ENSMUSG00000001761	SMO	smoothened, frizzled class receptor	cytoplasm|Golgi apparatus|plasma membrane|plasma membrane|caveola|cilium|integral component of membrane|neuronal cell body|intracellular membrane-bounded organelle|ciliary membrane|extracellular vesicular exosome|primary cilium|	negative regulation of transcription from RNA polymerase II promoter|vasculogenesis|osteoblast differentiation|in utero embryonic development|cell fate specification|neural crest cell migration|heart looping|positive regulation of neuroblast proliferation|positive regulation of mesenchymal cell proliferation|heart morphogenesis|determination of left/right asymmetry in lateral mesoderm|type B panc…	G-protein coupled receptor activity|patched binding|protein binding|drug binding|Wnt-protein binding|PDZ domain binding|Wnt-activated receptor activity|	8	-0.8	3.42	4	-0.7	1.35	-0.8	4.47	0.0174	-2	-0.1	588	0.00263146	FALSE
ENSMUSG00000052516	ROBO2	roundabout, axon guidance receptor, homolog 2 (Drosophila)	cell surface|integral component of membrane|axolemma|extracellular vesicular exosome|	metanephros development|ureteric bud development|homophilic cell adhesion|axon guidance|axon guidance|central nervous system development|brain development|axon midline choice point recognition|olfactory bulb interneuron development|retinal ganglion cell axon guidance|cellular response to hormone stimulus|positive regulation of axonogenesis|negative regulation of negative chemotaxis|negative regul…	protein binding|axon guidance receptor activity|axon guidance receptor activity|identical protein binding|protein heterodimerization activity|	8	-0.8	1.8	5	-0.7	2.95	-0.7	4.48	0.0174	-1.9	0	589	0.00263594	FALSE
ENSMUSG00000028643	CCDC23	coiled-coil domain containing 23	apical part of cell|	protein secretion|negative regulation of endothelial cell migration|negative regulation of protein ubiquitination|	None	3	-1.1	4.25	3	-1	0.586	-1.1	4.48	0.0174	-2	0.2	590	0.00264041	FALSE
ENSMUSG00000075155	OLFR1133	olfactory receptor 1133	plasma membrane|membrane|integral component of membrane|	signal transduction|G-protein coupled receptor signaling pathway|sensory perception of smell|response to stimulus|detection of chemical stimulus involved in sensory perception of smell|	signal transducer activity|G-protein coupled receptor activity|olfactory receptor activity|	6	-0.9	3.24	2	-0.7	1.72	-0.8	4.47	0.0174	-2	0.1	591	0.00264489	FALSE
ENSMUSG00000025017	PIK3AP1	phosphoinositide-3-kinase adaptor protein 1	cytosol|cytosol|plasma membrane|membrane|	positive regulation of phosphatidylinositol 3-kinase signaling|negative regulation of toll-like receptor signaling pathway|positive regulation of toll-like receptor signaling pathway|toll-like receptor 2 signaling pathway|toll-like receptor 4 signaling pathway|toll-like receptor 7 signaling pathway|toll-like receptor 9 signaling pathway|regulation of inflammatory response|	phosphatidylinositol 3-kinase regulatory subunit binding|identical protein binding|	6	-1.2	5.05	6	-0.3	0.54	-0.9	4.47	0.0174	-2.8	-0.1	592	0.00264936	FALSE
ENSMUSG00000021244	YLPM1	YLP motif containing 1	nucleus|nuclear speck|	negative regulation of transcription from RNA polymerase II promoter|transcription, DNA-templated|biological_process|regulation of telomere maintenance|	RNA polymerase II core promoter proximal region sequence-specific DNA binding transcription factor activity involved in negative regulation of transcription|protein binding|poly(A) RNA binding|	7	-0.8	4.75	2	-0.6	0.115	-0.8	4.46	0.0175	-3	-0.1	593	0.00265384	FALSE
ENSMUSG00000032584	MST1R	macrophage stimulating 1 receptor (c-met-related tyrosine kinase)	stress fiber|integral component of plasma membrane|	cellular component movement|defense response|signal transduction|transmembrane receptor protein tyrosine kinase signaling pathway|multicellular organismal development|single fertilization|positive regulation of cell proliferation|response to virus|peptidyl-tyrosine phosphorylation|macrophage colony-stimulating factor signaling pathway|positive regulation of MAP kinase activity|innate immune respo…	macrophage colony-stimulating factor receptor activity|protein binding|ATP binding|enzyme binding|	9	-0.4	1.83	4	-1.5	4.12	-1.2	4.44	0.0176	-2.8	-0.1	594	0.00265831	FALSE
ENSMUSG00000076839	TRAV13-1	T cell receptor alpha variable 13-1	None	None	None	6	-1.1	4.57	5	-0.6	0.535	-0.9	4.43	0.0176	-2	-0.1	595	0.00266279	FALSE
ENSMUSG00000089862	GM16039	predicted gene 16039	cellular_component|	biological_process|	molecular_function|	7	-0.9	1.78	5	-1.5	3.52	-1.1	4.44	0.0176	-2.9	-0.1	596	0.00266726	FALSE
ENSMUSG00000072978	GM5830	ubiquitin-conjugating enzyme E2 variant 1 pseudogene	None	None	None	7	-1.1	1.95	4	-1.1	2.75	-1.1	4.43	0.0176	-2	0	597	0.00267174	FALSE
ENSMUSG00000026587	ASTN1	astrotactin 1	cellular_component|endosome|external side of plasma membrane|integral component of membrane|	neuron migration|neuron cell-cell adhesion|locomotory behavior|	None	10	-0.9	3.56	6	-0.7	1.23	-0.7	4.43	0.0176	-2.3	0.1	598	0.00267621	FALSE
ENSMUSG00000078130	GM11555	predicted gene 11555	cellular_component|intermediate filament|	biological_process|	molecular_function|	6	-0.3	1.11	3	-1.2	3.87	-0.9	4.42	0.0177	-2	-0.1	599	0.00268069	FALSE
ENSMUSG00000075704	TXNRD2	thioredoxin reductase 2	mitochondrion|mitochondrial matrix|	response to oxygen radical|heart development|hemopoiesis|cell redox homeostasis|oxidation-reduction process|	thioredoxin-disulfide reductase activity|thioredoxin-disulfide reductase activity|protein binding|flavin adenine dinucleotide binding|NADP binding|	8	-0.8	4.02	4	-0.4	0.838	-0.8	4.42	0.0177	-2	0	600	0.00268516	FALSE
ENSMUSG00000094289	OLFR470	olfactory receptor 470	plasma membrane|membrane|integral component of membrane|	signal transduction|G-protein coupled receptor signaling pathway|sensory perception of smell|response to stimulus|detection of chemical stimulus involved in sensory perception of smell|	signal transducer activity|G-protein coupled receptor activity|olfactory receptor activity|	6	-1.7	2.74	4	-1.2	2.15	-1.3	4.42	0.0177	-3	-0.2	601	0.00268964	FALSE
ENSMUSG00000060170	OLFR1371	olfactory receptor 1371	plasma membrane|membrane|integral component of membrane|	signal transduction|G-protein coupled receptor signaling pathway|sensory perception of smell|response to stimulus|detection of chemical stimulus involved in sensory perception of smell|	signal transducer activity|G-protein coupled receptor activity|olfactory receptor activity|	8	-1.6	6.08	5	-0.4	0.322	-1.2	4.41	0.0177	-3	-0.2	602	0.00269411	FALSE
ENSMUSG00000035277	ARX	aristaless related homeobox	nucleus|	transcription, DNA-templated|regulation of transcription, DNA-templated|axon guidance|globus pallidus development|cerebral cortex tangential migration|embryonic olfactory bulb interneuron precursor migration|cell proliferation in forebrain|cerebral cortex GABAergic interneuron migration|regulation of cell proliferation|lipid digestion|positive regulation of organ growth|epithelial cell fate commi…	chromatin binding|sequence-specific DNA binding transcription factor activity|sequence-specific DNA binding|	10	-0.9	4.97	7	-0.4	0.316	-0.8	4.41	0.0177	-2.3	0	603	0.00269859	FALSE
ENSMUSG00000021866	ANXA11	annexin A11	nucleus|nuclear envelope|nuclear envelope|nucleoplasm|nucleoplasm|cytoplasm|spindle|membrane|midbody|melanosome|specific granule|azurophil granule|phagocytic vesicle|extracellular vesicular exosome|	phagocytosis|cytokinesis, completion of separation|response to calcium ion|	calcium ion binding|protein binding|calcium-dependent phospholipid binding|phosphatidylethanolamine binding|MHC class II protein complex binding|S100 protein binding|poly(A) RNA binding|calcium-dependent protein binding|	6	-1.2	5.86	3	0	0	-1.1	4.38	0.0181	-3	-0.1	604	0.00270307	FALSE
ENSMUSG00000020520	GALNT10	polypeptide N-acetylgalactosaminyltransferase 10	Golgi membrane|integral component of membrane|	O-glycan processing|post-translational protein modification|cellular protein metabolic process|	polypeptide N-acetylgalactosaminyltransferase activity|metal ion binding|	8	-0.8	3.63	5	-0.5	1.25	-0.7	4.37	0.0182	-1.9	0	605	0.00270754	FALSE
ENSMUSG00000032532	CCK	cholecystokinin	extracellular region|extracellular space|axon|dendrite|axon initial segment|terminal bouton|axon hillock|perikaryon|	behavioral fear response|neuron migration|release of cytochrome c from mitochondria|activation of cysteine-type endopeptidase activity involved in apoptotic process|signal transduction|protein kinase C-activating G-protein coupled receptor signaling pathway|axonogenesis|positive regulation of cell proliferation|negative regulation of appetite|positive regulation of protein oligomerization|eating …	hormone activity|neuropeptide hormone activity|protein binding|	9	-0.8	4.68	4	0	0	-0.9	4.37	0.0182	-2.5	0.1	606	0.00271202	FALSE
ENSMUSG00000026628	ATF3	activating transcription factor 3	nucleus|nucleoplasm|nucleolus|	gluconeogenesis|transcription, DNA-templated|activation of signaling protein activity involved in unfolded protein response|positive regulation of cell proliferation|endoplasmic reticulum unfolded protein response|skeletal muscle cell differentiation|cellular protein metabolic process|negative regulation of transcription, DNA-templated|positive regulation of transcription from RNA polymerase II p…	RNA polymerase II regulatory region sequence-specific DNA binding|RNA polymerase II transcription regulatory region sequence-specific DNA binding transcription factor activity involved in positive regulation of transcription|sequence-specific DNA binding transcription factor activity|transcription corepressor activity|protein binding|identical protein binding|	4	-1	4.15	3	-0.8	0.454	-0.9	4.34	0.0183	-2	0.1	607	0.00271649	FALSE
ENSMUSG00000038607	GNG10	guanine nucleotide binding protein (G protein), gamma 10	heterotrimeric G-protein complex|plasma membrane|extracellular vesicular exosome|	energy reserve metabolic process|GTP catabolic process|signal transduction|G-protein coupled receptor signaling pathway|synaptic transmission|small molecule metabolic process|cellular response to glucagon stimulus|	GTPase activity|signal transducer activity|	9	-0.8	4.49	4	-0.4	0.48	-0.7	4.36	0.0183	-1.9	0	608	0.00272097	FALSE
ENSMUSG00000030513	PCSK6	proprotein convertase subtilisin/kexin type 6	extracellular space|endoplasmic reticulum|Golgi lumen|cell surface|membrane|extracellular matrix|	proteolysis|zygotic determination of anterior/posterior axis, embryo|determination of left/right symmetry|glycoprotein metabolic process|protein processing|peptide hormone processing|regulation of BMP signaling pathway|nerve growth factor processing|nerve growth factor production|secretion by cell|neurotrophin TRK receptor signaling pathway|	endopeptidase activity|serine-type endopeptidase activity|heparin binding|nerve growth factor binding|	5	-1.2	3.15	2	-0.8	1.92	-0.8	4.35	0.0183	-2	0.1	609	0.00272544	FALSE
ENSMUSG00000070335	KRTAP9-1	keratin associated protein 9-1	keratin filament|	None	None	5	-1.7	3.06	4	-1.3	1.8	-1.3	4.34	0.0183	-3	-0.2	610	0.00272992	FALSE
ENSMUSG00000090622	A930033H14RIK	RIKEN cDNA A930033H14 gene	cellular_component|	biological_process|	molecular_function|	8	-1.3	4.96	3	-0.5	0.477	-1	4.34	0.0183	-2.9	-0.1	611	0.00273439	FALSE
ENSMUSG00000020734	GRIN2C	glutamate receptor, ionotropic, N-methyl D-aspartate 2C	plasma membrane|integral component of plasma membrane|postsynaptic density|N-methyl-D-aspartate selective glutamate receptor complex|cell junction|dendrite|postsynaptic membrane|	transport|cation transport|glutamate receptor signaling pathway|synaptic transmission|protein localization|response to wounding|directional locomotion|ion transmembrane transport|ionotropic glutamate receptor signaling pathway|synaptic transmission, glutamatergic|negative regulation of protein catabolic process|neuromuscular process controlling balance|regulation of excitatory postsynaptic membra…	N-methyl-D-aspartate selective glutamate receptor activity|extracellular-glutamate-gated ion channel activity|cation channel activity|protein binding|PDZ domain binding|protein N-terminus binding|	8	-0.4	1.37	3	-1.4	3.88	-1.3	4.35	0.0183	-2.9	-0.1	612	0.00273887	FALSE
ENSMUSG00000026896	IFIH1	interferon induced with helicase C domain 1	nucleus|cytosol|	detection of virus|response to virus|viral process|protein sumoylation|negative regulation of type I interferon production|positive regulation of interferon-alpha production|positive regulation of interferon-alpha production|positive regulation of interferon-beta production|positive regulation of interferon-beta production|regulation of type III interferon production|cytoplasmic pattern recogniti…	DNA binding|double-stranded RNA binding|double-stranded RNA binding|single-stranded RNA binding|helicase activity|protein binding|ATP binding|zinc ion binding|ribonucleoprotein complex binding|	9	-0.8	4.38	3	-0.5	0.154	-0.8	4.34	0.0183	-2	0	613	0.00274334	FALSE
ENSMUSG00000090538	GM4775	predicted gene 4775	None	None	None	7	-0.8	2.09	3	-1.3	2.66	-1.1	4.32	0.0186	-3	-0.1	614	0.00274782	FALSE
ENSMUSG00000094459	GM21777	N/A	None	None	None	4	-0.7	0.563	3	-1.5	4.44	-1.5	4.32	0.0186	-3	-0.1	615	0.00275229	FALSE
ENSMUSG00000031370	ZRSR2	zinc finger (CCCH type), RNA-binding motif and serine/arginine rich 2	U12-type spliceosomal complex|	spliceosomal complex assembly|mRNA splicing, via spliceosome|RNA splicing|	nucleotide binding|protein binding|pre-mRNA 3'-splice site binding|metal ion binding|	7	-0.8	2.72	3	-1.1	1.96	-0.9	4.32	0.0186	-2	0	616	0.00275677	FALSE
ENSMUSG00000041084	OSTC	oligosaccharyltransferase complex subunit (non-catalytic)	oligosaccharyltransferase complex|integral component of membrane|	protein N-linked glycosylation via asparagine|	dolichyl-diphosphooligosaccharide-protein glycotransferase activity|	6	-1.1	3.55	2	-0.9	1.03	-1	4.29	0.0188	-3	0	617	0.00276124	FALSE
ENSMUSG00000031385	PLXNB3	plexin B3	intracellular|plasma membrane|integral component of membrane|	positive regulation of endothelial cell proliferation|negative regulation of cell adhesion|axon guidance|negative regulation of lamellipodium assembly|negative regulation of cell migration|negative regulation of GTPase activity|positive chemotaxis|cell chemotaxis|semaphorin-plexin signaling pathway|	protein binding|semaphorin receptor activity|protein domain specific binding|	8	-1.1	5.39	3	-0.2	0.0443	-1	4.29	0.0188	-2	0	618	0.00276572	FALSE
ENSMUSG00000083193	4930595D18RIK	RIKEN cDNA 4930595D18 gene	cellular_component|	biological_process|	molecular_function|	8	-1.1	2.53	5	-0.9	2.29	-1	4.31	0.0188	-2	0	619	0.0027702	FALSE
ENSMUSG00000006310	ZBTB32	zinc finger and BTB domain containing 32	nuclear chromosome|nucleus|nucleoplasm|	negative regulation of transcription from RNA polymerase II promoter|regulation of cytokine production|DNA repair|transcription from RNA polymerase II promoter|hemopoiesis|T cell proliferation|	DNA binding|transcription corepressor activity|protein binding|zinc ion binding|	10	-1.1	3.42	7	-1.1	1.06	-1.1	4.25	0.0191	-2.7	0	620	0.00277467	FALSE
ENSMUSG00000096718	ZFP781	zinc finger protein 781	cellular_component|	biological_process|	molecular_function|	6	-1	2.58	3	-1.3	2.06	-1.2	4.25	0.0191	-3	-0.1	621	0.00277914	FALSE
ENSMUSG00000041347	BDKRB1	bradykinin receptor B1	endoplasmic reticulum|plasma membrane|integral component of plasma membrane|neuron projection|	negative regulation of protein phosphorylation|positive regulation of leukocyte migration|inflammatory response|positive regulation of cytosolic calcium ion concentration|protein kinase C-activating G-protein coupled receptor signaling pathway|response to mechanical stimulus|cell migration|sensory perception of pain|negative regulation of cell growth|response to lipopolysaccharide|negative regula…	bradykinin receptor activity|protein binding|peptide binding|	7	-0.7	0.998	2	-1.3	4.06	-1	4.22	0.0191	-2	0	622	0.00278362	FALSE
ENSMUSG00000048776	PTHLH	parathyroid hormone-like hormone	extracellular region|extracellular space|nucleus|cytoplasm|Golgi apparatus|	skeletal system development|endochondral ossification|osteoblast development|adenylate cyclase-activating G-protein coupled receptor signaling pathway|cell-cell signaling|endoderm development|female pregnancy|positive regulation of cell proliferation|negative regulation of cell proliferation|epidermis development|regulation of gene expression|protein processing|positive regulation of cAMP biosynt…	hormone activity|peptide hormone receptor binding|	9	-0.8	2.74	6	-0.7	1.78	-0.7	4.26	0.0191	-2.8	-0.1	623	0.0027881	FALSE
ENSMUSG00000038193	HAND2	heart and neural crest derivatives expressed 2	nuclear chromatin|transcription factor complex|protein complex|	angiogenesis|in utero embryonic development|heart looping|suckling behavior|heart morphogenesis|cardiac right ventricle formation|cardiac neural crest cell migration involved in outflow tract morphogenesis|regulation of secondary heart field cardioblast proliferation|apoptotic process involved in heart morphogenesis|noradrenergic neuron differentiation|transcription, DNA-templated|regulation of t…	RNA polymerase II regulatory region sequence-specific DNA binding|RNA polymerase II core promoter proximal region sequence-specific DNA binding transcription factor activity involved in positive regulation of transcription|AT DNA binding|transcription coactivator activity|protein binding|transcription factor binding|activating transcription factor binding|protein homodimerization activity|transcr…	7	-1.1	3.69	4	-0.6	1.05	-1	4.26	0.0191	-2	0	624	0.00279257	FALSE
ENSMUSG00000043531	SORCS1	sortilin-related VPS10 domain containing receptor 1	membrane|integral component of membrane|	neuropeptide signaling pathway|	protein binding|neuropeptide receptor activity|	9	-0.5	2.64	4	-0.9	1.97	-0.9	4.22	0.0191	-2.7	0.1	625	0.00279705	FALSE
ENSMUSG00000027583	ZBTB46	zinc finger and BTB domain containing 46	nucleus|	transcription, DNA-templated|regulation of transcription, DNA-templated|negative regulation of granulocyte differentiation|negative regulation of macrophage differentiation|negative regulation of monocyte differentiation|negative regulation of dendritic cell differentiation|positive regulation of dendritic cell differentiation|	nucleic acid binding|metal ion binding|	7	-1.4	5.77	3	0	0	-1.3	4.23	0.0191	-3	-0.2	626	0.00280152	FALSE
ENSMUSG00000050222	IL17D	interleukin 17D	extracellular space|	inflammatory response|	cytokine activity|	10	-0.8	3.03	5	-0.8	1.49	-0.8	4.27	0.0191	-2	-0.1	627	0.002806	FALSE
ENSMUSG00000099009	RP23-386P10.11	N/A	None	None	None	5	-0.9	2.02	2	-1.1	2.61	-1.1	4.27	0.0191	-2	0.2	628	0.00281047	FALSE
ENSMUSG00000062758	GM16477	ribosomal protein L7a pseudogene	None	None	None	2	-1.5	4.02	1	-0.7	0.923	-1.5	4.28	0.0191	-3	0.3	629	0.00281495	FALSE
ENSMUSG00000094622	GM3055	predicted gene 3055	cellular_component|	biological_process|	molecular_function|	6	-1	2.58	3	-1.3	2.06	-1.2	4.25	0.0191	-3	-0.1	630	0.00281942	FALSE
ENSMUSG00000028001	FGA	fibrinogen alpha chain	extracellular region|extracellular region|fibrinogen complex|extracellular space|plasma membrane|cell cortex|external side of plasma membrane|cell surface|platelet alpha granule|platelet alpha granule lumen|extracellular vesicular exosome|blood microparticle|	platelet degranulation|cell-matrix adhesion|signal transduction|blood coagulation|platelet activation|extracellular matrix organization|positive regulation of heterotypic cell-cell adhesion|cellular protein complex assembly|positive regulation of vasoconstriction|positive regulation of exocytosis|positive regulation of protein secretion|protein polymerization|response to calcium ion|positive regu…	receptor binding|structural molecule activity|structural molecule activity|protein binding|protein binding, bridging|cell adhesion molecule binding|	9	-0.8	1.97	4	-0.9	2.6	-0.9	4.26	0.0191	-2	0	631	0.0028239	FALSE
ENSMUSG00000079021	FLRT3	fibronectin leucine rich transmembrane protein 3	proteinaceous extracellular matrix|integral component of plasma membrane|	cell adhesion|axon guidance|biological_process|intracellular signal transduction|	receptor signaling protein activity|protein binding, bridging|	4	-1.4	3.74	3	-0.6	1.3	-0.7	4.25	0.0191	-3	0	632	0.00282837	FALSE
ENSMUSG00000038128	CAMK4	calcium/calmodulin-dependent protein kinase IV	nucleus|nucleoplasm|nucleolus|cytosol|extracellular vesicular exosome|	protein phosphorylation|nucleocytoplasmic transport|inflammatory response|signal transduction|epidermal growth factor receptor signaling pathway|activation of phospholipase C activity|synaptic transmission|neuron-neuron synaptic transmission|long-term memory|fibroblast growth factor receptor signaling pathway|regulation of T cell differentiation in thymus|myeloid dendritic cell differentiation|in…	calmodulin-dependent protein kinase activity|calmodulin binding|ATP binding|	6	-1.2	2.61	3	-1	1.96	-1	4.21	0.0192	-3	-0.1	633	0.00283285	FALSE
ENSMUSG00000033389	ARHGAP44	Rho GTPase activating protein 44	cytosol|cell junction|leading edge membrane|dendritic spine|synapse|recycling endosome|	exocytosis|small GTPase mediated signal transduction|positive regulation of GTPase activity|regulation of small GTPase mediated signal transduction|	GTPase activator activity|protein binding|phospholipid binding|	6	-0.5	1.78	3	-1	2.95	-0.9	4.2	0.0194	-2	0.1	634	0.00283732	FALSE
ENSMUSG00000029436	MMP17	matrix metallopeptidase 17 (membrane-inserted)	proteinaceous extracellular matrix|integral component of plasma membrane|anchored component of membrane|	proteolysis|positive regulation of catalytic activity|	metalloendopeptidase activity|calcium ion binding|enzyme activator activity|zinc ion binding|	5	-1.1	4	6	-0.5	0.798	-0.7	4.2	0.0194	-2.9	0	635	0.0028418	FALSE
ENSMUSG00000094835	GM21878	N/A	None	None	None	5	-0.6	0.572	3	-1.5	4.44	-1.2	4.13	0.0195	-3	-0.1	636	0.00284627	FALSE
ENSMUSG00000000938	HOXA10	homeobox A10	nucleus|transcription factor complex|cytoplasm|	skeletal system development|transcription, DNA-templated|multicellular organismal development|spermatogenesis|anterior/posterior pattern specification|proximal/distal pattern formation|embryonic limb morphogenesis|positive regulation of transcription from RNA polymerase II promoter|	RNA polymerase II core promoter proximal region sequence-specific DNA binding|RNA polymerase II core promoter proximal region sequence-specific DNA binding transcription factor activity involved in positive regulation of transcription|protein binding|histone deacetylase binding|	9	-0.7	3.09	3	-0.7	1.28	-0.7	4.13	0.0195	-2	0.1	637	0.00285075	FALSE
ENSMUSG00000030144	CLEC4D	C-type lectin domain family 4, member D	integral component of membrane|	innate immune response|	carbohydrate binding|	6	-0.8	3.51	3	-0.6	0.941	-0.7	4.19	0.0195	-2.9	0.1	638	0.00285522	FALSE
ENSMUSG00000095754	SPIN2F	spindlin family, member 2F	cellular_component|	biological_process|	molecular_function|	7	-1	3.93	7	-0.6	1.29	-0.7	4.14	0.0195	-2	0	639	0.0028597	FALSE
ENSMUSG00000090000	IER3IP1	immediate early response 3 interacting protein 1	endoplasmic reticulum|endoplasmic reticulum membrane|Golgi apparatus|membrane|integral component of membrane|	regulation of fibroblast apoptotic process|	None	4	-0.9	2.32	4	-0.9	2.12	-0.9	4.18	0.0195	-2	0	640	0.00286418	FALSE
ENSMUSG00000017737	MMP9	matrix metallopeptidase 9 (gelatinase B, 92kDa gelatinase, 92kDa type IV collagenase)	extracellular region|proteinaceous extracellular matrix|extracellular space|extracellular vesicular exosome|	skeletal system development|ossification|proteolysis|embryo implantation|extracellular matrix disassembly|extracellular matrix organization|macrophage differentiation|collagen catabolic process|positive regulation of apoptotic process|leukocyte migration|positive regulation of keratinocyte migration|positive regulation of receptor binding|negative regulation of cation channel activity|	metalloendopeptidase activity|protein binding|collagen binding|zinc ion binding|identical protein binding|	10	-1.1	4.9	5	0	0	-0.8	4.13	0.0195	-2.7	0	641	0.00286865	FALSE
ENSMUSG00000025132	ARHGDIA	Rho GDP dissociation inhibitor (GDI) alpha	immunological synapse|cytosol|cytoskeleton|extracellular vesicular exosome|	cellular component movement|negative regulation of cell adhesion|small GTPase mediated signal transduction|Rho protein signal transduction|regulation of protein localization|negative regulation of apoptotic process|positive regulation of GTPase activity|neurotrophin TRK receptor signaling pathway|regulation of axonogenesis|negative regulation of axonogenesis|positive regulation of axonogenesis|re…	Rho GDP-dissociation inhibitor activity|GTPase activator activity|protein binding|	6	-1	4.25	3	-0.8	0.201	-1	4.11	0.0195	-2	0	642	0.00287313	FALSE
ENSMUSG00000031758	CDYL2	chromodomain protein, Y-like 2	nucleus|	metabolic process|	catalytic activity|protein binding|methylated histone binding|	6	-0.9	4.66	3	0	0	-0.9	4.15	0.0195	-2	0.1	643	0.0028776	FALSE
ENSMUSG00000062074	WISP3	WNT1 inducible signaling pathway protein 3	extracellular space|	regulation of cell growth|signal transduction|cell-cell signaling|	insulin-like growth factor binding|growth factor activity|	8	-1.4	6.05	5	0	0	-1.4	4.16	0.0195	-3	-0.2	644	0.00288208	FALSE
ENSMUSG00000060017	OLFR121	olfactory receptor 121	plasma membrane|membrane|integral component of membrane|	signal transduction|G-protein coupled receptor signaling pathway|sensory perception of smell|response to stimulus|detection of chemical stimulus involved in sensory perception of smell|	signal transducer activity|G-protein coupled receptor activity|olfactory receptor activity|	5	-0.9	2.62	2	-0.7	1.92	-0.8	4.12	0.0195	-2	0.3	645	0.00288655	FALSE
ENSMUSG00000019865	NMBR	neuromedin B receptor	cytoplasm|plasma membrane|plasma membrane|integral component of plasma membrane|	G-protein coupled receptor signaling pathway|phospholipase C-activating G-protein coupled receptor signaling pathway|bombesin receptor signaling pathway|	bombesin receptor activity|	10	-1.4	3.99	5	-1.2	0.453	-1.2	4.18	0.0195	-2.8	-0.1	646	0.00289103	FALSE
ENSMUSG00000044155	NAA38	N(alpha)-acetyltransferase 38, NatC auxiliary subunit	nucleus|cytoplasm|polysome|NatC complex|	negative regulation of apoptotic process|	None	6	-1.3	5.45	3	0	0	-1.2	4.14	0.0195	-3	-0.1	647	0.0028955	FALSE
ENSMUSG00000069516	LYZ2	lysozyme 2	Golgi cis cisterna|extracellular region|extracellular space|cytoplasm|endoplasmic reticulum lumen|Golgi stack|microvillus|trans-Golgi network transport vesicle|secretory granule|rough endoplasmic reticulum lumen|extracellular vesicular exosome|	metabolic process|cell wall macromolecule catabolic process|cytolysis|defense response to bacterium|defense response to Gram-negative bacterium|defense response to Gram-positive bacterium|	lysozyme activity|lysozyme activity|catalytic activity|hydrolase activity|hydrolase activity, acting on glycosyl bonds|identical protein binding|	6	-0.3	0.17	4	-1.5	5.37	-0.9	4.11	0.0195	-3	-0.2	648	0.00289998	FALSE
ENSMUSG00000073176	ZFP449	zinc finger protein 449	cellular_component|nucleus|	transcription, DNA-templated|regulation of transcription, DNA-templated|biological_process|	molecular_function|metal ion binding|	7	-1.1	6.45	7	0	0	-0.8	4.15	0.0195	-2	-0.1	649	0.00290445	FALSE
ENSMUSG00000038349	PLCL1	phospholipase C-like 1	cytoplasm|	lipid metabolic process|regulation of synaptic transmission, GABAergic|intracellular signal transduction|	phosphatidylinositol phospholipase C activity|phospholipase C activity|signal transducer activity|calcium ion binding|GABA receptor binding|inositol 1,4,5 trisphosphate binding|	6	-1.4	5.25	2	0	0	-1.4	4.13	0.0195	-3	-0.1	650	0.00290893	FALSE
ENSMUSG00000055385	RNF212	ring finger protein 212	synaptonemal complex|	meiotic gene conversion|reciprocal meiotic recombination|protein sumoylation|chiasma assembly|	zinc ion binding|ligase activity|	8	-1	1.94	4	-0.9	2.56	-0.9	4.18	0.0195	-2	0	651	0.0029134	FALSE
ENSMUSG00000029714	GIGYF1	GRB10 interacting GYF protein 1	None	insulin-like growth factor receptor signaling pathway|	None	8	-0.8	3.11	4	-0.8	1.32	-0.8	4.19	0.0195	-2	0	652	0.00291788	FALSE
ENSMUSG00000020431	ADCY1	adenylate cyclase 1 (brain)	nucleus|plasma membrane|plasma membrane|integral component of membrane|extracellular vesicular exosome|	energy reserve metabolic process|cAMP biosynthetic process|water transport|signal transduction|epidermal growth factor receptor signaling pathway|adenylate cyclase-activating G-protein coupled receptor signaling pathway|adenylate cyclase-inhibiting G-protein coupled receptor signaling pathway|activation of phospholipase C activity|synaptic transmission|axonogenesis|long-term memory|circadian rhyt…	calmodulin binding|ATP binding|calcium- and calmodulin-responsive adenylate cyclase activity|metal ion binding|	7	-1	2.56	5	-0.8	1.89	-0.9	4.15	0.0195	-2	0	653	0.00292235	FALSE
ENSMUSG00000048978	NRSN1	neurensin 1	integral component of membrane|cytoplasmic membrane-bounded vesicle|transport vesicle|growth cone|neuron projection|neuronal cell body|	nervous system development|	None	8	-1	2.38	4	-1.3	2.26	-1.1	4.17	0.0195	-2	-0.1	654	0.00292683	FALSE
ENSMUSG00000033152	PODXL2	podocalyxin-like 2	integral component of plasma membrane|	leukocyte tethering or rolling|	protein binding|glycosaminoglycan binding|	6	-1	3.98	2	-0.6	0.664	-0.8	4.17	0.0195	-3	0	655	0.0029313	FALSE
ENSMUSG00000045639	ZFP629	zinc finger protein 629	nucleus|	transcription, DNA-templated|regulation of transcription, DNA-templated|	nucleic acid binding|DNA binding|sequence-specific DNA binding transcription factor activity|metal ion binding|	9	-1.6	4.94	5	-0.8	0.595	-1.2	4.17	0.0195	-2.9	-0.2	656	0.00293578	FALSE
ENSMUSG00000055704	GM9978	predicted gene 9978	cellular_component|	biological_process|	molecular_function|	8	-0.6	1.47	3	-1.4	3.31	-1.4	4.11	0.0195	-3	-0.1	657	0.00294026	FALSE
ENSMUSG00000095261	GM17391	N/A	None	None	None	7	-1.1	3.68	5	-0.5	0.771	-0.8	4.06	0.0198	-2	-0.1	658	0.00294473	FALSE
ENSMUSG00000094375	GM21838	N/A	None	None	None	5	-1.3	5.07	2	-0.2	0.167	-1.3	4.06	0.0198	-2	0.2	659	0.00294921	FALSE
ENSMUSG00000070880	GAD1	glutamate decarboxylase 1 (brain, 67kDa)	intracellular|mitochondrion|plasma membrane|cell cortex|vesicle membrane|axon terminus|presynaptic active zone|clathrin-sculpted gamma-aminobutyric acid transport vesicle membrane|	glutamate catabolic process|glutamate decarboxylation to succinate|synaptic transmission|neurotransmitter secretion|gamma-aminobutyric acid biosynthetic process|protein-pyridoxal-5-phosphate linkage|neurotransmitter biosynthetic process|response to drug|	glutamate decarboxylase activity|protein binding|glutamate binding|pyridoxal phosphate binding|protein heterodimerization activity|protein N-terminus binding|	7	-1.6	1.75	4	-1.4	2.65	-1.4	4.1	0.0198	-3	-0.2	660	0.00295368	FALSE
ENSMUSG00000089789	RDH1	retinol dehydrogenase 1 (all trans)	None	retinoid metabolic process|steroid metabolic process|oxidation-reduction process|	retinol dehydrogenase activity|steroid dehydrogenase activity|	5	-0.9	1.77	2	-1.1	2.61	-1.1	4.05	0.0198	-2	0.2	661	0.00295816	FALSE
ENSMUSG00000095075	OLFR782	olfactory receptor 782	plasma membrane|membrane|integral component of membrane|	signal transduction|G-protein coupled receptor signaling pathway|sensory perception of smell|response to stimulus|detection of chemical stimulus involved in sensory perception of smell|	signal transducer activity|G-protein coupled receptor activity|olfactory receptor activity|	5	-1.4	1.38	2	-1.3	3	-1.3	4.08	0.0198	-3	0.1	662	0.00296263	FALSE
ENSMUSG00000032462	PIK3CB	phosphatidylinositol-4,5-bisphosphate 3-kinase, catalytic subunit beta	nucleus|cytosol|plasma membrane|phosphatidylinositol 3-kinase complex|	activation of MAPK activity|regulation of cell-matrix adhesion|phospholipid metabolic process|phosphatidylinositol biosynthetic process|cellular calcium ion homeostasis|autophagy|chemotaxis|homophilic cell adhesion|signal transduction|transmembrane receptor protein tyrosine kinase signaling pathway|epidermal growth factor receptor signaling pathway|G-protein coupled receptor signaling pathway|blo…	protein binding|ATP binding|1-phosphatidylinositol-3-kinase activity|phosphatidylinositol 3-kinase activity|1-phosphatidylinositol-4-phosphate 3-kinase activity|insulin receptor substrate binding|phosphatidylinositol-4,5-bisphosphate 3-kinase activity|	9	-1	2.73	2	-0.8	1.68	-0.7	4.06	0.0198	-3	0	663	0.00296711	FALSE
ENSMUSG00000022372	SLA	Src-like-adaptor	endosome|	positive regulation of signal transduction|	SH3/SH2 adaptor activity|protein binding|	8	-1.1	3.63	5	-0.7	1.17	-0.9	4.08	0.0198	-2.7	0.1	664	0.00297158	FALSE
ENSMUSG00000055833	1700034H15RIK	RIKEN cDNA 1700034H15 gene	cellular_component|	biological_process|	molecular_function|	9	-1	5.78	4	-0.1	0.00294	-0.9	4.05	0.0198	-2	-0.1	665	0.00297606	FALSE
ENSMUSG00000071644	EEF1G	eukaryotic translation elongation factor 1 gamma	nucleus|cytosol|membrane|extracellular vesicular exosome|	translation|translational elongation|response to virus|gene expression|cellular protein metabolic process|	translation elongation factor activity|protein binding|	1	-1.7	4.95	1	0	0	-1.6	4.09	0.0198	-3	0.6	666	0.00298053	FALSE
ENSMUSG00000033444	SPECC1L	sperm antigen with calponin homology and coiled-coil domains 1-like	cytoplasm|spindle|gap junction|	cell cycle|cell division|	None	7	-0.8	2.33	5	-0.6	2.12	-0.7	4.05	0.0198	-2	0.1	667	0.00298501	FALSE
ENSMUSG00000026087	MRPL30	mitochondrial ribosomal protein L30	mitochondrion|ribosome|	None	None	3	-0.9	1.41	2	-1	2.94	-1	4.1	0.0198	-2	0.5	668	0.00298948	FALSE
ENSMUSG00000095426	TRAV6D-5	T cell receptor alpha variable 6D-5	None	None	None	7	-1.2	3.06	4	-1.2	1.19	-1.2	4.02	0.02	-2	0	669	0.00299396	FALSE
ENSMUSG00000001901	KCNH6	potassium voltage-gated channel, subfamily H (eag-related), member 6	plasma membrane|integral component of plasma membrane|	signal transduction|synaptic transmission|regulation of ion transmembrane transport|regulation of membrane potential|potassium ion transmembrane transport|	signal transducer activity|voltage-gated potassium channel activity|	9	-1	1.63	4	-1	2.66	-1	4.04	0.02	-2	0	670	0.00299843	FALSE
ENSMUSG00000021476	HABP4	hyaluronan binding protein 4	extracellular region|nucleus|nucleus|cytoplasm|cytoplasm|cytosol|sarcomere|	platelet degranulation|transcription, DNA-templated|regulation of transcription, DNA-templated|blood coagulation|platelet activation|negative regulation of DNA binding|cellular response to mechanical stimulus|	protein binding|	9	-1	5.57	7	-0.1	0.00725	-0.8	4.03	0.02	-2.6	0	671	0.00300291	FALSE
ENSMUSG00000076498	TRBC2	T cell receptor beta constant 2	integral component of membrane|	None	None	10	-0.9	1.93	6	-1	2.43	-0.9	4.02	0.02	-1.9	0	672	0.00300738	FALSE
ENSMUSG00000001819	HOXD13	homeobox D13	nucleus|	skeletal system development|regulation of transcription, DNA-templated|transcription from RNA polymerase II promoter|multicellular organismal development|anterior/posterior pattern specification|male genitalia development|regulation of cell proliferation|embryonic digit morphogenesis|positive regulation of transcription from RNA polymerase II promoter|embryonic hindgut morphogenesis|prostate epit…	DNA binding|chromatin binding|sequence-specific DNA binding transcription factor activity|sequence-specific DNA binding|	7	-0.9	4.39	5	-0.4	0.637	-0.7	4.02	0.02	-2	0	673	0.00301186	FALSE
ENSMUSG00000074913	GM815	predicted gene 815	cellular_component|	biological_process|	molecular_function|	7	-0.9	3.11	4	-0.7	1.19	-0.8	4.02	0.02	-2.8	0.2	674	0.00301634	FALSE
ENSMUSG00000051777	IQCJ	IQ motif containing J	None	None	None	7	-1.3	4.72	2	-0.2	0.187	-1.2	4.03	0.02	-3	-0.1	675	0.00302081	FALSE
ENSMUSG00000050919	ZFP366	zinc finger protein 366	nucleus|nucleus|	negative regulation of transcription from RNA polymerase II promoter|negative regulation of intracellular estrogen receptor signaling pathway|response to estrogen|	transcription corepressor activity|estrogen receptor binding|	10	-0.6	0.586	5	-1.5	3.92	-1.5	4.03	0.02	-3	-0.2	676	0.00302528	FALSE
ENSMUSG00000076710	IGHV1-49	immunoglobulin heavy variable 1-49	None	None	None	9	-1.2	3.61	3	-0.4	1.02	-0.7	4.03	0.02	-2.9	0	677	0.00302976	FALSE
ENSMUSG00000021235	COQ6	coenzyme Q6 monooxygenase	mitochondrion|Golgi apparatus|cell projection|	ubiquinone biosynthetic process|ubiquinone biosynthetic process|small molecule metabolic process|oxidation-reduction process|	oxidoreductase activity, acting on paired donors, with incorporation or reduction of molecular oxygen, NAD(P)H as one donor, and incorporation of one atom of oxygen|flavin adenine dinucleotide binding|	9	-0.9	3.25	3	-0.9	0.988	-0.9	4.01	0.0202	-2.8	0.1	678	0.00303424	FALSE
ENSMUSG00000054046	KLK13	kallikrein-related peptidase 13	extracellular region|extracellular space|cytoplasm|secretory granule|extracellular vesicular exosome|	proteolysis|protein processing|	serine-type endopeptidase activity|protein binding|hydrolase activity|	6	-0.9	4.48	5	-0.2	0.141	-0.8	4.01	0.0202	-2.8	0.1	679	0.00303871	FALSE
ENSMUSG00000064090	VRK2	vaccinia related kinase 2	nucleus|cytoplasm|endoplasmic reticulum|endoplasmic reticulum membrane|integral component of membrane|mitochondrial membrane|	protein phosphorylation|viral process|cellular response to oxidative stress|regulation of MAPK cascade|protein autophosphorylation|regulation of interleukin-1-mediated signaling pathway|	protein serine/threonine kinase activity|protein binding|ATP binding|	7	-0.8	2.93	3	-0.7	1.43	-0.7	4.01	0.0202	-2	0.2	680	0.00304319	FALSE
ENSMUSG00000075502	ZBTBD6	kelch repeat and BTB (POZ) domain containing 6	cellular_component|	biological_process|	molecular_function|	5	-0.9	1.34	2	-1.3	3	-1.3	4.01	0.0202	-2	0.2	681	0.00304766	FALSE
ENSMUSG00000041852	TCF20	transcription factor 20 (AR1)	nucleus|nucleus|	transcription, DNA-templated|regulation of transcription, DNA-templated|	DNA binding|transcription coactivator activity|zinc ion binding|poly(A) RNA binding|	8	-0.8	3.33	2	-0.9	0.922	-0.8	4.01	0.0202	-2	0.1	682	0.00305214	FALSE
ENSMUSG00000071650	GANAB	glucosidase, alpha; neutral AB	endoplasmic reticulum lumen|Golgi apparatus|membrane|glucosidase II complex|melanosome|extracellular vesicular exosome|	protein folding|protein N-linked glycosylation via asparagine|post-translational protein modification|cellular protein metabolic process|	carbohydrate binding|glucan 1,3-alpha-glucosidase activity|poly(A) RNA binding|	9	-0.7	3.7	1	-0.6	0.596	-0.7	4.01	0.0202	-2	0.3	683	0.00305661	FALSE
ENSMUSG00000079694	GM14862	N/A	None	None	None	8	-0.9	3.9	6	-0.5	0.625	-0.7	4.01	0.0202	-1.9	0.1	684	0.00306109	FALSE
ENSMUSG00000090455	GM2431	predicted gene 2431	None	None	None	9	-0.5	1.59	3	-1.4	3.67	-0.7	4.01	0.0202	-2	0	685	0.00306556	FALSE
ENSMUSG00000061273	MMGT1	membrane magnesium transporter 1	Golgi membrane|early endosome|Golgi apparatus|membrane|integral component of membrane|early endosome membrane|ER membrane protein complex|	magnesium ion transport|	magnesium ion transmembrane transporter activity|	9	-1	4.02	3	-0.6	0.712	-0.7	4	0.0203	-2	0	686	0.00307004	FALSE
ENSMUSG00000078963	HSBP1L1	heat shock factor binding protein 1-like 1	None	None	None	5	-1	1.23	4	-1	3.01	-1	4	0.0203	-2	0.2	687	0.00307451	FALSE
ENSMUSG00000072720	MYO18B	myosin XVIIIB	nucleus|unconventional myosin complex|sarcomere|	metabolic process|	motor activity|actin binding|ATP binding|	9	-0.6	2.36	6	-0.5	2	-0.5	4	0.0203	-2.5	0.2	688	0.00307899	FALSE
ENSMUSG00000028141	OAZ3	ornithine decarboxylase antizyme 3	nucleus|cytosol|sperm flagellum|blood microparticle|	regulation of cellular amino acid metabolic process|spermatogenesis|putrescine transport|cellular nitrogen compound metabolic process|negative regulation of catalytic activity|negative regulation of catalytic activity|negative regulation of catalytic activity|negative regulation of catalytic activity|regulation of phosphoprotein phosphatase activity|small molecule metabolic process|positive regul…	protein binding|ornithine decarboxylase inhibitor activity|ornithine decarboxylase inhibitor activity|putrescine transmembrane transporter activity|ankyrin repeat binding|	5	-1.2	4.6	2	-0.6	0.115	-1.2	3.99	0.0205	-3	0.1	689	0.00308346	FALSE
ENSMUSG00000053251	OLFR212	olfactory receptor 212	plasma membrane|membrane|integral component of membrane|	signal transduction|G-protein coupled receptor signaling pathway|sensory perception of smell|response to stimulus|detection of chemical stimulus involved in sensory perception of smell|	signal transducer activity|G-protein coupled receptor activity|olfactory receptor activity|	3	-1.4	2.27	2	-1.2	2.07	-1.3	3.99	0.0205	-3	0.2	690	0.00308794	FALSE
ENSMUSG00000009097	TBX1	T-box 1	nucleus|	angiogenesis|blood vessel development|cell fate specification|neural crest cell migration|positive regulation of protein phosphorylation|lymph vessel development|blood vessel remodeling|positive regulation of mesenchymal cell proliferation|heart morphogenesis|outflow tract septum morphogenesis|outflow tract morphogenesis|transcription, DNA-templated|regulation of transcription from RNA polymerase…	DNA binding|protein homodimerization activity|sequence-specific DNA binding|protein dimerization activity|	10	-1.1	4.09	6	-0.3	0.712	-0.6	3.99	0.0205	-2.5	0.1	691	0.00309241	FALSE
ENSMUSG00000020912	KRT12	keratin 12	intermediate filament|extracellular vesicular exosome|	visual perception|	structural molecule activity|	10	-0.7	1.83	5	-1.5	2.83	-1.5	3.98	0.0207	-3	-0.2	692	0.00309689	FALSE
ENSMUSG00000075101	OLFR1222	olfactory receptor 1222	plasma membrane|membrane|integral component of membrane|	signal transduction|G-protein coupled receptor signaling pathway|sensory perception of smell|response to stimulus|detection of chemical stimulus involved in sensory perception of smell|	signal transducer activity|G-protein coupled receptor activity|olfactory receptor activity|	3	-1	2	2	-0.8	2.49	-0.9	3.98	0.0207	-2	0.6	693	0.00310137	FALSE
ENSMUSG00000035342	LZTS2	leucine zipper, putative tumor suppressor 2	cytoplasm|centrosome|microtubule|midbody|	cytokinesis|mitotic nuclear division|Wnt signaling pathway|negative regulation of Wnt signaling pathway|microtubule severing|nuclear export|spindle midzone assembly|	protein binding|	9	-0.9	5.85	8	0	0	-0.7	3.97	0.0208	-1.8	0	694	0.00310584	FALSE
ENSMUSG00000027011	UBE2E3	ubiquitin-conjugating enzyme E2E 3	nucleus|cytoplasm|	regulation of growth|protein K63-linked ubiquitination|protein K48-linked ubiquitination|protein K11-linked ubiquitination|	ubiquitin-protein transferase activity|ATP binding|acid-amino acid ligase activity|	6	-0.9	2.2	1	-1.1	2.13	-1	3.97	0.0208	-2	0.4	695	0.00311032	FALSE
ENSMUSG00000059845	GM11567	predicted gene 11567	cellular_component|intermediate filament|	biological_process|	molecular_function|	8	-0.7	2.08	6	-0.7	2.14	-0.7	3.97	0.0208	-2.6	0.1	696	0.00311479	FALSE
ENSMUSG00000051451	CREBZF	CREB/ATF bZIP transcription factor	nucleus|	transcription, DNA-templated|response to virus|negative regulation of gene expression, epigenetic|negative regulation of transcription, DNA-templated|regulation of sequence-specific DNA binding transcription factor activity|	DNA binding|sequence-specific DNA binding transcription factor activity|protein binding|identical protein binding|sequence-specific DNA binding|	10	-0.6	3.02	4	-0.6	1.19	-0.6	3.97	0.0208	-1.9	0.1	697	0.00311927	FALSE
ENSMUSG00000029591	UNG	uracil-DNA glycosylase	nucleus|mitochondrion|	DNA repair|base-excision repair|viral process|somatic hypermutation of immunoglobulin genes|somatic recombination of immunoglobulin gene segments|negative regulation of apoptotic process|	uracil DNA N-glycosylase activity|	7	-0.8	2.64	3	-1	1.59	-0.8	3.95	0.021	-2	0.1	698	0.00312374	FALSE
ENSMUSG00000076564	IGKV12-46	immunoglobulin kappa variable 12-46	None	None	None	8	-1	2.83	4	-0.6	1.74	-0.8	3.9	0.0212	-2	0	699	0.00312822	FALSE
ENSMUSG00000062793	OLFR1158	olfactory receptor 1158	plasma membrane|membrane|integral component of membrane|	signal transduction|G-protein coupled receptor signaling pathway|sensory perception of smell|response to stimulus|detection of chemical stimulus involved in sensory perception of smell|	signal transducer activity|G-protein coupled receptor activity|olfactory receptor activity|	8	-1.2	5.75	6	0	0	-1	3.93	0.0212	-2.7	0	700	0.00313269	FALSE
ENSMUSG00000021263	DEGS2	delta(4)-desaturase, sphingolipid 2	endoplasmic reticulum membrane|integral component of membrane|	sphingolipid metabolic process|sphinganine metabolic process|sphingolipid biosynthetic process|small molecule metabolic process|ceramide biosynthetic process|oxidation-reduction process|	sphingosine hydroxylase activity|sphingolipid delta-4 desaturase activity|	6	-0.5	0.679	4	-1.3	3.64	-0.8	3.88	0.0212	-2	0.1	701	0.00313717	FALSE
ENSMUSG00000022187	GM5546	predicted gene 5546	cellular_component|	biological_process|	molecular_function|	9	-0.9	4.19	6	-0.4	0.772	-0.4	3.9	0.0212	-1.9	0	702	0.00314164	FALSE
ENSMUSG00000024063	LBH	limb bud and heart development	nucleus|cytoplasm|	transcription, DNA-templated|multicellular organismal development|regulation of gene expression|regulation of blood coagulation|positive regulation of transcription, DNA-templated|	None	7	-0.6	3.34	4	-0.4	0.93	-0.6	3.91	0.0212	-2.8	0.1	703	0.00314612	FALSE
ENSMUSG00000024140	EPAS1	endothelial PAS domain protein 1	nucleoplasm|transcription factor complex|transcription factor complex|cytosol|	angiogenesis|response to hypoxia|embryonic placenta development|blood vessel remodeling|regulation of heart rate|transcription from RNA polymerase II promoter|mitochondrion organization|signal transduction|visual perception|erythrocyte differentiation|lung development|norepinephrine metabolic process|surfactant homeostasis|regulation of transcription from RNA polymerase II promoter in response to…	RNA polymerase II core promoter proximal region sequence-specific DNA binding transcription factor activity involved in positive regulation of transcription|DNA binding|signal transducer activity|protein binding|transcription factor binding|histone acetyltransferase binding|sequence-specific DNA binding|protein heterodimerization activity|	8	-0.9	3.04	5	-1.2	1.16	-0.9	3.94	0.0212	-2	-0.1	704	0.00315059	FALSE
ENSMUSG00000013663	PTEN	phosphatase and tensin homolog	nucleus|cytoplasm|cytoplasm|mitochondrion|cytosol|plasma membrane|cytoplasmic side of plasma membrane|PML body|myelin sheath adaxonal region|cell projection|neuron projection|dendritic spine|Schmidt-Lanterman incisure|postsynaptic membrane|	regulation of cyclin-dependent protein serine/threonine kinase activity|angiogenesis|negative regulation of protein phosphorylation|regulation of B cell apoptotic process|protein dephosphorylation|protein dephosphorylation|phospholipid metabolic process|phosphatidylinositol biosynthetic process|apoptotic process|activation of mitotic anaphase-promoting complex activity|epidermal growth factor rec…	magnesium ion binding|phosphatidylinositol-3-phosphatase activity|phosphoprotein phosphatase activity|protein serine/threonine phosphatase activity|protein tyrosine phosphatase activity|platelet-derived growth factor receptor binding|protein binding|protein tyrosine/serine/threonine phosphatase activity|lipid binding|anaphase-promoting complex binding|phosphatidylinositol-3,4,5-trisphosphate 3-ph…	6	-0.6	3.11	3	-0.4	1.14	-0.6	3.91	0.0212	-3	0.1	705	0.00315507	FALSE
ENSMUSG00000075184	F930017D23RIK	N/A	None	None	None	9	-0.4	0.601	4	-1.5	4.24	-1.4	3.93	0.0212	-3	-0.2	706	0.00315954	FALSE
ENSMUSG00000091890	A830073O21RIK	RIKEN cDNA A830073O21 gene	mitochondrion|	biological_process|	molecular_function|	8	-0.9	2.8	2	-1.1	1.35	-1	3.89	0.0212	-3	0.1	707	0.00316402	FALSE
ENSMUSG00000030838	USH1C	Usher syndrome 1C (autosomal recessive, severe)	photoreceptor outer segment|photoreceptor inner segment|cytoplasm|cytosol|cytoskeleton|plasma membrane|stereocilium|apical part of cell|synapse|	G2/M transition of mitotic cell cycle|sensory perception of sound|parallel actin filament bundle assembly|inner ear morphogenesis|auditory receptor cell differentiation|photoreceptor cell maintenance|sensory perception of light stimulus|equilibrioception|	protein binding|spectrin binding|	5	-1.1	5.14	4	-0.1	0.00962	-1.1	3.85	0.0213	-2	0.1	708	0.00316849	FALSE
ENSMUSG00000032591	MST1	macrophage stimulating 1 (hepatocyte growth factor-like)	extracellular vesicular exosome|	proteolysis|biological_process|	molecular_function|serine-type endopeptidase activity|	9	-0.8	3.84	6	-0.2	0.394	-0.8	3.85	0.0213	-1.9	0	709	0.00317297	FALSE
ENSMUSG00000074608	ZFP850	zinc finger protein 850	cellular_component|	biological_process|	molecular_function|metal ion binding|	7	-0.8	2.39	3	-0.7	1.76	-0.8	3.87	0.0213	-2	0.2	710	0.00317745	FALSE
ENSMUSG00000028698	PIK3R3	phosphoinositide-3-kinase, regulatory subunit 3 (gamma)	cytosol|phosphatidylinositol 3-kinase complex|	phospholipid metabolic process|phosphatidylinositol biosynthetic process|insulin receptor signaling pathway|phosphatidylinositol-3-phosphate biosynthetic process|regulation of phosphatidylinositol 3-kinase activity|small molecule metabolic process|	protein binding|1-phosphatidylinositol-3-kinase activity|phosphatidylinositol 3-kinase regulator activity|	7	-0.8	3.03	5	-0.8	1.06	-0.8	3.86	0.0213	-2	0	711	0.00318192	FALSE
ENSMUSG00000026674	DDR2	discoidin domain receptor tyrosine kinase 2	plasma membrane|integral component of plasma membrane|apical plasma membrane|extracellular vesicular exosome|	ossification|endochondral bone growth|cell adhesion|signal transduction|regulation of extracellular matrix disassembly|positive regulation of fibroblast migration|positive regulation of fibroblast migration|peptidyl-tyrosine phosphorylation|extracellular matrix organization|collagen fibril organization|regulation of bone mineralization|biomineral tissue development|chondrocyte proliferation|chond…	transmembrane receptor protein tyrosine kinase activity|protein binding|collagen binding|ATP binding|protein tyrosine kinase collagen receptor activity|	6	-1	4.28	3	-0.3	0.563	-0.9	3.87	0.0213	-2	0.1	712	0.00318639	FALSE
ENSMUSG00000055707	KLHL26	kelch-like family member 26	None	None	None	8	-0.8	1.15	3	-1	3.14	-0.9	3.84	0.0213	-2	0.1	713	0.00319087	FALSE
ENSMUSG00000039717	RALYL	RALY RNA binding protein-like	None	None	nucleotide binding|poly(A) RNA binding|	8	-0.7	3.24	4	-1.1	0.868	-0.8	3.87	0.0213	-2.9	0	714	0.00319535	FALSE
ENSMUSG00000028458	TESK1	testis-specific kinase 1	cytosol|	spermatogenesis|peptidyl-tyrosine phosphorylation|cell junction assembly|	protein serine/threonine kinase activity|protein serine/threonine/tyrosine kinase activity|protein tyrosine kinase activity|protein binding|ATP binding|metal ion binding|	7	-0.9	4.43	6	0	0	-0.9	3.86	0.0213	-2	0	715	0.00319982	FALSE
ENSMUSG00000062591	TUBB4A	tubulin, beta 4A class IVa	nucleus|cytosol|microtubule|cilium|internode region of axon|neuronal cell body|myelin sheath|	G2/M transition of mitotic cell cycle|mitotic cell cycle|GTP catabolic process|protein folding|microtubule-based process|cellular protein metabolic process|'de novo' posttranslational protein folding|protein polymerization|	GTPase activity|structural constituent of cytoskeleton|protein binding|GTP binding|	10	-0.6	1.91	7	-0.6	2.16	-0.6	3.82	0.0214	-1.7	0.2	716	0.0032043	FALSE
ENSMUSG00000095067	GM20801	predicted gene, 20801	None	None	None	5	-0.9	3.12	4	-1.1	0.944	-0.9	3.82	0.0214	-2	0.1	717	0.00320877	FALSE
ENSMUSG00000031432	PRPS1	phosphoribosyl pyrophosphate synthetase 1	ribose phosphate diphosphokinase complex|cytosol|	carbohydrate metabolic process|5-phosphoribose 1-diphosphate biosynthetic process|5-phosphoribose 1-diphosphate biosynthetic process|purine nucleobase metabolic process|purine nucleotide biosynthetic process|AMP biosynthetic process|pyrimidine nucleotide biosynthetic process|nervous system development|cell death|phosphorylation|organ regeneration|urate biosynthetic process|small molecule metaboli…	magnesium ion binding|ribose phosphate diphosphokinase activity|ribose phosphate diphosphokinase activity|ribose phosphate diphosphokinase activity|ATP binding|AMP binding|kinase activity|GDP binding|carbohydrate binding|protein homodimerization activity|ADP binding|	6	-1.1	3.09	3	-1.2	0.976	-1.1	3.83	0.0214	-2	0.1	718	0.00321325	FALSE
ENSMUSG00000094729	GM20747	predicted gene, 20747	None	None	None	5	-0.9	3.12	4	-1.1	0.944	-0.9	3.82	0.0214	-2	0.1	719	0.00321772	FALSE
ENSMUSG00000022416	CACNA1I	calcium channel, voltage-dependent, T type, alpha 1I subunit	plasma membrane|voltage-gated calcium channel complex|	transport|signal transduction|axon guidance|neuronal action potential|sleep|regulation of ion transmembrane transport|calcium ion import|membrane depolarization during action potential|	voltage-gated calcium channel activity|protein binding|	7	-1	4.24	4	-0.4	0.184	-0.8	3.82	0.0214	-2	0.1	720	0.0032222	FALSE
ENSMUSG00000019804	SNX3	sorting nexin 3	cytoplasm|early endosome|cytosol|endosome membrane|intracellular membrane-bounded organelle|extracellular vesicular exosome|	intracellular protein transport|endocytosis|hemoglobin biosynthetic process|	protein binding|protein phosphatase binding|phosphatidylinositol-3-phosphate binding|	8	0	0	2	-1.6	5.88	-1.6	3.83	0.0214	-3	-0.1	721	0.00322667	FALSE
ENSMUSG00000096013	GM21683	predicted gene, 21683	None	None	None	5	-0.9	3.12	4	-1.1	0.944	-0.9	3.82	0.0214	-2	0.1	722	0.00323115	FALSE
ENSMUSG00000061601	PCLO	piccolo presynaptic cytomatrix protein	cytoskeleton|synaptic vesicle|membrane|cell junction|synapse|	cytoskeleton organization|synaptic vesicle exocytosis|regulation of exocytosis|cAMP-mediated signaling|insulin secretion|	transporter activity|calcium ion binding|profilin binding|calcium-dependent phospholipid binding|	6	-1.2	1.68	3	-1.3	2.43	-1.3	3.82	0.0214	-3	0	723	0.00323562	FALSE
ENSMUSG00000095493	A630023A22RIK	RIKEN cDNA A630023A22 gene	cellular_component|	biological_process|	molecular_function|	3	-1.4	2.38	2	-1.2	1.86	-1.2	3.83	0.0214	-3	0.3	724	0.0032401	FALSE
ENSMUSG00000074217	2210011C24RIK	RIKEN cDNA 2210011C24 gene	cellular_component|	biological_process|	molecular_function|	9	-0.8	4.36	5	-0.2	0.135	-0.7	3.8	0.0216	-2	0	725	0.00324457	FALSE
ENSMUSG00000096556	GM21787	N/A	None	None	None	6	-0.8	2.5	3	-1.1	1.66	-0.9	3.81	0.0216	-2	0.2	726	0.00324905	FALSE
ENSMUSG00000032498	MLH1	mutL homolog 1	synaptonemal complex|male germ cell nucleus|nucleus|nucleus|chiasma|membrane|MutLalpha complex|	nuclear-transcribed mRNA poly(A) tail shortening|resolution of meiotic recombination intermediates|ATP catabolic process|mismatch repair|double-strand break repair via nonhomologous end joining|male meiosis chromosome segregation|synapsis|spermatogenesis|intrinsic apoptotic signaling pathway in response to DNA damage|somatic hypermutation of immunoglobulin genes|meiotic metaphase I plate congress…	single-stranded DNA binding|protein binding|protein binding|ATP binding|ATPase activity|guanine/thymine mispair binding|MutSalpha complex binding|	8	-0.6	2.84	4	-1.3	1.78	-1	3.81	0.0216	-2.8	0	727	0.00325352	FALSE
ENSMUSG00000007035	MSH5	mutS homolog 5	synaptonemal complex|	ATP catabolic process|mismatch repair|meiotic nuclear division|reciprocal meiotic recombination|meiotic prophase II|homologous chromosome segregation|chiasma assembly|	protein binding|ATP binding|DNA-dependent ATPase activity|mismatched DNA binding|	7	-1.3	3.17	3	-1.1	0.931	-1.1	3.8	0.0216	-3	0	728	0.003258	FALSE
ENSMUSG00000020092	PALD1	phosphatase domain containing, paladin 1	cytosol|	None	protein binding|	8	-1.9	4.21	4	-1.1	0.387	-1.1	3.78	0.0218	-3.8	-0.1	729	0.00326247	FALSE
ENSMUSG00000040424	HIPK4	homeodomain interacting protein kinase 4	cytoplasm|	protein phosphorylation|	protein serine/threonine kinase activity|ATP binding|	8	-1	2.25	3	-1.1	1.8	-1.1	3.78	0.0218	-2	0.1	730	0.00326695	FALSE
ENSMUSG00000060375	3110018I06RIK	RIKEN cDNA 3110018I06 gene	cellular_component|	biological_process|	molecular_function|	7	-0.8	1.94	6	-0.7	2.1	-0.8	3.78	0.0218	-2	0.1	731	0.00327143	FALSE
ENSMUSG00000044453	FFAR1	free fatty acid receptor 1	plasma membrane|integral component of plasma membrane|	energy reserve metabolic process|G-protein coupled receptor signaling pathway|insulin secretion|glucose homeostasis|positive regulation of GTPase activity|small molecule metabolic process|regulation of insulin secretion|	G-protein coupled receptor activity|guanyl-nucleotide exchange factor activity|lipid binding|	10	-0.5	1.25	3	-1.4	3.42	-1.1	3.77	0.0219	-3	-0.1	732	0.0032759	FALSE
ENSMUSG00000002799	JAG2	jagged 2	plasma membrane|integral component of plasma membrane|	skeletal system development|in utero embryonic development|respiratory system process|cell cycle|Notch signaling pathway|Notch signaling pathway|Notch receptor processing|spermatogenesis|auditory receptor cell fate commitment|morphogenesis of embryonic epithelium|cell differentiation|regulation of cell adhesion|T cell differentiation|regulation of cell migration|regulation of cell proliferation|o…	Notch binding|calcium ion binding|protein binding|growth factor activity|	10	-0.7	2.98	8	-0.6	1.14	-0.7	3.77	0.0219	-1.8	0.1	733	0.00328038	FALSE
ENSMUSG00000044303	CDKN2A	cyclin-dependent kinase inhibitor 2A	nucleus|nucleoplasm|nucleoplasm|nucleolus|cytoplasm|mitochondrion|cytosol|nuclear body|senescence-associated heterochromatin focus|protein complex|	cell cycle checkpoint|G1/S transition of mitotic cell cycle|protein polyubiquitination|mitotic cell cycle|negative regulation of cell-matrix adhesion|transcription, DNA-templated|rRNA processing|negative regulation of protein kinase activity|activation of cysteine-type endopeptidase activity involved in apoptotic process|cell cycle arrest|cell cycle arrest|Ras protein signal transduction|negative…	p53 binding|DNA binding|cyclin-dependent protein serine/threonine kinase inhibitor activity|protein binding|transcription factor binding|protein kinase binding|poly(A) RNA binding|NF-kappaB binding|ubiquitin-protein transferase inhibitor activity|MDM2/MDM4 family protein binding|	6	-1.1	4.56	5	-0.4	0.464	-0.6	3.77	0.0219	-2.9	0	734	0.00328485	FALSE
ENSMUSG00000095114	GM21242	predicted gene, 21242	None	None	None	7	-0.8	2.08	5	-0.5	2.05	-0.5	3.77	0.0219	-2.7	0.2	735	0.00328933	FALSE
ENSMUSG00000095302	SSTY2	spermiogenesis specific transcript on the Y 2	cellular_component|	biological_process|	molecular_function|	7	-0.8	2.08	5	-0.5	2.05	-0.5	3.77	0.0219	-2.7	0.2	736	0.0032938	FALSE
ENSMUSG00000044537	OLFR779	olfactory receptor 779	membrane|integral component of membrane|	signal transduction|G-protein coupled receptor signaling pathway|sensory perception of smell|detection of chemical stimulus involved in sensory perception of smell|	signal transducer activity|G-protein coupled receptor activity|olfactory receptor activity|	5	-1.4	1.74	3	-1.3	2.31	-1.3	3.75	0.022	-3	0.1	737	0.00329828	FALSE
ENSMUSG00000026646	SUV39H2	suppressor of variegation 3-9 homolog 2 (Drosophila)	chromosome, centromeric region|chromatin|nuclear heterochromatin|	chromatin assembly or disassembly|chromatin remodeling|transcription, DNA-templated|male meiosis|cell differentiation|histone H3-K9 dimethylation|histone H3-K9 trimethylation|negative regulation of circadian rhythm|negative regulation of transcription, DNA-templated|rhythmic process|	transcription regulatory region sequence-specific DNA binding|chromatin binding|protein binding|zinc ion binding|histone methyltransferase activity (H3-K9 specific)|	7	-0.8	3.56	3	-0.5	0.438	-0.8	3.76	0.022	-2	0.2	738	0.00330275	FALSE
ENSMUSG00000036916	ZFP280C	zinc finger protein 280C	nucleus|	transcription, DNA-templated|regulation of transcription, DNA-templated|biological_process|	DNA binding|metal ion binding|	8	-0.6	2.52	5	-0.9	1.71	-0.7	3.75	0.022	-2.7	0.1	739	0.00330723	FALSE
ENSMUSG00000029552	TES	testis derived transcript (3 LIM domains)	nucleus|cytoplasm|focal adhesion|protein complex|	negative regulation of cell proliferation|	zinc ion binding|poly(A) RNA binding|	7	-1.2	3.35	5	-0.7	0.977	-0.7	3.76	0.022	-2	0	740	0.0033117	FALSE
ENSMUSG00000039684	GM5422	proteasome (prosome, macropain) 26S subunit, non-ATPase, 2 pseudogene	None	None	None	5	-1.3	4.81	3	0	0	-1.2	3.76	0.022	-2	0.2	741	0.00331618	FALSE
ENSMUSG00000022724	MINA	MYC induced nuclear antigen	nucleus|transcription factor complex|nucleolus|cytoplasm|cytosol|	negative regulation of transcription from RNA polymerase II promoter|transcription, DNA-templated|ribosome biogenesis|oxidation-reduction process|	RNA polymerase II transcription factor binding transcription factor activity involved in negative regulation of transcription|metal ion binding|dioxygenase activity|	9	-0.4	0.254	4	-1	3.96	-0.8	3.76	0.022	-2	0	742	0.00332065	FALSE
ENSMUSG00000079711	SMOK4A	sperm motility kinase 4A	None	None	None	7	-1.1	1.29	5	-0.9	2.74	-1	3.74	0.0222	-2	0	743	0.00332513	FALSE
ENSMUSG00000024177	NME4	NME/NM23 nucleoside diphosphate kinase 4	mitochondrion|mitochondrial inner membrane|mitochondrial intermembrane space|	nucleoside diphosphate phosphorylation|GTP biosynthetic process|UTP biosynthetic process|CTP biosynthetic process|nucleoside metabolic process|nucleobase-containing small molecule interconversion|small molecule metabolic process|nucleobase-containing small molecule metabolic process|	nucleoside diphosphate kinase activity|protein binding|ATP binding|protein complex binding|metal ion binding|	7	-0.9	3.16	2	-0.9	0.788	-0.9	3.74	0.0222	-3	0.1	744	0.0033296	FALSE
ENSMUSG00000057173	RFX8	RFX family member 8, lacking RFX DNA binding domain	nucleus|	transcription, DNA-templated|regulation of transcription, DNA-templated|	DNA binding|	8	-1	3.06	3	-0.9	0.988	-0.9	3.74	0.0222	-2.9	0.1	745	0.00333408	FALSE
ENSMUSG00000039652	CPEB3	cytoplasmic polyadenylation element binding protein 3	nucleus|cytoplasm|cytoplasm|CCR4-NOT complex|dendrite|neuron projection|neuron projection|synapse|apical dendrite|	negative regulation of transcription from RNA polymerase II promoter|translation|translation|long-term memory|negative regulation of translation|positive regulation of translation|regulation of synaptic plasticity|positive regulation of nuclear-transcribed mRNA poly(A) tail shortening|regulation of dendritic spine development|positive regulation of dendritic spine development|3'-UTR-mediated mRNA…	nucleotide binding|translation repressor activity, nucleic acid binding|RNA binding|mRNA 3'-UTR binding|mRNA 3'-UTR binding|protein binding|translation factor activity, nucleic acid binding|translation factor activity, nucleic acid binding|RNA stem-loop binding|mRNA 3'-UTR AU-rich region binding|poly(A) RNA binding|	6	-1.3	4.18	5	0	0	-1.1	3.72	0.0223	-3	-0.1	746	0.00333855	FALSE
ENSMUSG00000051375	PCDH1	protocadherin 1	plasma membrane|integral component of plasma membrane|cell-cell junction|	homophilic cell adhesion|cell-cell signaling|nervous system development|	calcium ion binding|	6	-1	4	5	-0.3	0.451	-0.7	3.72	0.0223	-2	0.1	747	0.00334303	FALSE
ENSMUSG00000024856	CDK2AP2	cyclin-dependent kinase 2 associated protein 2	None	None	None	4	-1	3.13	2	-0.8	1.01	-0.9	3.72	0.0223	-2	0.4	748	0.00334751	FALSE
ENSMUSG00000041789	2700046A07RIK	RIKEN cDNA 2700046A07 gene	cellular_component|	biological_process|	molecular_function|	5	-1.1	3.01	2	-0.9	1.03	-1	3.73	0.0223	-3	0.1	749	0.00335198	FALSE
ENSMUSG00000070858	GM1673	predicted gene 1673	cellular_component|extracellular region|	biological_process|	molecular_function|	7	-1.2	1.67	3	-1.2	2.29	-1.2	3.72	0.0223	-3	0	750	0.00335646	FALSE
ENSMUSG00000005355	CASP14	caspase 14, apoptosis-related cysteine peptidase	nucleus|cytoplasm|keratin filament|extracellular vesicular exosome|	proteolysis|epidermis development|intrinsic apoptotic signaling pathway in response to DNA damage|keratinization|cornification|extrinsic apoptotic signaling pathway in absence of ligand|	cysteine-type endopeptidase activity|	5	0	0	1	-1.4	5.12	-1.4	3.72	0.0223	-2	0.5	751	0.00336093	FALSE
ENSMUSG00000006529	ITIH1	inter-alpha-trypsin inhibitor heavy chain 1	extracellular region|extracellular vesicular exosome|blood microparticle|	negative regulation of endopeptidase activity|hyaluronan metabolic process|	serine-type endopeptidase inhibitor activity|calcium ion binding|	5	-1.1	2.88	5	-0.5	1.57	-0.6	3.73	0.0223	-2	0.1	752	0.00336541	FALSE
ENSMUSG00000039530	TUSC3	tumor suppressor candidate 3	mitochondrion|endoplasmic reticulum membrane|integral component of plasma membrane|oligosaccharyltransferase complex|	protein N-linked glycosylation|magnesium ion transport|magnesium ion transport|protein N-linked glycosylation via asparagine|protein N-linked glycosylation via asparagine|post-translational protein modification|cellular protein metabolic process|cell redox homeostasis|cognition|	dolichyl-diphosphooligosaccharide-protein glycotransferase activity|magnesium ion transmembrane transporter activity|	5	-1.1	3.53	5	-0.4	0.589	-1	3.72	0.0223	-2	0.1	753	0.00336988	FALSE
ENSMUSG00000079465	COL4A3	collagen, type IV, alpha 3 (Goodpasture antigen)	extracellular region|collagen type IV trimer|basement membrane|endoplasmic reticulum lumen|	activation of cysteine-type endopeptidase activity involved in apoptotic process|cell adhesion|cell surface receptor signaling pathway|axon guidance|sensory perception of sound|blood circulation|cell proliferation|negative regulation of cell proliferation|response to glucose|negative regulation of endopeptidase activity|negative regulation of angiogenesis|extracellular matrix disassembly|extracel…	integrin binding|integrin binding|structural molecule activity|extracellular matrix structural constituent|protein binding|metalloendopeptidase inhibitor activity|	10	-0.8	4.04	5	-0.4	0.164	-0.8	3.71	0.0223	-1.9	0.1	754	0.00337436	FALSE
ENSMUSG00000039960	RHOU	ras homolog family member U	Golgi membrane|podosome|cytosol|plasma membrane|focal adhesion|cell projection|	G1/S transition of mitotic cell cycle|GTP catabolic process|cytoskeleton organization|small GTPase mediated signal transduction|regulation of cell shape|Rac protein signal transduction|actin cytoskeleton organization|regulation of small GTPase mediated signal transduction|	GTPase activity|protein binding|GTP binding|metal ion binding|	8	-1	4.83	7	0	0	-0.8	3.71	0.0223	-2.6	0.1	755	0.00337883	FALSE
ENSMUSG00000071767	RHOX7	N/A	None	None	None	6	-1	3.14	5	-0.8	0.856	-0.8	3.7	0.0224	-2	0.1	756	0.00338331	FALSE
ENSMUSG00000067996	BPIFB9B	BPI fold containing family B, member 9B	cellular_component|	biological_process|	molecular_function|	7	-1	0.299	2	-0.9	3.59	-1	3.7	0.0224	-2	0.4	757	0.00338778	FALSE
ENSMUSG00000041921	METAP1D	methionyl aminopeptidase type 1D (mitochondrial)	mitochondrion|	proteolysis|peptidyl-methionine modification|N-terminal protein amino acid modification|protein initiator methionine removal|	aminopeptidase activity|metalloexopeptidase activity|metal ion binding|metalloaminopeptidase activity|	2	-0.7	0.35	1	-1.3	3.91	-1.3	3.69	0.0224	-2	1	758	0.00339226	FALSE
ENSMUSG00000095514	D13ERTD608E	DNA segment, Chr 13, ERATO Doi 608, expressed	None	None	None	7	-0.5	0.398	3	-1.1	3.95	-1.1	3.68	0.0225	-2	0.2	759	0.00339673	FALSE
ENSMUSG00000056687	GM11696	predicted gene 11696	cellular_component|	biological_process|	molecular_function|	10	-0.7	1.93	5	-1	2.13	-0.7	3.68	0.0225	-2	0	760	0.00340121	FALSE
ENSMUSG00000023284	ZFP605	zinc finger protein 605	cellular_component|	biological_process|	molecular_function|metal ion binding|	8	-0.8	2.77	5	-0.7	1.13	-0.7	3.67	0.0226	-2	0	761	0.00340568	FALSE
ENSMUSG00000040086	TNNI3K	TNNI3 interacting kinase	nucleus|cytoplasm|	protein phosphorylation|	protein kinase activity|protein serine/threonine kinase activity|protein binding|ATP binding|protein C-terminus binding|troponin I binding|metal ion binding|	6	-0.9	3.73	3	-0.5	0.154	-0.8	3.67	0.0226	-3	0.1	762	0.00341016	FALSE
ENSMUSG00000069620	GM5250	developmental pluripotency associated 5A pseudogene	None	None	None	7	-0.9	1.46	3	-1	2.46	-1	3.67	0.0226	-3	0.1	763	0.00341463	FALSE
ENSMUSG00000076755	GM16602	N/A	None	None	None	4	-1.3	2.9	2	-0.8	1.21	-0.9	3.67	0.0226	-3	0.3	764	0.00341911	FALSE
ENSMUSG00000027620	RBM39	RNA binding motif protein 39	nucleus|nucleoplasm|microtubule organizing center|microtubule cytoskeleton|nuclear speck|	transcription, DNA-templated|regulation of transcription, DNA-templated|RNA processing|mRNA processing|RNA splicing|	nucleotide binding|protein binding|poly(A) RNA binding|	1	-1.4	3.29	1	-0.7	0.923	-1.3	3.65	0.0226	-2	1.1	765	0.00342358	FALSE
ENSMUSG00000094891	OLFR55	olfactory receptor 55	plasma membrane|membrane|integral component of membrane|	signal transduction|G-protein coupled receptor signaling pathway|sensory perception of smell|response to stimulus|detection of chemical stimulus involved in sensory perception of smell|	signal transducer activity|G-protein coupled receptor activity|olfactory receptor activity|	5	-1.2	4.41	1	0	0	-1.2	3.65	0.0226	-3	0.2	766	0.00342806	FALSE
ENSMUSG00000021743	FEZF2	FEZ family zinc finger 2	nucleus|	negative regulation of transcription from RNA polymerase II promoter|transcription, DNA-templated|axon guidance|axonal fasciculation|locomotory behavior|negative regulation of cell proliferation|dendrite development|dentate gyrus development|forebrain anterior/posterior pattern specification|cerebral cortex GABAergic interneuron migration|positive regulation of neuron differentiation|positive reg…	RNA polymerase II core promoter proximal region sequence-specific DNA binding|metal ion binding|	7	-0.9	4.51	6	-0.2	0.0462	-0.8	3.65	0.0226	-2	0	767	0.00343254	FALSE
ENSMUSG00000061024	RRS1	RRS1 ribosome biogenesis regulator homolog (S. cerevisiae)	condensed nuclear chromosome|nucleus|nucleolus|endoplasmic reticulum|	mitotic metaphase plate congression|ribosome biogenesis|	poly(A) RNA binding|	4	-1.3	1.83	1	-1.1	2.13	-1.1	3.64	0.0228	-3	0.4	768	0.00343701	FALSE
ENSMUSG00000048385	SCRT1	scratch family zinc finger 1	nucleus|	transcription, DNA-templated|regulation of transcription, DNA-templated|	DNA binding|sequence-specific DNA binding transcription factor activity|metal ion binding|	8	-0.4	1.23	5	-1.4	3.36	-1.1	3.64	0.0228	-2.8	0	769	0.00344149	FALSE
ENSMUSG00000076795	TRAV8D-2	T cell receptor alpha variable 8D-2	None	None	None	7	-1.1	4.68	4	0	0	-0.8	3.64	0.0228	-2.8	0.1	770	0.00344596	FALSE
ENSMUSG00000006360	CRIP1	cysteine-rich protein 1 (intestinal)	cytoplasm|	immune response|heart development|cell proliferation|intrinsic apoptotic signaling pathway in response to DNA damage|response to organic substance|response to zinc ion|regulation of gene expression|prostate gland stromal morphogenesis|cellular response to antibiotic|cellular response to UV-B|	AT DNA binding|zinc ion binding|DNA binding, bending|peptide binding|	4	-1.4	3.43	1	-0.7	0.738	-1.1	3.64	0.0228	-3	0.4	771	0.00345044	FALSE
ENSMUSG00000051705	SENP8	SUMO/sentrin specific peptidase family member 8	None	proteolysis|	cysteine-type peptidase activity|	8	-1.2	2.78	2	-0.8	1.21	-0.8	3.62	0.023	-2	0.2	772	0.00345491	FALSE
ENSMUSG00000031534	SMIM19	small integral membrane protein 19	integral component of membrane|	None	None	7	-1.2	3.79	3	-0.5	0.655	-1.2	3.61	0.023	-3	0	773	0.00345939	FALSE
ENSMUSG00000018363	SMURF2	SMAD specific E3 ubiquitin protein ligase 2	ubiquitin ligase complex|nucleus|nucleus|nucleoplasm|cytoplasm|cytosol|plasma membrane|membrane raft|	negative regulation of transcription from RNA polymerase II promoter|transcription, DNA-templated|transcription initiation from RNA polymerase II promoter|ubiquitin-dependent protein catabolic process|transforming growth factor beta receptor signaling pathway|transforming growth factor beta receptor signaling pathway|gene expression|regulation of transforming growth factor beta receptor signaling…	ubiquitin-protein transferase activity|ubiquitin-protein transferase activity|transforming growth factor beta receptor binding|protein binding|ligase activity|identical protein binding|SMAD binding|	7	-1.2	3.14	4	-0.6	1.21	-1	3.61	0.023	-2.9	0	774	0.00346386	FALSE
ENSMUSG00000097061	9330151L19RIK	RIKEN cDNA 9330151L19 gene	cellular_component|	biological_process|	molecular_function|	8	-1	3.21	4	-0.6	0.678	-1	3.62	0.023	-2.8	0.2	775	0.00346834	FALSE
ENSMUSG00000074527	GM14296	predicted gene 14296	None	None	None	5	-0.9	4.74	3	0	0	-0.8	3.6	0.0232	-2	0.2	776	0.00347281	FALSE
ENSMUSG00000091526	BB019430	expressed sequence BB019430	None	None	None	8	-0.8	3.89	5	-0.3	0.0521	-0.7	3.6	0.0232	-2.9	0.1	777	0.00347729	FALSE
ENSMUSG00000037321	TAP1	transporter 1, ATP-binding cassette, sub-family B (MDR/TAP)	mitochondrion|endoplasmic reticulum membrane|membrane|integral component of membrane|integral component of endoplasmic reticulum membrane|TAP complex|	antigen processing and presentation of peptide antigen via MHC class I|antigen processing and presentation of exogenous peptide antigen via MHC class I, TAP-dependent|ATP catabolic process|defense response|peptide transport|intracellular transport of viral protein in host cell|antigen processing and presentation of endogenous peptide antigen via MHC class I|antigen processing and presentation of …	protein binding|ATP binding|peptide transporter activity|peptide transporter activity|MHC class Ib protein binding|MHC class I protein binding|peptide antigen binding|ATPase activity, coupled to transmembrane movement of substances|protein homodimerization activity|ADP binding|TAP1 binding|TAP2 binding|	10	-0.5	1.1	4	-0.8	3.25	-0.7	3.6	0.0232	-2	0.1	778	0.00348176	FALSE
ENSMUSG00000050954	ZFP169	zinc finger protein 169	cellular_component|	biological_process|	molecular_function|metal ion binding|	5	-0.8	1.82	3	-0.6	2.05	-0.6	3.6	0.0232	-2	0.3	779	0.00348624	FALSE
ENSMUSG00000022931	4930553J12RIK	RIKEN cDNA 4930553J12 gene	None	None	None	8	-1	3.18	4	-0.6	0.678	-1	3.59	0.0233	-2.9	0.1	780	0.00349071	FALSE
ENSMUSG00000018727	CPSF4L	cleavage and polyadenylation specific factor 4-like	None	None	RNA binding|metal ion binding|	7	-0.9	1.44	4	-1.4	2.75	-1.2	3.58	0.0234	-2	0.1	781	0.00349519	FALSE
ENSMUSG00000054426	A930005H10RIK	RIKEN cDNA A930005H10 gene	cellular_component|	biological_process|	molecular_function|	6	-0.7	1.02	5	-1	2.99	-0.9	3.58	0.0234	-2	0	782	0.00349966	FALSE
ENSMUSG00000035150	EIF2S3X	eukaryotic translation initiation factor 2, subunit 3, structural gene X-linked	extracellular vesicular exosome|	translation|translational initiation|	nucleotide binding|translation initiation factor activity|GTPase activity|GTP binding|translation factor activity, nucleic acid binding|	5	-1.1	2.41	2	-0.7	1.72	-0.8	3.58	0.0234	-3	0.4	783	0.00350414	FALSE
ENSMUSG00000066072	CYP4A10	cytochrome P450, family 4, subfamily a, polypeptide 10	cytoplasm|endoplasmic reticulum|membrane|apical plasma membrane|intracellular membrane-bounded organelle|intracellular membrane-bounded organelle|extracellular vesicular exosome|	fatty acid metabolic process|leukotriene B4 catabolic process|oxidation-reduction process|	monooxygenase activity|iron ion binding|arachidonic acid monooxygenase activity|arachidonic acid epoxygenase activity|oxidoreductase activity|oxidoreductase activity, acting on paired donors, with incorporation or reduction of molecular oxygen|alkane 1-monooxygenase activity|heme binding|metal ion binding|leukotriene-B4 20-monooxygenase activity|arachidonic acid omega-hydroxylase activity|	8	-0.9	1.61	4	-0.8	2.23	-0.8	3.57	0.0237	-2	0	784	0.00350862	FALSE
ENSMUSG00000055301	ADH7	alcohol dehydrogenase 7 (class IV), mu or sigma polypeptide	extracellular region|cytosol|	retinoid metabolic process|ethanol catabolic process|ethanol oxidation|ethanol oxidation|xenobiotic metabolic process|response to bacterium|fatty acid omega-oxidation|retinol metabolic process|retinoic acid metabolic process|small molecule metabolic process|response to ethanol|oxidation-reduction process|extracellular negative regulation of signal transduction|	alcohol dehydrogenase (NAD) activity|alcohol dehydrogenase activity, zinc-dependent|aldehyde oxidase activity|retinol dehydrogenase activity|zinc ion binding|retinol binding|ethanol binding|receptor antagonist activity|	7	-1.4	2.9	4	-0.8	1.08	-1.1	3.57	0.0237	-3	-0.1	785	0.00351309	FALSE
ENSMUSG00000028538	ST3GAL3	ST3 beta-galactoside alpha-2,3-sialyltransferase 3	Golgi membrane|extracellular region|integral component of Golgi membrane|Golgi cisterna membrane|	carbohydrate metabolic process|O-glycan processing|keratan sulfate biosynthetic process|glycosaminoglycan metabolic process|keratan sulfate metabolic process|post-translational protein modification|cellular protein metabolic process|small molecule metabolic process|sialylation|sialylation|	beta-galactoside (CMP) alpha-2,3-sialyltransferase activity|N-acetyllactosaminide alpha-2,3-sialyltransferase activity|	5	-0.8	4.48	3	-0.1	0.0251	-0.7	3.56	0.0239	-2	0.3	786	0.00351756	FALSE
ENSMUSG00000075053	VDAC3-PS1	voltage-dependent anion channel 3, pseudogene 1	None	None	None	8	-0.8	2.22	6	-0.5	1.7	-0.5	3.54	0.0241	-1.9	0.1	787	0.00352204	FALSE
ENSMUSG00000076754	TRGV2	T cell receptor gamma variable 2	None	None	None	4	-1.5	2.2	2	-1.2	1.72	-1.2	3.54	0.0241	-3	0.3	788	0.00352652	FALSE
ENSMUSG00000070904	IFNA4	interferon, alpha 4	extracellular region|extracellular space|	adaptive immune response|T cell activation involved in immune response|natural killer cell activation involved in immune response|humoral immune response|blood coagulation|response to virus|cytokine-mediated signaling pathway|cytokine-mediated signaling pathway|B cell differentiation|positive regulation of peptidyl-serine phosphorylation of STAT protein|B cell proliferation|response to exogenous …	cytokine activity|type I interferon receptor binding|	7	-0.9	4.66	6	0	0	-0.8	3.55	0.0241	-2	0	789	0.00353099	FALSE
ENSMUSG00000095719	A830018L16RIK	RIKEN cDNA A830018L16 gene	cellular_component|	biological_process|	molecular_function|	5	-1.5	2.31	1	-0.9	1.71	-1.2	3.55	0.0241	-3	0.3	790	0.00353547	FALSE
ENSMUSG00000095860	GM21775	N/A	None	None	None	4	-1.2	2.53	3	-0.9	1.22	-0.9	3.53	0.0242	-2	0.4	791	0.00353994	FALSE
ENSMUSG00000024423	IMPACT	impact RWD domain protein	cellular_component|cytoplasm|	negative regulation of protein phosphorylation|regulation of translational initiation|biological_process|	molecular_function|	9	-1.1	3.13	6	-0.8	0.749	-0.7	3.52	0.0243	-2.8	0	792	0.00354442	FALSE
ENSMUSG00000059229	GM6802	predicted gene 6802	None	None	None	8	-0.6	2.1	5	-1.4	2.16	-1	3.52	0.0243	-2	-0.1	793	0.00354889	FALSE
ENSMUSG00000028036	PTGFR	prostaglandin F receptor (FP)	extracellular region|cytoplasm|plasma membrane|plasma membrane|integral component of plasma membrane|	G-protein coupled receptor signaling pathway|parturition|response to lipopolysaccharide|calcium-mediated signaling using intracellular calcium source|negative regulation of apoptotic process|	prostaglandin F receptor activity|	7	-0.8	2.4	4	-0.5	1.48	-0.6	3.51	0.0245	-2	0.2	794	0.00355337	FALSE
ENSMUSG00000031590	FRG1	FSHD region gene 1	nucleolus|Cajal body|nuclear speck|catalytic step 2 spliceosome|	mRNA splicing, via spliceosome|rRNA processing|	protein binding|poly(A) RNA binding|	8	-0.4	2.08	2	-1.1	1.95	-1	3.5	0.0246	-3	0.1	795	0.00355784	FALSE
ENSMUSG00000095034	GM17577	N/A	None	None	None	8	-0.7	2.83	2	-0.9	1.03	-0.7	3.5	0.0246	-2	0.3	796	0.00356232	FALSE
ENSMUSG00000027869	HSD3B6	hydroxy-delta-5-steroid dehydrogenase, 3 beta- and steroid delta-isomerase 6	mitochondrion|mitochondrial inner membrane|mitochondrial intermembrane space|endoplasmic reticulum|membrane|integral component of membrane|	steroid biosynthetic process|metabolic process|oxidation-reduction process|	C-3 sterol dehydrogenase (C-4 sterol decarboxylase) activity|catalytic activity|3-beta-hydroxy-delta5-steroid dehydrogenase activity|aldo-keto reductase (NADP) activity|isocitrate dehydrogenase activity|mevaldate reductase activity|steroid delta-isomerase activity|gluconate dehydrogenase activity|steroid dehydrogenase activity|oxidoreductase activity|oxidoreductase activity, acting on the CH-OH g…	5	-1	1.88	2	-0.8	1.89	-0.9	3.5	0.0246	-3	0.3	797	0.00356679	FALSE
ENSMUSG00000029638	GLCCI1	glucocorticoid induced transcript 1	cytoplasm|	None	None	7	-0.7	2.53	3	-0.9	1.21	-0.7	3.5	0.0246	-2	0.2	798	0.00357127	FALSE
ENSMUSG00000029755	DLX5	distal-less homeobox 5	nuclear chromatin|cytoplasm|	skeletal system development|osteoblast differentiation|endochondral ossification|transcription, DNA-templated|nervous system development|axon guidance|cell proliferation|embryonic limb morphogenesis|BMP signaling pathway|epithelial cell differentiation|inner ear morphogenesis|positive regulation of osteoblast differentiation|positive regulation of transcription, DNA-templated|anatomical structure…	RNA polymerase II core promoter proximal region sequence-specific DNA binding|RNA polymerase II core promoter proximal region sequence-specific DNA binding transcription factor activity involved in positive regulation of transcription|transcription regulatory region DNA binding|HMG box domain binding|	6	-1.2	4.41	2	0	0	-1.2	3.5	0.0246	-3	0.2	799	0.00357574	FALSE
ENSMUSG00000095108	GM17467	N/A	None	None	None	8	-0.7	2.83	2	-0.9	1.03	-0.7	3.5	0.0246	-2	0.3	800	0.00358022	FALSE
ENSMUSG00000094999	GM17412	N/A	None	None	None	8	-0.7	2.83	2	-0.9	1.03	-0.7	3.5	0.0246	-2	0.3	801	0.0035847	FALSE
ENSMUSG00000019718	L3HYPDH	L-3-hydroxyproline dehydratase (trans-)	None	metabolic process|	hydro-lyase activity|trans-L-3-hydroxyproline dehydratase activity|	9	-0.6	2.66	5	-0.4	1.24	-0.6	3.5	0.0246	-2	0.1	802	0.00358917	FALSE
ENSMUSG00000034868	MYL12B	myosin, light chain 12B, regulatory	stress fiber|cytosol|myosin II complex|Z disc|apical part of cell|extracellular vesicular exosome|	muscle contraction|axon guidance|regulation of cell shape|	calcium ion binding|protein binding|	6	-0.1	0.0183	2	-1.4	4.78	-1.4	3.5	0.0246	-2	0.3	803	0.00359364	FALSE
ENSMUSG00000072573	GM10369	predicted gene 10369	cellular_component|	biological_process|	molecular_function|	5	-0.9	1.05	2	-1	2.68	-1	3.49	0.0247	-2	0.5	804	0.00359812	FALSE
ENSMUSG00000049985	ANKRD55	ankyrin repeat domain 55	None	None	None	8	-0.6	2.39	3	-1.2	1.54	-1.1	3.49	0.0247	-3	0	805	0.0036026	FALSE
ENSMUSG00000035126	WDR78	WD repeat domain 78	None	None	None	4	-1.1	4.79	3	0	0	-1.1	3.47	0.025	-3	0.1	806	0.00360707	FALSE
ENSMUSG00000014329	BICC1	BicC family RNA binding protein 1	cytoplasm|	multicellular organismal development|negative regulation of canonical Wnt signaling pathway|	poly(A) RNA binding|	6	-1	2.55	2	-0.7	1.25	-0.8	3.46	0.0251	-3	0.3	807	0.00361155	FALSE
ENSMUSG00000095827	GM5283	ATPase, H+ transporting, V1 subunit G pseudogene	None	None	None	9	-0.5	1.84	6	-0.8	1.92	-0.6	3.44	0.0252	-1.9	0.1	808	0.00361602	FALSE
ENSMUSG00000037790	DEFB7	defensin beta 7	cellular_component|extracellular region|	defense response|biological_process|defense response to bacterium|	molecular_function|	7	-0.7	1.39	4	-0.9	2.44	-0.8	3.44	0.0252	-2	0.2	809	0.0036205	FALSE
ENSMUSG00000055150	ZFP78	zinc finger protein 78	nucleus|	biological_process|	molecular_function|metal ion binding|	7	-0.6	2.34	2	-1.1	1.52	-1.1	3.45	0.0252	-3	0.2	810	0.00362497	FALSE
ENSMUSG00000041954	TNFRSF18	tumor necrosis factor receptor superfamily, member 18	extracellular region|integral component of plasma membrane|external side of plasma membrane|	apoptotic process|signal transduction|tumor necrosis factor-mediated signaling pathway|negative regulation of apoptotic process|	tumor necrosis factor-activated receptor activity|	10	-0.8	1.84	4	-0.8	1.85	-0.8	3.45	0.0252	-2	0.1	811	0.00362945	FALSE
ENSMUSG00000056895	HIST3H2BA	histone cluster 3, H2ba, pseudogene	None	None	None	5	-0.9	3.09	2	-0.8	0.583	-0.8	3.45	0.0252	-2	0.5	812	0.00363392	FALSE
ENSMUSG00000076666	IGHV14-4	immunoglobulin heavy variable 14-4	None	None	None	9	-1.1	2.46	3	-0.9	1.43	-0.9	3.45	0.0252	-2.9	0.1	813	0.0036384	FALSE
ENSMUSG00000031757	MT4	metallothionein 4	None	cellular metal ion homeostasis|biological_process|	metal ion binding|	5	-0.8	0.602	3	-0.8	3.02	-0.8	3.43	0.0255	-2	0.5	814	0.00364287	FALSE
ENSMUSG00000014767	TBP	TATA box binding protein	female pronucleus|male pronucleus|nucleoplasm|transcription factor TFIID complex|transcription factor TFIIA complex|nuclear euchromatin|cytoplasm|	transcription from RNA polymerase I promoter|transcription initiation from RNA polymerase I promoter|transcription elongation from RNA polymerase I promoter|termination of RNA polymerase I transcription|transcription from RNA polymerase II promoter|transcription from RNA polymerase II promoter|transcription from RNA polymerase II promoter|transcription initiation from RNA polymerase II promoter|t…	RNA polymerase II repressing transcription factor binding|protein binding|transcription factor binding|transcription regulatory region DNA binding|repressing transcription factor binding|	7	-1.1	2.98	3	-0.9	0.803	-1	3.43	0.0255	-3	0.1	815	0.00364735	FALSE
ENSMUSG00000090286	GM17615	N/A	None	None	None	4	-1.2	3.59	0	0	0	-1.2	3.43	0.0255	-2	1.1	816	0.00365182	FALSE
ENSMUSG00000072381	GM10355	RAN guanine nucleotide release factor pseudogene	None	None	None	9	-0.7	2.47	4	-1.3	1.68	-0.8	3.42	0.0256	-2	0.1	817	0.0036563	FALSE
ENSMUSG00000096207	GM20904	N/A	None	None	None	4	-1.2	1.08	1	-1.2	2.56	-1.2	3.42	0.0256	-2	0.8	818	0.00366077	FALSE
ENSMUSG00000093883	GM21866	N/A	None	None	None	8	-0.3	0.291	2	-1	3.88	-0.9	3.42	0.0256	-2	0.3	819	0.00366525	FALSE
ENSMUSG00000049811	FAM161A	family with sequence similarity 161, member A	cytoplasm|centrosome|photoreceptor connecting cilium|ciliary basal body|	visual perception|cilium assembly|response to stimulus|	protein binding|	9	-0.9	2.64	2	-0.6	1.11	-0.7	3.42	0.0256	-2	0.3	820	0.00366972	FALSE
ENSMUSG00000026918	BRD3	bromodomain containing 3	nucleus|	transcription, DNA-templated|regulation of transcription from RNA polymerase II promoter|chromatin modification|	chromatin binding|protein binding|lysine-acetylated histone binding|	8	-0.8	2.89	2	-0.7	0.808	-0.8	3.42	0.0256	-3	0.2	821	0.0036742	FALSE
ENSMUSG00000042121	SSH1	slingshot protein phosphatase 1	nucleus|cytoplasm|cytoskeleton|plasma membrane|lamellipodium|midbody|cleavage furrow|	cell morphogenesis|protein dephosphorylation|regulation of actin polymerization or depolymerization|regulation of lamellipodium assembly|actin cytoskeleton organization|regulation of cellular protein metabolic process|peptidyl-tyrosine dephosphorylation|regulation of axonogenesis|cellular response to ATP|	DNA binding|actin binding|phosphoprotein phosphatase activity|phosphoprotein phosphatase activity|protein tyrosine phosphatase activity|protein binding|protein tyrosine/serine/threonine phosphatase activity|	9	-1	4.47	4	-0.2	0.11	-0.8	3.41	0.0257	-2.8	0.1	822	0.00367868	FALSE
ENSMUSG00000006215	ZBTB17	zinc finger and BTB domain containing 17	nucleoplasm|	gastrulation with mouth forming second|transcription, DNA-templated|activation of signaling protein activity involved in unfolded protein response|ectoderm development|endoplasmic reticulum unfolded protein response|cellular protein metabolic process|negative regulation of cell cycle|positive regulation of transcription, DNA-templated|	DNA binding|sequence-specific DNA binding transcription factor activity|protein binding|metal ion binding|	7	-0.6	1.33	2	-0.8	2.39	-0.9	3.41	0.0257	-3	0.2	823	0.00368315	FALSE
ENSMUSG00000025156	GPS1	G protein pathway suppressor 1	nucleus|cytoplasm|COP9 signalosome|	inactivation of MAPK activity|cell cycle|JNK cascade|cullin deneddylation|	GTPase inhibitor activity|protein binding|	9	-0.6	2.28	5	-0.5	1.38	-0.5	3.4	0.0259	-1.9	0.2	824	0.00368763	FALSE
ENSMUSG00000024403	ATP6V1G2	ATPase, H+ transporting, lysosomal 13kDa, V1 subunit G2	cytosol|vacuolar proton-transporting V-type ATPase complex|integral component of synaptic vesicle membrane|melanosome|	ATP catabolic process|cellular iron ion homeostasis|insulin receptor signaling pathway|transferrin transport|interaction with host|transmembrane transport|phagosome maturation|hydrogen ion transmembrane transport|	hydrogen-exporting ATPase activity, phosphorylative mechanism|	9	-0.6	1.46	5	-0.5	2.17	-0.5	3.4	0.0259	-2.8	0.1	825	0.0036921	FALSE
ENSMUSG00000041483	ZFP281	zinc finger protein 281	nucleus|	transcription, DNA-templated|regulation of transcription, DNA-templated|embryonic body morphogenesis|negative regulation of gene expression|cell differentiation|negative regulation of transcription, DNA-templated|positive regulation of transcription, DNA-templated|stem cell differentiation|	core promoter binding|nucleic acid binding|DNA binding|sequence-specific DNA binding transcription factor activity|sequence-specific DNA binding transcription factor activity|transcription corepressor activity|protein binding|sequence-specific DNA binding|transcription regulatory region DNA binding|metal ion binding|	7	-1	3.43	3	-0.5	0.453	-0.9	3.4	0.0259	-2	0.2	826	0.00369658	FALSE
ENSMUSG00000038902	POGZ	pogo transposable element with ZNF domain	nuclear chromatin|nucleus|cytoplasm|	mitotic sister chromatid cohesion|kinetochore assembly|	DNA binding|protein binding|metal ion binding|	6	-1.5	1.61	2	-1.2	2.07	-1.2	3.39	0.026	-3	0.2	827	0.00370105	FALSE
ENSMUSG00000022085	PEBP4	phosphatidylethanolamine-binding protein 4	lysosome|	None	protein binding|	5	-1.1	1.91	1	-0.9	1.71	-1	3.39	0.026	-3	0.5	828	0.00370553	FALSE
ENSMUSG00000024902	MRPL11	mitochondrial ribosomal protein L11	mitochondrial ribosome|	translation|	structural constituent of ribosome|protein binding|poly(A) RNA binding|	2	-1.3	2.43	1	-0.9	1.46	-1.2	3.38	0.026	-2	1	829	0.00371	FALSE
ENSMUSG00000096010	HIST4H4	histone cluster 4, H4	None	None	None	9	-0.8	3.61	4	-0.4	0.49	-0.6	3.38	0.026	-2	0.1	830	0.00371448	FALSE
ENSMUSG00000015882	LCORL	ligand dependent nuclear receptor corepressor-like	nucleus|	regulation of transcription from RNA polymerase II promoter|transcription from RNA polymerase II promoter|	DNA binding|	7	-0.9	2.25	2	-1.1	1.35	-1	3.37	0.026	-3	0.2	831	0.00371895	FALSE
ENSMUSG00000013584	ALDH1A2	aldehyde dehydrogenase 1 family, member A2	cytoplasm|cytosol|perinuclear region of cytoplasm|	blood vessel development|kidney development|liver development|regulation of endothelial cell proliferation|heart morphogenesis|vitamin A metabolic process|midgut development|positive regulation of cell proliferation|negative regulation of cell proliferation|determination of bilateral symmetry|anterior/posterior pattern specification|proximal/distal pattern formation|positive regulation of gene ex…	retinal dehydrogenase activity|3-chloroallyl aldehyde dehydrogenase activity|retinal binding|	7	-0.8	1.88	7	-1	2.09	-0.8	3.37	0.026	-2	0.1	832	0.00372343	FALSE
ENSMUSG00000040125	GPR26	G protein-coupled receptor 26	plasma membrane|integral component of membrane|	adenylate cyclase-activating G-protein coupled receptor signaling pathway|	G-protein coupled receptor activity|	8	-0.7	2.86	2	-0.9	0.788	-0.8	3.36	0.0261	-3	0.1	833	0.0037279	FALSE
ENSMUSG00000093668	POU5F2	POU domain class 5, transcription factor 2	nucleus|	transcription, DNA-templated|regulation of transcription, DNA-templated|	sequence-specific DNA binding transcription factor activity|sequence-specific DNA binding|	9	-0.8	3.4	8	-0.4	0.818	-0.4	3.34	0.0261	-1.9	0	834	0.00373238	FALSE
ENSMUSG00000011267	ZFP296	zinc finger protein 296	cellular_component|	biological_process|	molecular_function|	10	-0.6	1.53	4	-1.3	2.52	-0.6	3.35	0.0261	-2	0	835	0.00373685	FALSE
ENSMUSG00000032561	ACPP	acid phosphatase, prostate	extracellular space|extracellular space|intracellular|nucleus|lysosomal membrane|multivesicular body|plasma membrane|vesicle membrane|integral component of membrane|secretory granule|filopodium|Golgi cisterna|apical part of cell|extracellular vesicular exosome|	purine nucleobase metabolic process|thiamine metabolic process|nucleotide metabolic process|dephosphorylation|adenosine metabolic process|regulation of sensory perception of pain|positive regulation of adenosine receptor signaling pathway|	acid phosphatase activity|protein binding|5'-nucleotidase activity|phosphatase activity|choline binding|thiamine phosphate phosphatase activity|identical protein binding|protein homodimerization activity|lysophosphatidic acid phosphatase activity|	6	-0.7	1.58	3	-0.6	2.02	-0.6	3.34	0.0261	-2	0.4	836	0.00374133	FALSE
ENSMUSG00000066677	PYDC3	pyrin domain containing 3	nucleus|nucleolus|cytoplasm|membrane|	biological_process|	double-stranded DNA binding|transcription factor binding|poly(A) RNA binding|	7	-0.9	2.36	2	-1	1.25	-1	3.34	0.0261	-2	0.4	837	0.0037458	FALSE
ENSMUSG00000098034	SERPINB10	serpin peptidase inhibitor, clade B (ovalbumin), member 10	extracellular space|nucleus|cytoplasm|	negative regulation of endopeptidase activity|regulation of proteolysis|	serine-type endopeptidase inhibitor activity|	3	-1.2	2.35	3	-0.6	1.42	-0.9	3.35	0.0261	-2	0.5	838	0.00375028	FALSE
ENSMUSG00000093982	GM21180	predicted gene, 21180	None	None	None	5	-0.9	1.94	2	-1.2	1.72	-1.2	3.33	0.0261	-2	0.5	839	0.00375475	FALSE
ENSMUSG00000056596	TRNP1	TMF1-regulated nuclear protein 1	nucleus|nuclear euchromatin|	transcription, DNA-templated|regulation of transcription, DNA-templated|cell cycle|cerebellar cortex morphogenesis|regulation of cell proliferation|regulation of cell cycle|neural precursor cell proliferation|	DNA binding|	7	-0.8	2.03	5	-0.5	1.57	-0.5	3.33	0.0261	-2.8	0.3	840	0.00375923	FALSE
ENSMUSG00000038564	IFT172	intraflagellar transport 172	cilium|	neural tube formation|smoothened signaling pathway|determination of left/right symmetry|dorsal/ventral pattern formation|protein processing|spinal cord motor neuron differentiation|cilium assembly|cilium assembly|	None	7	-1	1.59	1	-1	1.99	-1	3.35	0.0261	-3	0.4	841	0.00376371	FALSE
ENSMUSG00000020458	RTN4	reticulon 4	intracellular|nuclear envelope|endoplasmic reticulum|endoplasmic reticulum|plasma membrane|integral component of endoplasmic reticulum membrane|cell projection|neuronal cell body|extracellular vesicular exosome|	angiogenesis|apoptotic process|axonal fasciculation|cerebral cortex radial glia guided migration|negative regulation of cell growth|regulation of cell migration|negative regulation of axon extension|regulation of apoptotic process|neurotrophin TRK receptor signaling pathway|regulation of axonogenesis|negative regulation of axonogenesis|cardiac epithelial to mesenchymal transition|endoplasmic reti…	protein binding|poly(A) RNA binding|	5	-1	3.34	5	-0.3	0.935	-0.7	3.35	0.0261	-2	0.2	842	0.00376818	FALSE
ENSMUSG00000055357	4933400A11RIK	capping protein (actin filament) muscle Z-line, alpha 1 pseudogene	cellular_component|	biological_process|	molecular_function|actin binding|	2	-0.9	1.84	1	-0.9	1.71	-0.9	3.32	0.0264	-2	1.1	843	0.00377266	FALSE
ENSMUSG00000044055	OTOS	otospiralin	extracellular region|	sensory perception of sound|	None	7	-1.1	2.07	2	-0.8	1.68	-0.9	3.32	0.0264	-3	0.2	844	0.00377713	FALSE
ENSMUSG00000014426	MAP3K4	mitogen-activated protein kinase kinase kinase 4	cytoplasm|perinuclear region of cytoplasm|	MAPK cascade|MAPK cascade|activation of MAPKK activity|placenta development|protein phosphorylation|response to UV-C|regulation of gene expression|male germ-line sex determination|intracellular signal transduction|positive regulation of JUN kinase activity|chorionic trophoblast cell differentiation|positive regulation of p38MAPK cascade|	MAP kinase kinase kinase activity|protein binding|ATP binding|metal ion binding|	7	-0.3	0.806	3	-1.4	3.31	-1.4	3.32	0.0264	-2	0.2	845	0.00378161	FALSE
ENSMUSG00000028654	MYCL	v-myc avian myelocytomatosis viral oncogene lung carcinoma derived homolog	nucleus|	regulation of transcription, DNA-templated|	DNA binding|DNA binding|sequence-specific DNA binding transcription factor activity|protein dimerization activity|	8	-0.6	2.09	4	-1.4	2.15	-0.7	3.31	0.0265	-2	0.1	846	0.00378608	FALSE
ENSMUSG00000021716	SREK1IP1	SREK1-interacting protein 1	None	mRNA processing|RNA splicing|	nucleic acid binding|zinc ion binding|	8	-1.4	4.38	6	-0.4	0.339	-0.5	3.31	0.0265	-2.8	0.1	847	0.00379056	FALSE
ENSMUSG00000094294	GM20909	predicted gene, 20909	None	None	None	6	-0.8	2.61	4	-1.1	0.944	-0.9	3.31	0.0265	-2	0.2	848	0.00379503	FALSE
ENSMUSG00000094342	GM17522	predicted gene, 17522	None	None	None	7	-0.7	1.98	1	-0.9	1.71	-0.8	3.3	0.0266	-2	0.6	849	0.00379951	FALSE
ENSMUSG00000078128	GM2178	ribosomal protein L34 pseudogene	None	None	None	7	-0.8	3.43	5	-0.2	0.588	-0.8	3.3	0.0266	-2	0.1	850	0.00380398	FALSE
ENSMUSG00000095965	GM17693	predicted gene, 17693	None	None	None	7	-0.7	1.98	1	-0.9	1.71	-0.8	3.3	0.0266	-2	0.6	851	0.00380846	FALSE
ENSMUSG00000094147	GM21616	predicted gene, 21616	None	None	None	7	-0.7	1.98	1	-0.9	1.71	-0.8	3.3	0.0266	-2	0.6	852	0.00381293	FALSE
ENSMUSG00000094203	GM17267	predicted gene, 17267	None	None	None	7	-0.7	1.98	1	-0.9	1.71	-0.8	3.3	0.0266	-2	0.6	853	0.00381741	FALSE
ENSMUSG00000094252	GM17469	predicted gene, 17469	None	None	None	7	-0.7	1.98	1	-0.9	1.71	-0.8	3.3	0.0266	-2	0.6	854	0.00382188	FALSE
ENSMUSG00000095850	GM17361	predicted gene, 17361	None	None	None	7	-0.7	1.98	1	-0.9	1.71	-0.8	3.3	0.0266	-2	0.6	855	0.00382636	FALSE
ENSMUSG00000020775	MRPL38	mitochondrial ribosomal protein L38	mitochondrion|ribosome|	None	None	2	-1.5	3.23	1	-0.7	0.738	-1.4	3.3	0.0266	-3	0.8	856	0.00383083	FALSE
ENSMUSG00000094044	GM17584	predicted gene, 17584	None	None	None	7	-0.7	1.98	1	-0.9	1.71	-0.8	3.3	0.0266	-2	0.6	857	0.00383531	FALSE
ENSMUSG00000032661	OAS3	2'-5'-oligoadenylate synthetase 3, 100kDa	extracellular space|nucleus|cytoplasm|cytosol|plasma membrane|intracellular membrane-bounded organelle|	nucleobase-containing compound metabolic process|response to virus|cytokine-mediated signaling pathway|negative regulation of viral genome replication|defense response to virus|interferon-gamma-mediated signaling pathway|type I interferon signaling pathway|regulation of ribonuclease activity|	2'-5'-oligoadenylate synthetase activity|double-stranded RNA binding|protein binding|ATP binding|metal ion binding|	7	-0.8	1.6	5	-0.7	1.95	-0.7	3.28	0.0268	-2	0.1	858	0.00383979	FALSE
ENSMUSG00000073802	CDKN2B	cyclin-dependent kinase inhibitor 2B (p15, inhibits CDK4)	nucleus|cytoplasm|cytosol|	regulation of cyclin-dependent protein serine/threonine kinase activity|G2/M transition of mitotic cell cycle|mitotic cell cycle|liver development|transcription, DNA-templated|transcription initiation from RNA polymerase II promoter|cell cycle arrest|mitotic cell cycle checkpoint|transforming growth factor beta receptor signaling pathway|aging|negative regulation of cell proliferation|gene expres…	cyclin-dependent protein serine/threonine kinase inhibitor activity|cyclin-dependent protein serine/threonine kinase inhibitor activity|protein binding|protein kinase binding|	9	-0.6	1.49	4	-0.8	2.07	-0.8	3.29	0.0268	-2	0.1	859	0.00384426	FALSE
ENSMUSG00000025199	CHUK	conserved helix-loop-helix ubiquitous kinase	nucleus|cytoplasm|cytosol|IkappaB kinase complex|cytoplasmic side of plasma membrane|CD40 receptor complex|intracellular membrane-bounded organelle|	morphogenesis of an epithelial sheet|toll-like receptor signaling pathway|MyD88-dependent toll-like receptor signaling pathway|MyD88-independent toll-like receptor signaling pathway|skeletal muscle contraction|protein phosphorylation|inflammatory response|immune response|epidermal growth factor receptor signaling pathway|I-kappaB kinase/NF-kappaB signaling|I-kappaB phosphorylation|Rho protein sig…	protein kinase activity|protein binding|ATP binding|IkappaB kinase activity|protein homodimerization activity|protein heterodimerization activity|scaffold protein binding|	5	-1.6	3.37	1	-0.6	0.596	-1.3	3.28	0.0268	-3	0.3	860	0.00384874	FALSE
ENSMUSG00000037347	CHST7	carbohydrate (N-acetylglucosamine 6-O) sulfotransferase 7	Golgi membrane|integral component of membrane|integral component of membrane|	carbohydrate metabolic process|polysaccharide metabolic process|N-acetylglucosamine metabolic process|sulfur compound metabolic process|glycosaminoglycan metabolic process|chondroitin sulfate metabolic process|chondroitin sulfate biosynthetic process|chondroitin sulfate biosynthetic process|small molecule metabolic process|	N-acetylglucosamine 6-O-sulfotransferase activity|chondroitin 6-sulfotransferase activity|	8	-0.8	2.68	5	-0.6	0.849	-0.6	3.28	0.0268	-2	0.1	861	0.00385321	FALSE
ENSMUSG00000053218	GM9900	predicted gene 9900	cellular_component|	biological_process|	molecular_function|	9	-1	2.5	4	-0.7	1.05	-0.7	3.27	0.0269	-2.8	0.2	862	0.00385769	FALSE
ENSMUSG00000025930	MSC	musculin	nucleus|	regulation of transcription, DNA-templated|transcription from RNA polymerase II promoter|branchiomeric skeletal muscle development|palate development|diaphragm development|	DNA binding|sequence-specific DNA binding transcription factor activity|transcription corepressor activity|protein dimerization activity|	8	-0.8	3.94	4	-0.2	0.126	-0.7	3.27	0.0269	-2	0.1	863	0.00386216	FALSE
ENSMUSG00000055782	ABCD2	ATP-binding cassette, sub-family D (ALD), member 2	mitochondrion|peroxisome|peroxisomal membrane|cytosol|integral component of membrane|intracellular membrane-bounded organelle|	very long-chain fatty acid metabolic process|ATP catabolic process|fatty acid beta-oxidation|positive regulation of fatty acid beta-oxidation|very long-chain fatty acid catabolic process|transmembrane transport|	protein binding|ATP binding|ATPase activity, coupled to transmembrane movement of substances|protein homodimerization activity|	6	-0.9	2.48	4	-1.2	1.19	-0.9	3.27	0.0269	-2	0.1	864	0.00386664	FALSE
ENSMUSG00000055835	ZFP1	ZFP1 zinc finger protein	nucleus|	transcription, DNA-templated|regulation of transcription, DNA-templated|	DNA binding|sequence-specific DNA binding transcription factor activity|metal ion binding|	6	-1.3	4.38	3	-0.4	0.215	-1.3	3.26	0.027	-3	0.1	865	0.00387111	FALSE
ENSMUSG00000045251	ZFP688	zinc finger protein 688	cellular_component|	biological_process|	molecular_function|metal ion binding|	5	-0.9	3.45	4	0	0	-0.9	3.26	0.027	-2	0.3	866	0.00387559	FALSE
ENSMUSG00000057047	1700010B08RIK	RIKEN cDNA 1700010B08 gene	cellular_component|	biological_process|	molecular_function|	5	-1.1	3.79	5	0	0	-1	3.26	0.027	-3	0	867	0.00388006	FALSE
ENSMUSG00000042750	BEX2	brain expressed X-linked 2	nucleus|cytoplasm|	apoptotic process|cell cycle|regulation of apoptotic process|regulation of cell cycle|	None	5	-1	2.99	4	-0.7	0.491	-0.9	3.26	0.027	-3	0.2	868	0.00388454	FALSE
ENSMUSG00000017007	RBPJL	recombination signal binding protein for immunoglobulin kappa J region-like	nucleus|transcription factor complex|	regulation of transcription from RNA polymerase II promoter|transcription from RNA polymerase II promoter|signal transduction|positive regulation of transcription, DNA-templated|	RNA polymerase II core promoter proximal region sequence-specific DNA binding|RNA polymerase II core promoter proximal region sequence-specific DNA binding transcription factor activity|sequence-specific DNA binding transcription factor activity|	8	-0.9	2.28	2	-1	1.25	-1	3.24	0.0273	-2	0.3	869	0.00388901	FALSE
ENSMUSG00000073422	H2-KE6	H2-K region expressed gene 6	mitochondrion|mitochondrial envelope|mitochondrial matrix|plasma membrane|membrane|	lipid metabolic process|fatty acid metabolic process|fatty acid biosynthetic process|steroid biosynthetic process|estrogen biosynthetic process|metabolic process|androgen metabolic process|estrogen metabolic process|oxidation-reduction process|	C-3 sterol dehydrogenase (C-4 sterol decarboxylase) activity|3-hydroxyacyl-CoA dehydrogenase activity|aldo-keto reductase (NADP) activity|estradiol 17-beta-dehydrogenase activity|estradiol 17-beta-dehydrogenase activity|isocitrate dehydrogenase activity|mevaldate reductase activity|gluconate dehydrogenase activity|steroid dehydrogenase activity|oxidoreductase activity|epoxide dehydrogenase activi…	8	-0.4	1.23	7	-0.6	2.25	-0.5	3.24	0.0273	-1.9	0.2	870	0.00389349	FALSE
ENSMUSG00000040158	TAX1BP3	Tax1 (human T-cell leukemia virus type I) binding protein 3	nucleus|cytoplasm|plasma membrane|extracellular vesicular exosome|	Rho protein signal transduction|negative regulation of cell proliferation|Wnt signaling pathway|negative regulation of Wnt signaling pathway|activation of Cdc42 GTPase activity|negative regulation of protein localization to cell surface|	protein binding|beta-catenin binding|protein C-terminus binding|	10	-0.8	2.38	5	-0.4	1.43	-0.6	3.25	0.0273	-1.9	0.1	871	0.00389796	FALSE
ENSMUSG00000029828	4921507P07RIK	RIKEN cDNA 4921507P07 gene	cellular_component|	biological_process|	molecular_function|	2	-1.3	2.43	2	-1	1.25	-1	3.23	0.0273	-2	0.9	872	0.00390244	FALSE
ENSMUSG00000039264	GIMAP3	GTPase, IMAP family member 3	mitochondrion|mitochondrion|mitochondrial outer membrane|membrane|integral component of membrane|	mitochondrial DNA inheritance|	nucleotide binding|GTP binding|	4	-1.3	2.11	1	-0.9	1.46	-0.9	3.23	0.0273	-3	0.6	873	0.00390691	FALSE
ENSMUSG00000051107	GM15440	N/A	None	None	None	6	-0.9	1.59	3	-1	1.9	-1	3.25	0.0273	-3	0.2	874	0.00391139	FALSE
ENSMUSG00000069911	FAM196B	family with sequence similarity 196, member B	None	None	None	4	-0.9	2.56	2	-0.7	1.01	-0.8	3.22	0.0274	-2	0.6	875	0.00391587	FALSE
ENSMUSG00000076609	IGKC	immunoglobulin kappa constant	extracellular region|extracellular region|extracellular space|plasma membrane|extracellular vesicular exosome|blood microparticle|	retina homeostasis|immune response|complement activation|complement activation, classical pathway|Fc-epsilon receptor signaling pathway|Fc-gamma receptor signaling pathway involved in phagocytosis|innate immune response|regulation of immune response|	antigen binding|	6	-0.8	2.33	4	-0.5	1.39	-0.7	3.22	0.0274	-2	0.3	876	0.00392034	FALSE
ENSMUSG00000025165	SECTM1A	secreted and transmembrane 1A	extracellular region|plasma membrane|membrane|integral component of membrane|extracellular vesicular exosome|	signal transduction|positive regulation of I-kappaB kinase/NF-kappaB signaling|	signal transducer activity|	7	-0.3	0.67	4	-0.9	3.06	-0.8	3.22	0.0274	-2	0.2	877	0.00392481	FALSE
ENSMUSG00000035745	GRIN3B	glutamate receptor, ionotropic, N-methyl-D-aspartate 3B	N-methyl-D-aspartate selective glutamate receptor complex|N-methyl-D-aspartate selective glutamate receptor complex|cell junction|dendrite|neuronal cell body|postsynaptic membrane|	ion transmembrane transport|ionotropic glutamate receptor signaling pathway|ionotropic glutamate receptor signaling pathway|synaptic transmission, glutamatergic|protein insertion into membrane|regulation of calcium ion transport|calcium ion transmembrane transport|	N-methyl-D-aspartate selective glutamate receptor activity|extracellular-glutamate-gated ion channel activity|cation channel activity|calcium channel activity|glycine binding|neurotransmitter receptor activity|neurotransmitter binding|	9	-0.9	3.42	6	-0.3	0.587	-0.4	3.21	0.0276	-2.7	0.2	878	0.00392929	FALSE
ENSMUSG00000022061	NKX3-1	NK3 homeobox 1	intracellular|nucleus|nucleus|nucleus|	metanephros development|somitogenesis|positive regulation of protein phosphorylation|regulation of transcription, DNA-templated|transcription from RNA polymerase II promoter|activation of cysteine-type endopeptidase activity involved in apoptotic process|multicellular organismal development|salivary gland development|heart development|positive regulation of cell proliferation|negative regulation …	transcription regulatory region sequence-specific DNA binding|RNA polymerase II core promoter sequence-specific DNA binding transcription factor activity|core promoter binding|sequence-specific DNA binding transcription factor activity|sequence-specific DNA binding transcription factor activity|androgen receptor activity|protein binding|transcription factor binding|cysteine-type endopeptidase act…	7	-1.5	1.17	4	-1.3	2.27	-1.3	3.2	0.0277	-3	0	879	0.00393377	FALSE
ENSMUSG00000036840	SIAH1A	seven in absentia 1A	nucleus|cytoplasm|early endosome|cytosol|plasma membrane|beta-catenin destruction complex|	ubiquitin-dependent protein catabolic process|apoptotic process|cell cycle|male meiosis I|multicellular organismal development|spermatogenesis|post-embryonic development|protein ubiquitination|cell differentiation|protein catabolic process|protein destabilization|regulation of multicellular organism growth|protein ubiquitination involved in ubiquitin-dependent protein catabolic process|protein ub…	ubiquitin-protein transferase activity|ubiquitin-protein transferase activity|ubiquitin-protein transferase activity|protein binding|protein C-terminus binding|zinc ion binding|zinc ion binding|UDP-N-acetylmuramoylalanyl-D-glutamyl-2,6-diaminopimelate-D-alanyl-D-alanine ligase activity|ligase activity|ribosomal S6-glutamic acid ligase activity|protein homodimerization activity|coenzyme F420-0 gam…	4	-1.4	2.7	3	-1	0.831	-1	3.2	0.0277	-3	0.3	880	0.00393824	FALSE
ENSMUSG00000063564	COL23A1	collagen, type XXIII, alpha 1	collagen trimer|endoplasmic reticulum lumen|plasma membrane|integral component of membrane|	extracellular matrix disassembly|extracellular matrix organization|collagen catabolic process|	None	7	-0.6	0.921	5	-0.9	2.63	-0.7	3.2	0.0277	-2	0.2	881	0.00394272	FALSE
ENSMUSG00000021120	PIGH	phosphatidylinositol glycan anchor biosynthesis, class H	glycosylphosphatidylinositol-N-acetylglucosaminyltransferase (GPI-GnT) complex|endoplasmic reticulum|endoplasmic reticulum membrane|	cellular protein modification process|C-terminal protein lipidation|GPI anchor biosynthetic process|preassembly of GPI anchor in ER membrane|post-translational protein modification|cellular protein metabolic process|	catalytic activity|phosphatidylinositol N-acetylglucosaminyltransferase activity|	7	-0.7	3.39	3	-0.4	0.302	-0.6	3.19	0.0277	-3	0.2	882	0.00394719	FALSE
ENSMUSG00000044633	B530045E10RIK	RIKEN cDNA B530045E10 gene	cellular_component|	biological_process|	molecular_function|	8	-1.1	2.53	4	-0.5	1.16	-0.9	3.2	0.0277	-2.8	0.2	883	0.00395167	FALSE
ENSMUSG00000007815	RHOA	ras homolog family member A	cytosol|cytoskeleton|plasma membrane|cell cortex|lamellipodium|cell junction|midbody|cleavage furrow|apical junction complex|extracellular vesicular exosome|	GTP catabolic process|transforming growth factor beta receptor signaling pathway|small GTPase mediated signal transduction|Rho protein signal transduction|axon guidance|blood coagulation|viral process|substantia nigra development|actin cytoskeleton organization|platelet activation|regulation of cell migration|positive regulation of cytokinesis|regulation of osteoblast proliferation|cleavage furro…	GTPase activity|protein binding|GTP binding|myosin binding|	6	-0.5	0.509	3	-0.8	3.01	-0.7	3.19	0.0277	-2	0.4	884	0.00395614	FALSE
ENSMUSG00000093881	GM21792	N/A	None	None	None	5	-0.9	1.83	3	-1.1	1.66	-0.9	3.18	0.0279	-2	0.3	885	0.00396062	FALSE
ENSMUSG00000035946	GSX2	GS homeobox 2	nucleus|	regulation of respiratory gaseous exchange by neurological system process|transcription, DNA-templated|regulation of transcription, DNA-templated|spinal cord association neuron differentiation|hindbrain morphogenesis|forebrain dorsal/ventral pattern formation|olfactory bulb interneuron differentiation|positive regulation of Notch signaling pathway|neuron fate specification|positive regulation of …	sequence-specific DNA binding transcription factor activity|sequence-specific DNA binding|	10	-0.7	2.1	6	-0.6	1.33	-0.6	3.18	0.0279	-1.9	0.1	886	0.00396509	FALSE
ENSMUSG00000061143	MAML3	mastermind-like 3 (Drosophila)	nucleus|nucleoplasm|nuclear speck|	transcription initiation from RNA polymerase II promoter|Notch signaling pathway|Notch signaling pathway|gene expression|positive regulation of transcription from RNA polymerase II promoter|	transcription coactivator activity|	9	-0.7	3.3	7	-0.4	0.244	-0.6	3.17	0.028	-1.9	0.2	887	0.00396957	FALSE
ENSMUSG00000059991	NPTX2	neuronal pentraxin II	cellular_component|extracellular region|	synaptic transmission|	molecular_function|metal ion binding|	6	-1.3	3.75	3	-0.3	0.252	-0.7	3.17	0.028	-3	0.2	888	0.00397404	FALSE
ENSMUSG00000044026	SLC35G1	solute carrier family 35, member G1	integral component of membrane|	None	None	7	-0.8	2.73	4	-0.7	0.711	-0.7	3.17	0.028	-2	0.3	889	0.00397852	FALSE
ENSMUSG00000024654	ASRGL1	asparaginase like 1	nucleus|cytoplasm|	proteolysis|asparagine catabolic process via L-aspartate|asparagine catabolic process via L-aspartate|	asparaginase activity|beta-aspartyl-peptidase activity|	8	-0.9	3.59	5	-0.1	0.115	-0.6	3.17	0.028	-2.9	0.1	890	0.00398299	FALSE
ENSMUSG00000093809	BCL2A1A	B cell leukemia/lymphoma 2 related protein A1a	cytoplasm|mitochondrial outer membrane|	B cell homeostasis|negative regulation of B cell apoptotic process|apoptotic process|intrinsic apoptotic signaling pathway in response to DNA damage|regulation of apoptotic process|negative regulation of apoptotic process|extrinsic apoptotic signaling pathway in absence of ligand|negative regulation of intrinsic apoptotic signaling pathway|	protein binding|protein homodimerization activity|protein heterodimerization activity|protein heterodimerization activity|BH domain binding|	8	-0.7	2.59	3	-1.2	0.976	-1.2	3.17	0.028	-3	0.1	891	0.00398747	FALSE
ENSMUSG00000042097	ZFP239	zinc finger protein 239	nucleus|	transcription, DNA-templated|regulation of transcription, DNA-templated|	nucleic acid binding|DNA binding|metal ion binding|	8	-0.8	1.99	4	-0.8	1.37	-0.8	3.15	0.0283	-2	0.2	892	0.00399195	FALSE
ENSMUSG00000037705	TECTA	tectorin alpha	proteinaceous extracellular matrix|plasma membrane|anchored component of membrane|extracellular vesicular exosome|	cell-matrix adhesion|sensory perception of sound|	None	5	-1.1	3	2	-0.8	0.583	-1	3.15	0.0283	-3	0.4	893	0.00399642	FALSE
ENSMUSG00000024695	ZFP91	ZFP91 zinc finger protein	nucleus|	activation of NF-kappaB-inducing kinase activity|protein K63-linked ubiquitination|	nucleic acid binding|ubiquitin-protein transferase activity|ligase activity|metal ion binding|	6	-0.9	3.71	3	-0.2	0.151	-0.8	3.15	0.0283	-3	0.2	894	0.00400089	FALSE
ENSMUSG00000022272	MYO10	myosin X	ruffle|nucleolus|cytoplasm|cytosol|plasma membrane|cell cortex|myosin complex|lamellipodium|filopodium membrane|filopodium tip|neuron projection|neuronal cell body|	ATP catabolic process|axon guidance|metabolic process|regulation of cell shape|positive regulation of cell-cell adhesion|cytoskeleton-dependent intracellular transport|Fc-gamma receptor signaling pathway involved in phagocytosis|innate immune response|regulation of filopodium assembly|	protein binding|calmodulin binding|ATP binding|phosphatidylinositol-3,4,5-trisphosphate binding|spectrin binding|actin-dependent ATPase activity|actin filament binding|plus-end directed microfilament motor activity|	5	-0.9	1.31	2	-1	2.11	-1	3.15	0.0283	-2	0.5	895	0.00400537	FALSE
ENSMUSG00000031842	PDE4C	phosphodiesterase 4C, cAMP-specific	extracellular space|cytosol|primary cilium|	cAMP catabolic process|signal transduction|	3',5'-cyclic-AMP phosphodiesterase activity|metal ion binding|	7	-0.5	1.81	3	-0.7	1.66	-0.7	3.15	0.0283	-3	0.2	896	0.00400985	FALSE
ENSMUSG00000042812	FOXF1	forkhead box F1	nucleus|transcription factor complex|	negative regulation of transcription from RNA polymerase II promoter|blood vessel development|vasculogenesis|in utero embryonic development|somitogenesis|morphogenesis of a branching structure|positive regulation of mesenchymal cell proliferation|endocardial cushion development|cardiac left ventricle morphogenesis|transcription from RNA polymerase II promoter|smoothened signaling pathway|determin…	RNA polymerase II regulatory region sequence-specific DNA binding|RNA polymerase II transcription regulatory region sequence-specific DNA binding transcription factor activity involved in positive regulation of transcription|DNA binding|sequence-specific DNA binding|	10	-0.7	3.41	5	-0.3	0.385	-0.6	3.15	0.0283	-2.5	0.4	897	0.00401432	FALSE
ENSMUSG00000055015	GM9961	predicted gene 9961	cellular_component|	biological_process|	molecular_function|	9	-0.6	3.33	4	-0.3	0.203	-0.6	3.14	0.0285	-2	0.2	898	0.0040188	FALSE
ENSMUSG00000058672	TUBB2A	tubulin, beta 2A class IIa	nucleus|cytoplasm|microtubule|extracellular vesicular exosome|	GTP catabolic process|protein folding|microtubule-based process|cellular protein metabolic process|'de novo' posttranslational protein folding|protein polymerization|	GTPase activity|structural constituent of cytoskeleton|GTP binding|	8	-1.8	3.2	4	-0.8	0.539	-0.9	3.14	0.0285	-3.9	0	899	0.00402327	FALSE
ENSMUSG00000022020	NAA16	N(alpha)-acetyltransferase 16, NatA auxiliary subunit	nucleus|transcription factor complex|cytoplasm|cytoplasm|NatA complex|extracellular vesicular exosome|	N-terminal protein amino acid acetylation|N-terminal protein amino acid acetylation|negative regulation of apoptotic process|positive regulation of transcription, DNA-templated|protein stabilization|	peptide alpha-N-acetyltransferase activity|protein binding|acetyltransferase activity|ribosome binding|ribosome binding|	7	-0.7	3.28	5	-0.2	0.47	-0.5	3.14	0.0285	-2	0.2	900	0.00402775	FALSE
ENSMUSG00000007617	HOMER1	homer homolog 1 (Drosophila)	integral component of plasma membrane|Z disc|cell junction|neuronal cell body|costamere|dendritic shaft|apical part of cell|postsynaptic membrane|neuronal postsynaptic density|	skeletal muscle contraction|phospholipase C-activating G-protein coupled glutamate receptor signaling pathway|synaptic transmission|circadian rhythm|positive regulation of signal transduction|response to nicotine|protein localization to synapse|behavioral response to cocaine|skeletal muscle fiber development|chemical homeostasis within a tissue|response to calcium ion|positive regulation of calci…	type 5 metabotropic glutamate receptor binding|protein complex scaffold|signaling adaptor activity|identical protein binding|ion channel binding|protein heterodimerization activity|scaffold protein binding|	7	-0.9	2.46	4	-0.6	1.22	-0.7	3.14	0.0285	-2	0.3	901	0.00403222	FALSE
ENSMUSG00000091676	GM8374	predicted gene 8374	None	None	None	3	-1.4	2.95	2	-0.8	0.857	-1	3.14	0.0285	-3	0.5	902	0.0040367	FALSE
ENSMUSG00000078154	GM12184	CDK2 (cyclin-dependent kinase 2)-associated protein 1 pseudogene	cellular_component|	biological_process|	molecular_function|	7	-0.7	1.75	5	-0.7	1.6	-0.7	3.14	0.0285	-2	0.3	903	0.00404117	FALSE
ENSMUSG00000032089	IL10RA	interleukin 10 receptor, alpha	cytoplasm|plasma membrane|integral component of membrane|	signal transduction|cytokine-mediated signaling pathway|cytokine-mediated signaling pathway|response to lipopolysaccharide|	signal transducer activity|receptor activity|interleukin-10 receptor activity|protein binding|interleukin-10 binding|	7	-1	2.43	5	-0.4	1.33	-0.5	3.13	0.0288	-2.9	0.2	904	0.00404565	FALSE
ENSMUSG00000069743	ZFP820	zinc finger protein 820	cellular_component|	biological_process|	molecular_function|metal ion binding|	8	-1	3.66	3	-0.3	0.252	-0.7	3.12	0.029	-3	0.1	905	0.00405012	FALSE
ENSMUSG00000000127	FER	fer (fps/fes related) tyrosine kinase	nuclear chromatin|nucleus|cytoplasm|cytosol|cell cortex|actin cytoskeleton|microtubule cytoskeleton|lamellipodium|cell junction|extrinsic component of cytoplasmic side of plasma membrane|	microtubule cytoskeleton organization|mitotic cell cycle|regulation of protein phosphorylation|protein phosphorylation|chemotaxis|cell proliferation|positive regulation of cell proliferation|regulation of lamellipodium assembly|regulation of fibroblast migration|peptidyl-tyrosine phosphorylation|cytokine-mediated signaling pathway|positive regulation of cell migration|positive regulation of actin…	actin binding|protein tyrosine kinase activity|non-membrane spanning protein tyrosine kinase activity|epidermal growth factor receptor binding|protein binding|ATP binding|protein phosphatase 1 binding|lipid binding|Rab GTPase binding|protein kinase binding|gamma-catenin binding|cadherin binding|	7	-0.8	2.41	5	-0.8	0.91	-0.8	3.12	0.029	-2.8	0.3	906	0.0040546	FALSE
ENSMUSG00000096122	GM21943	predicted gene, 21943	None	None	None	5	-0.9	1.77	3	-1.1	1.66	-0.9	3.12	0.029	-2	0.4	907	0.00405907	FALSE
ENSMUSG00000096058	GM21330	predicted gene, 21330	None	None	None	5	-0.9	1.77	3	-1.1	1.66	-0.9	3.12	0.029	-2	0.4	908	0.00406355	FALSE
ENSMUSG00000020007	IL20RA	interleukin 20 receptor, alpha	integral component of membrane|	cytokine-mediated signaling pathway|regulation of bone resorption|positive regulation of intrinsic apoptotic signaling pathway|	interleukin-20 binding|	9	-0.6	1.75	4	-0.9	1.85	-0.7	3.11	0.0293	-2	0.3	909	0.00406802	FALSE
ENSMUSG00000026224	4933407L21RIK	RIKEN cDNA 4933407L21 gene	cellular_component|	biological_process|	molecular_function|	7	-0.7	1.99	2	-1	1.53	-0.9	3.11	0.0293	-2	0.4	910	0.0040725	FALSE
ENSMUSG00000047654	TSSK6	testis-specific serine kinase 6	nucleus|	protein phosphorylation|multicellular organismal development|sperm chromatin condensation|	magnesium ion binding|protein serine/threonine kinase activity|protein binding|ATP binding|	10	-0.6	1.81	5	-0.7	1.52	-0.6	3.1	0.0294	-1.9	0.3	911	0.00407698	FALSE
ENSMUSG00000031734	IRX3	iroquois homeobox 3	nucleus|cytoplasm|axon|	metanephros development|transcription, DNA-templated|regulation of transcription, DNA-templated|mesoderm development|negative regulation of neuron differentiation|positive regulation of neuron differentiation|specification of loop of Henle identity|	sequence-specific DNA binding transcription factor activity|sequence-specific DNA binding|	8	-0.8	0.974	5	-0.8	2.33	-0.8	3.1	0.0294	-2	0.2	912	0.00408145	FALSE
ENSMUSG00000051002	GM9848	N/A	None	None	None	9	-1.2	2.47	5	-0.8	0.87	-0.9	3.09	0.0296	-2	0.1	913	0.00408592	FALSE
ENSMUSG00000095589	IGHV1-55	immunoglobulin heavy variable 1-55	None	None	None	5	-0.8	0.873	3	-1.2	2.56	-0.9	3.09	0.0296	-2	0.4	914	0.0040904	FALSE
ENSMUSG00000053693	MAST1	microtubule associated serine/threonine kinase 1	cytoplasm|cytoskeleton|plasma membrane|	protein phosphorylation|cytoskeleton organization|intracellular signal transduction|	magnesium ion binding|protein serine/threonine kinase activity|protein binding|ATP binding|	7	-1.7	2.46	3	-0.6	1.24	-0.8	3.09	0.0296	-3	0.2	915	0.00409488	FALSE
ENSMUSG00000095958	TRAV12-3	T cell receptor alpha variable 12-3	None	None	None	10	-0.6	3.3	5	-0.3	0.272	-0.6	3.09	0.0296	-1.9	0.2	916	0.00409935	FALSE
ENSMUSG00000039191	RBPJ	recombination signal binding protein for immunoglobulin kappa J region	MAML1-RBP-Jkappa- ICN1 complex|nucleus|nucleoplasm|transcription factor complex|nucleolus|cytoplasm|	negative regulation of transcription from RNA polymerase II promoter|negative regulation of transcription from RNA polymerase II promoter|angiogenesis|epithelial to mesenchymal transition|blood vessel remodeling|inflammatory response to antigenic stimulus|outflow tract morphogenesis|endocardium morphogenesis|epithelial to mesenchymal transition involved in endocardial cushion formation|cardiac le…	recombinase activity|RNA polymerase II core promoter proximal region sequence-specific DNA binding|RNA polymerase II core promoter sequence-specific DNA binding|RNA polymerase II core promoter proximal region sequence-specific DNA binding transcription factor activity involved in positive regulation of transcription|RNA polymerase II repressing transcription factor binding|DNA binding|chromatin b…	5	-1.1	2.23	4	-0.8	1.06	-1.1	3.07	0.0298	-3	0.2	917	0.00410383	FALSE
ENSMUSG00000096754	GM20902	predicted gene, 20902	None	None	None	5	-0.9	1.73	3	-1.1	1.66	-0.9	3.08	0.0298	-2	0.4	918	0.0041083	FALSE
ENSMUSG00000078658	LCE1D	late cornified envelope 1D	cornified envelope|cytoplasm|perinuclear region of cytoplasm|	keratinization|cognition|cellular response to calcium ion|	None	8	-0.6	1.38	2	-0.7	1.92	-0.7	3.07	0.0298	-2	0.5	919	0.00411278	FALSE
ENSMUSG00000018983	E2F2	E2F transcription factor 2	nucleoplasm|transcription factor complex|	mitotic cell cycle|regulation of transcription, DNA-templated|transcription initiation from RNA polymerase II promoter|regulation of cell cycle|intrinsic apoptotic signaling pathway by p53 class mediator|lens fiber cell apoptotic process|	core promoter binding|DNA binding|sequence-specific DNA binding transcription factor activity|protein binding|transcription factor binding|	10	-0.8	3.3	4	-0.4	0.408	-0.5	3.08	0.0298	-1.9	0.3	920	0.00411725	FALSE
ENSMUSG00000094207	GM21248	predicted gene, 21248	None	None	None	5	-0.9	1.73	3	-1.1	1.66	-0.9	3.08	0.0298	-2	0.4	921	0.00412173	FALSE
ENSMUSG00000095999	GM21114	predicted gene, 21114	None	None	None	5	-0.9	1.73	3	-1.1	1.66	-0.9	3.08	0.0298	-2	0.4	922	0.0041262	FALSE
ENSMUSG00000059970	HSPA2	heat shock 70kDa protein 2	synaptonemal complex|male germ cell nucleus|nucleus|mitochondrion|cytosol|cell surface|membrane|CatSper complex|extracellular vesicular exosome|blood microparticle|	response to unfolded protein|male meiosis|male meiosis I|spermatid development|positive regulation of cyclin-dependent protein serine/threonine kinase activity involved in G2/M transition of mitotic cell cycle|protein refolding|synaptonemal complex disassembly|negative regulation of inclusion body assembly|	protein binding|ATP binding|enzyme binding|unfolded protein binding|glycolipid binding|	8	-0.7	2.11	6	-1	1.5	-0.8	3.07	0.0298	-2	0.1	923	0.00413068	FALSE
ENSMUSG00000029044	4930584F24RIK	RIKEN cDNA 4930584F24 gene	cellular_component|	biological_process|	molecular_function|	7	-1.3	2.5	3	-0.9	0.935	-0.9	3.07	0.0298	-3	0.2	924	0.00413515	FALSE
ENSMUSG00000078768	ZFP566	zinc finger protein 566	cellular_component|	biological_process|	molecular_function|metal ion binding|	7	-1	2.28	5	-0.4	1.13	-0.9	3.08	0.0298	-2.8	0.2	925	0.00413963	FALSE
ENSMUSG00000095378	GM20805	predicted gene, 20805	None	None	None	5	-0.9	1.73	3	-1.1	1.66	-0.9	3.08	0.0298	-2	0.4	926	0.0041441	FALSE
ENSMUSG00000043964	ORAI3	ORAI calcium release-activated calcium modulator 3	integral component of membrane|	None	protein binding|	10	-0.7	3.18	5	-0.5	0.326	-0.7	3.07	0.0298	-2.8	0.2	927	0.00414858	FALSE
ENSMUSG00000093837	GM20842	predicted gene, 20842	None	None	None	5	-0.9	1.73	3	-1.1	1.66	-0.9	3.08	0.0298	-2	0.4	928	0.00415305	FALSE
ENSMUSG00000096491	GM20859	predicted gene, 20859	None	None	None	5	-0.9	1.73	3	-1.1	1.66	-0.9	3.08	0.0298	-2	0.4	929	0.00415753	FALSE
ENSMUSG00000095014	GM20804	predicted gene, 20804	None	None	None	5	-0.9	1.73	3	-1.1	1.66	-0.9	3.08	0.0298	-2	0.4	930	0.004162	FALSE
ENSMUSG00000036986	PML	promyelocytic leukemia	nucleus|nucleoplasm|nucleoplasm|nucleolus|cytoplasm|cytosol|nuclear matrix|nuclear matrix|PML body|PML body|PML body|early endosome membrane|nuclear membrane|extrinsic component of endoplasmic reticulum membrane|	response to hypoxia|regulation of protein phosphorylation|positive regulation of defense response to virus by host|transcription, DNA-templated|regulation of transcription, DNA-templated|protein complex assembly|protein targeting|protein targeting|apoptotic process|activation of cysteine-type endopeptidase activity involved in apoptotic process|DNA damage response, signal transduction by p53 clas…	DNA binding|transcription coactivator activity|protein binding|zinc ion binding|zinc ion binding|ubiquitin protein ligase binding|SUMO binding|protein homodimerization activity|SMAD binding|protein heterodimerization activity|cobalt ion binding|	9	-0.6	1.78	5	-0.9	1.71	-0.7	3.07	0.0298	-2	0.2	931	0.00416648	FALSE
ENSMUSG00000094490	GM20921	predicted gene, 20921	None	None	None	5	-0.9	1.73	3	-1.1	1.66	-0.9	3.08	0.0298	-2	0.4	932	0.00417095	FALSE
ENSMUSG00000095397	GM20887	predicted gene, 20887	None	None	None	5	-0.9	1.73	3	-1.1	1.66	-0.9	3.08	0.0298	-2	0.4	933	0.00417543	FALSE
ENSMUSG00000095568	GM21245	predicted gene, 21245	None	None	None	5	-0.9	1.73	3	-1.1	1.66	-0.9	3.08	0.0298	-2	0.4	934	0.00417991	FALSE
ENSMUSG00000041202	PLA2G2D	phospholipase A2, group IID	extracellular region|	phospholipid metabolic process|phosphatidic acid biosynthetic process|inflammatory response|lipid catabolic process|phosphatidylglycerol acyl-chain remodeling|phosphatidylinositol acyl-chain remodeling|phosphatidylserine acyl-chain remodeling|phosphatidylcholine acyl-chain remodeling|phosphatidylethanolamine acyl-chain remodeling|small molecule metabolic process|glycerophospholipid biosynthetic p…	phospholipase A2 activity|calcium ion binding|	7	-1.1	3.68	4	-0.3	0.413	-0.6	3.06	0.03	-3	0.1	935	0.00418438	FALSE
ENSMUSG00000044477	ZFAND3	zinc finger, AN1-type domain 3	None	None	DNA binding|zinc ion binding|	8	-0.4	1.2	2	-0.8	2.12	-0.7	3.06	0.03	-2	0.4	936	0.00418886	FALSE
ENSMUSG00000036825	SSX2IP	synovial sarcoma, X breakpoint 2 interacting protein	nucleus|cell-cell adherens junction|cell leading edge|centriolar satellite|protein complex|	cell adhesion|regulation of Rac protein signal transduction|centrosome organization|regulation of cell motility|	protein binding|protein domain specific binding|	3	-1.1	0.756	1	-1.2	2.56	-1.2	3.06	0.03	-2	1.1	937	0.00419333	FALSE
ENSMUSG00000097212	D030062O11RIK	RIKEN cDNA D030062O11 gene	None	None	None	10	-1.2	4.79	6	0	0	-0.7	3.06	0.03	-2.7	0.1	938	0.00419781	FALSE
ENSMUSG00000090164	BC035044	cDNA sequence BC035044	cellular_component|	biological_process|	molecular_function|	7	0	0	3	-1.1	3.53	-1	3.06	0.03	-2	0.4	939	0.00420228	FALSE
ENSMUSG00000044407	QK	quaking	nucleus|cytoplasm|	vasculogenesis|mRNA processing|regulation of translation|transport|multicellular organismal development|spermatid development|axon ensheathment|RNA splicing|positive regulation of gene expression|cell differentiation|myelination|muscle cell differentiation|long-chain fatty acid biosynthetic process|mRNA transport|3'-UTR-mediated mRNA destabilization|	RNA binding|mRNA binding|SH3 domain binding|poly(A) RNA binding|	9	-0.7	3.82	7	-0.1	0.0069	-0.6	3.05	0.0305	-1.9	0.1	940	0.00420676	FALSE
ENSMUSG00000048373	FGFBP1	fibroblast growth factor binding protein 1	extracellular space|plasma membrane|cell surface|	signal transduction|cell-cell signaling|positive regulation of cell proliferation|negative regulation of cell proliferation|positive regulation of fibroblast growth factor receptor signaling pathway|	protein binding|heparin binding|fibroblast growth factor binding|	7	-0.9	2.97	2	-0.6	0.362	-0.7	3.05	0.0305	-2	0.5	941	0.00421123	FALSE
ENSMUSG00000024235	MAP3K8	mitogen-activated protein kinase kinase kinase 8	cytoplasm|cytosol|	MAPK cascade|MAPK cascade|activation of MAPKK activity|activation of MAPKK activity|protein phosphorylation|cell cycle|T cell costimulation|	magnesium ion binding|protein serine/threonine kinase activity|MAP kinase kinase kinase activity|protein binding|ATP binding|	6	-1	2.1	2	-0.9	1.17	-0.9	3.05	0.0305	-3	0.4	942	0.00421571	FALSE
ENSMUSG00000031860	PBX4	pre-B-cell leukemia homeobox 4	XY body|nucleus|	transcription from RNA polymerase II promoter|positive regulation of transcription, DNA-templated|	sequence-specific DNA binding transcription factor activity|sequence-specific DNA binding|	6	-1.2	3.11	2	-0.5	0.917	-0.9	3.04	0.0307	-2	0.4	943	0.00422018	FALSE
ENSMUSG00000024194	CUTA	cutA divalent cation tolerance homolog (E. coli)	membrane|extracellular vesicular exosome|	protein localization|response to metal ion|	protein binding|enzyme binding|	6	-0.9	3.46	3	0	0	-0.8	3.04	0.0307	-3	0.3	944	0.00422466	FALSE
ENSMUSG00000022199	SLC22A17	solute carrier family 22, member 17	vacuolar membrane|integral component of plasma membrane|integral component of organelle membrane|	ion transport|signal transduction|signal transduction|siderophore transport|transmembrane transport|	transmembrane signaling receptor activity|transmembrane transporter activity|	8	-0.7	3.51	4	0	0	-0.7	3.03	0.0309	-2	0.3	945	0.00422913	FALSE
ENSMUSG00000020928	HIGD1B	HIG1 hypoxia inducible domain family, member 1B	integral component of membrane|	None	None	6	-0.1	0.0148	2	-1.2	4.32	-0.9	3.03	0.0309	-2	0.6	946	0.00423361	FALSE
ENSMUSG00000063015	CCNI	cyclin I	None	spermatogenesis|regulation of cell cycle|	None	9	-0.6	2.35	5	-0.5	0.924	-0.6	3.03	0.0309	-2.7	0.3	947	0.00423808	FALSE
ENSMUSG00000029833	TRIM24	tripartite motif containing 24	nucleus|nuclear euchromatin|perichromatin fibrils|cytosol|	transcription from RNA polymerase II promoter|negative regulation of cell proliferation|protein ubiquitination|protein ubiquitination|protein catabolic process|regulation of protein stability|regulation of apoptotic process|response to peptide hormone|negative regulation of transcription, DNA-templated|positive regulation of transcription, DNA-templated|protein autophosphorylation|calcium ion hom…	p53 binding|chromatin binding|transcription coactivator activity|protein kinase activity|ubiquitin-protein transferase activity|receptor binding|protein binding|zinc ion binding|ligase activity|ligand-dependent nuclear receptor binding|estrogen response element binding|sequence-specific DNA binding|lysine-acetylated histone binding|	8	-0.5	1.11	5	-0.6	2.26	-0.5	3.03	0.0309	-2	0.3	948	0.00424256	FALSE
ENSMUSG00000032577	MAPKAPK3	mitogen-activated protein kinase-activated protein kinase 3	nucleus|nucleoplasm|cytoplasm|cytosol|nuclear membrane|	activation of MAPK activity|toll-like receptor signaling pathway|toll-like receptor signaling pathway|MyD88-dependent toll-like receptor signaling pathway|MyD88-independent toll-like receptor signaling pathway|response to stress|signal transduction|Ras protein signal transduction|peptidyl-serine phosphorylation|response to lipopolysaccharide|response to cytokine|toll-like receptor 2 signaling pat…	protein serine/threonine kinase activity|MAP kinase kinase activity|protein binding|ATP binding|	5	-1	2.25	2	-0.9	1.03	-0.9	3.03	0.0309	-3	0.4	949	0.00424703	FALSE
ENSMUSG00000035623	RSF1	remodeling and spacing factor 1	nucleus|nucleoplasm|RSF complex|	nucleosome assembly|nucleosome assembly|chromatin remodeling|DNA-templated transcription, initiation|nucleosome positioning|centromere-specific nucleosome assembly|negative regulation of DNA binding|negative regulation of transcription, DNA-templated|positive regulation of transcription, DNA-templated|positive regulation of viral transcription|	protein binding|zinc ion binding|histone binding|	7	-1.1	1.77	4	-0.8	1.56	-0.9	3.02	0.031	-3	0.2	950	0.00425151	FALSE
ENSMUSG00000034480	DIAP2	diaphanous homolog 2 (Drosophila)	None	actin filament organization|multicellular organismal development|female gamete generation|cellular component organization|actin cytoskeleton organization|actin filament polymerization|cell differentiation|oogenesis|	actin binding|Rho GTPase binding|	6	-1.3	2.31	5	-1.3	0.915	-1.3	3.02	0.031	-3	0	951	0.00425599	FALSE
ENSMUSG00000026630	BATF3	basic leucine zipper transcription factor, ATF-like 3	nucleus|	negative regulation of transcription from RNA polymerase II promoter|transcription from RNA polymerase II promoter|response to virus|myeloid dendritic cell differentiation|dendritic cell differentiation|	RNA polymerase II core promoter proximal region sequence-specific DNA binding|RNA polymerase II core promoter proximal region sequence-specific DNA binding transcription factor activity involved in negative regulation of transcription|sequence-specific DNA binding transcription factor activity|transcription corepressor activity|	6	-0.9	1.39	4	-0.7	1.89	-0.7	3.02	0.031	-2	0.5	952	0.00426046	FALSE
ENSMUSG00000034362	CSTA	cystatin A (stefin A)	cornified envelope|extracellular space|nucleus|cytoplasm|extracellular vesicular exosome|	negative regulation of peptidase activity|negative regulation of endopeptidase activity|negative regulation of endopeptidase activity|single organismal cell-cell adhesion|peptide cross-linking|keratinocyte differentiation|negative regulation of proteolysis|	protease binding|cysteine-type endopeptidase inhibitor activity|structural molecule activity|protein binding, bridging|	5	-1.4	1.72	3	-1.1	1.53	-1.1	3.02	0.031	-3	0.3	953	0.00426494	FALSE
ENSMUSG00000051480	A130050O07RIK	RIKEN cDNA A130050O07 gene	cellular_component|	biological_process|	molecular_function|	7	-0.9	2.87	3	-0.5	0.777	-0.5	3.01	0.0311	-3	0.2	954	0.00426941	FALSE
ENSMUSG00000042333	TNFRSF14	tumor necrosis factor receptor superfamily, member 14	plasma membrane|integral component of plasma membrane|external side of plasma membrane|	positive regulation of cytokine secretion involved in immune response|immune response|cell surface receptor signaling pathway|response to virus|viral process|T cell costimulation|tumor necrosis factor-mediated signaling pathway|negative regulation of alpha-beta T cell proliferation|positive regulation of peptidyl-tyrosine phosphorylation|defense response to Gram-negative bacterium|defense respons…	virus receptor activity|tumor necrosis factor-activated receptor activity|protein binding|ubiquitin protein ligase binding|	8	-0.5	1.71	4	-0.7	1.73	-0.6	3.01	0.0311	-2.9	0.2	955	0.00427389	FALSE
ENSMUSG00000090264	EIF4EBP3	eukaryotic translation initiation factor 4E binding protein 3	membrane|eukaryotic translation initiation factor 4F complex|	negative regulation of translational initiation|	protein binding|eukaryotic initiation factor 4E binding|translation repressor activity|	8	-0.7	1.16	5	-0.8	2.12	-0.7	3.01	0.0311	-2	0.2	956	0.00427836	FALSE
ENSMUSG00000024640	PSAT1	phosphoserine aminotransferase 1	cytosol|extracellular vesicular exosome|	L-serine biosynthetic process|L-serine biosynthetic process|pyridoxine biosynthetic process|cellular amino acid biosynthetic process|cellular nitrogen compound metabolic process|small molecule metabolic process|	O-phospho-L-serine:2-oxoglutarate aminotransferase activity|O-phospho-L-serine:2-oxoglutarate aminotransferase activity|pyridoxal phosphate binding|	7	-1	3.64	5	-0.6	0.0887	-0.7	3	0.0313	-2	0.1	957	0.00428284	FALSE
ENSMUSG00000000486	45170	septin 1	microtubule organizing center|midbody|septin complex|	cell cycle|cell division|	protein binding|GTP binding|	7	-0.8	3.12	4	-0.2	0.282	-0.8	3	0.0313	-2	0.3	958	0.00428731	FALSE
ENSMUSG00000078578	UBE2D3	ubiquitin-conjugating enzyme E2D 3	nucleoplasm|cytosol|plasma membrane|endosome membrane|	negative regulation of transcription from RNA polymerase II promoter|protein polyubiquitination|toll-like receptor signaling pathway|MyD88-independent toll-like receptor signaling pathway|DNA repair|transcription, DNA-templated|transcription initiation from RNA polymerase II promoter|cellular protein modification process|ubiquitin-dependent protein catabolic process|protein monoubiquitination|apo…	ubiquitin-protein transferase activity|protein binding|ATP binding|acid-amino acid ligase activity|	7	-0.4	0.373	3	-0.8	3.02	-0.7	3	0.0313	-2	0.5	959	0.00429179	FALSE
ENSMUSG00000005417	MPRIP	myosin phosphatase Rho interacting protein	cytoplasm|actin cytoskeleton|	None	actin binding|protein binding|	9	-1	5.37	9	0	0	-0.9	3	0.0313	-2.6	0.1	960	0.00429626	FALSE
ENSMUSG00000096279	GM9312	predicted gene 9312	None	None	None	6	-1	2.3	4	-0.5	0.994	-0.7	2.99	0.0313	-2	0.3	961	0.00430074	FALSE
ENSMUSG00000062012	ZFP13	zinc finger protein 13	intracellular|nucleus|	negative regulation of transcription from RNA polymerase II promoter|regulation of transcription, DNA-templated|positive regulation of hydrogen peroxide biosynthetic process|positive regulation of mitochondrial outer membrane permeabilization involved in apoptotic signaling pathway|	nucleic acid binding|DNA binding|metal ion binding|	10	-1.1	2.68	3	-0.4	0.862	-0.5	2.99	0.0313	-2.8	0.3	962	0.00430521	FALSE
ENSMUSG00000044649	KRTAP4-2	keratin associated protein 4-2	keratin filament|	None	None	7	-0.8	3.55	4	-0.4	0.0346	-0.6	3	0.0313	-2	0.3	963	0.00430969	FALSE
ENSMUSG00000032470	MRAS	muscle RAS oncogene homolog	plasma membrane|extracellular vesicular exosome|	GTP catabolic process|Ras protein signal transduction|multicellular organismal development|muscle organ development|actin cytoskeleton organization|	GTPase activity|GTP binding|GTP-dependent protein binding|	6	-0.7	0.971	4	-0.9	2.25	-0.8	2.99	0.0313	-2	0.4	964	0.00431416	FALSE
ENSMUSG00000037279	OVOL2	ovo-like zinc finger 2	nucleus|nucleus|nucleus|	angiogenesis|neural crest cell migration|neural fold formation|heart looping|regulation of transcription from RNA polymerase II promoter|regulation of transcription from RNA polymerase II promoter|transcription from RNA polymerase II promoter|negative regulation of cell proliferation|dorsal/ventral pattern formation|negative regulation of epithelial to mesenchymal transition|regulation of keratin…	sequence-specific DNA binding RNA polymerase II transcription factor activity|DNA binding|transcription regulatory region DNA binding|metal ion binding|	9	-0.6	0.765	3	-1.2	2.78	-0.7	2.99	0.0313	-2	0.2	965	0.00431864	FALSE
ENSMUSG00000099041	LRRC8A	leucine rich repeat containing 8 family, member A	plasma membrane|cell surface|membrane|ion channel complex|	pre-B cell differentiation|anion transport|cell volume homeostasis|response to osmotic stress|	anion channel activity|protein binding|	5	-0.3	0.383	4	-0.8	3.09	-0.8	2.98	0.0315	-2	0.5	966	0.00432311	FALSE
ENSMUSG00000056729	GM10006	predicted gene 10006	cellular_component|	biological_process|	molecular_function|	7	-0.5	2.25	4	-0.8	1.01	-0.5	2.98	0.0315	-3	0.2	967	0.00432759	FALSE
ENSMUSG00000022526	ZFP251	zinc finger protein 251	cellular_component|	regulation of transcription, DNA-templated|	sequence-specific DNA binding transcription factor activity|metal ion binding|	10	-1	4.08	5	-0.3	0.184	-0.6	2.98	0.0315	-2.7	0.2	968	0.00433207	FALSE
ENSMUSG00000095830	GM20810	predicted gene, 20810	None	None	None	5	-0.9	0.628	1	-1.2	2.56	-1.2	2.98	0.0315	-2	0.8	969	0.00433654	FALSE
ENSMUSG00000044709	GEMIN7	gem (nuclear organelle) associated protein 7	nucleus|nucleoplasm|nucleoplasm|cytoplasm|cytosol|cytosol|nuclear body|SMN complex|SMN-Sm protein complex|Gemini of coiled bodies|	spliceosomal snRNP assembly|spliceosomal snRNP assembly|mRNA splicing, via spliceosome|gene expression|RNA metabolic process|ncRNA metabolic process|	protein binding|	5	-0.1	0.0525	3	-1.3	4.27	-0.7	2.98	0.0315	-2	0.4	970	0.00434102	FALSE
ENSMUSG00000007476	LRRC8A	leucine rich repeat containing 8 family, member A	plasma membrane|cell surface|membrane|ion channel complex|	pre-B cell differentiation|anion transport|cell volume homeostasis|response to osmotic stress|	anion channel activity|protein binding|	5	-0.3	0.383	4	-0.8	3.09	-0.8	2.98	0.0315	-2	0.5	971	0.00434549	FALSE
ENSMUSG00000049960	MRPS16	mitochondrial ribosomal protein S16	mitochondrial small ribosomal subunit|	translation|	structural constituent of ribosome|protein binding|	4	-1	1.98	3	-0.7	1.47	-0.7	2.97	0.0317	-2	0.7	972	0.00434997	FALSE
ENSMUSG00000040265	DNM3	dynamin 3	mitochondrion|microtubule|postsynaptic density|dendritic spine|perinuclear region of cytoplasm|	GTP catabolic process|GTP catabolic process|endocytosis|synapse assembly|filopodium assembly|	GTPase activity|protein binding|GTP binding|	2	-1.6	4.17	2	0	0	-1.6	2.97	0.0317	-3	0.6	973	0.00435444	FALSE
ENSMUSG00000094619	TRAV14D-3-DV8	T cell receptor alpha variable 14D-3-DV8	None	None	None	9	-0.6	1.42	4	-0.7	1.83	-0.7	2.97	0.0317	-2	0.3	974	0.00435892	FALSE
ENSMUSG00000022738	GSC2	goosecoid homeobox 2	nucleus|	regulation of transcription from RNA polymerase II promoter|anatomical structure morphogenesis|	DNA binding|sequence-specific DNA binding transcription factor activity|sequence-specific DNA binding|	8	-0.3	0.605	3	-0.8	2.57	-0.8	2.97	0.0317	-2	0.3	975	0.00436339	FALSE
ENSMUSG00000070906	IFNA11	interferon alpha 11	extracellular region|extracellular space|	adaptive immune response|T cell activation involved in immune response|natural killer cell activation involved in immune response|defense response|humoral immune response|cytokine-mediated signaling pathway|B cell differentiation|positive regulation of peptidyl-serine phosphorylation of STAT protein|B cell proliferation|response to exogenous dsRNA|innate immune response|regulation of MHC class I …	cytokine activity|cytokine receptor binding|type I interferon receptor binding|	6	-1.3	2.47	3	-1	0.831	-1	2.97	0.0317	-3	0.2	976	0.00436787	FALSE
ENSMUSG00000009047	GM5965	predicted gene 5965	cellular_component|	biological_process|	molecular_function|	9	-0.8	1.28	2	-0.7	1.92	-0.8	2.96	0.0318	-2	0.5	977	0.00437234	FALSE
ENSMUSG00000094862	IGHV1-56	immunoglobulin heavy variable 1-56	None	None	None	8	-1	2.95	4	-0.6	0.583	-0.7	2.96	0.0318	-2	0.2	978	0.00437682	FALSE
ENSMUSG00000068601	GM10244	predicted gene 10244	cellular_component|	biological_process|	molecular_function|	9	-1.3	3.8	6	0	0	-1.2	2.96	0.0318	-2.9	0	979	0.00438129	FALSE
ENSMUSG00000030401	RTN2	reticulon 2	endoplasmic reticulum|terminal cisterna|integral component of endoplasmic reticulum membrane|T-tubule|	cell death|regulation of glucose import|intracellular protein transmembrane transport|	protein binding|	7	-0.9	2.18	4	-0.5	1.15	-0.4	2.96	0.0318	-2	0.3	980	0.00438577	FALSE
ENSMUSG00000033196	MYH2	myosin, heavy chain 2, skeletal muscle, adult	Golgi apparatus|actomyosin contractile ring|cytosol|muscle myosin complex|muscle myosin complex|myofibril|sarcomere|A band|myosin filament|protein complex|	plasma membrane repair|muscle contraction|muscle contraction|metabolic process|metabolic process|response to activity|muscle filament sliding|Fc-gamma receptor signaling pathway involved in phagocytosis|innate immune response|membrane organization|	microfilament motor activity|actin binding|protein binding|calmodulin binding|ATP binding|	7	-0.9	3.14	2	-0.6	0.223	-0.8	2.96	0.0318	-2	0.6	981	0.00439024	FALSE
ENSMUSG00000021514	ZFP369	zinc finger protein 369	intracellular|nucleus|nucleus|cytoplasm|centrosome|	transcription, DNA-templated|regulation of transcription, DNA-templated|regulation of transcription from RNA polymerase II promoter|transcription from RNA polymerase II promoter|apoptotic process|regulation of cell cycle|	sequence-specific DNA binding RNA polymerase II transcription factor activity|nucleic acid binding|DNA binding|sequence-specific DNA binding transcription factor activity|neurotrophin p75 receptor binding|protein binding|sequence-specific DNA binding|metal ion binding|	8	-0.7	2.32	3	-0.5	0.888	-0.7	2.95	0.0321	-2.9	0.3	982	0.00439472	FALSE
ENSMUSG00000030785	COX6A2	cytochrome c oxidase subunit VIa polypeptide 2	mitochondrial respiratory chain complex IV|	generation of precursor metabolites and energy|hydrogen ion transmembrane transport|	cytochrome-c oxidase activity|	6	-1	1.45	1	-0.9	1.71	-1	2.95	0.0321	-2	0.8	983	0.00439919	FALSE
ENSMUSG00000095823	GM21396	predicted gene, 21396	None	None	None	5	-0.9	0.595	1	-1.2	2.56	-1.2	2.95	0.0321	-2	0.9	984	0.00440367	FALSE
ENSMUSG00000057092	FXYD3	FXYD domain containing ion transport regulator 3	endoplasmic reticulum membrane|plasma membrane|integral component of plasma membrane|chloride channel complex|extracellular vesicular exosome|	chloride transport|ion transmembrane transport|regulation of catalytic activity|transmembrane transport|chloride transmembrane transport|chloride transmembrane transport|	chloride channel activity|ATPase binding|	6	-0.8	2.09	3	-0.6	1.09	-0.6	2.95	0.0321	-2	0.5	985	0.00440814	FALSE
ENSMUSG00000096319	GM8226	ribosomal protein L7A pseudogene	None	None	None	4	-1.5	2.63	1	-0.7	0.923	-1.2	2.95	0.0321	-3	0.7	986	0.00441262	FALSE
ENSMUSG00000094216	GM20907	predicted gene, 20907	None	None	None	5	-0.9	0.595	1	-1.2	2.56	-1.2	2.95	0.0321	-2	0.9	987	0.0044171	FALSE
ENSMUSG00000095726	GM21802	N/A	None	None	None	5	-0.9	0.595	1	-1.2	2.56	-1.2	2.95	0.0321	-2	0.9	988	0.00442157	FALSE
ENSMUSG00000033857	ENGASE	endo-beta-N-acetylglucosaminidase	cytosol|	metabolic process|	mannosyl-glycoprotein endo-beta-N-acetylglucosaminidase activity|	9	-0.8	2.47	6	-0.4	1.23	-0.7	2.92	0.0325	-1.9	0.2	989	0.00442605	FALSE
ENSMUSG00000070999	CCIN	calicin	nucleus|cytoskeletal calyx|	multicellular organismal development|spermatogenesis|cell differentiation|	None	5	-0.7	0.541	2	-0.9	2.64	-0.8	2.93	0.0325	-2	0.8	990	0.00443052	FALSE
ENSMUSG00000025194	ABCC2	ATP-binding cassette, sub-family C (CFTR/MRP), member 2	plasma membrane|integral component of plasma membrane|apical plasma membrane|intercellular canaliculus|	ATP catabolic process|transport|drug transmembrane transport|response to oxidative stress|response to heat|prostaglandin transport|cellular chloride ion homeostasis|response to methotrexate|response to estrogen|response to arsenic-containing substance|transmembrane transport|thyroid hormone transport|	protein binding|ATP binding|organic anion transmembrane transporter activity|protein domain specific binding|ATPase activity, coupled to transmembrane movement of substances|	7	-0.6	1.8	3	-0.5	1.38	-0.6	2.93	0.0325	-2	0.5	991	0.004435	FALSE
ENSMUSG00000048668	RHNO1	RAD9-HUS1-RAD1 interacting nuclear orphan 1	nucleus|chromosome|	DNA damage checkpoint|recombinational repair|cellular response to UV|positive regulation of G0 to G1 transition|cellular response to ionizing radiation|	protein binding|	9	-0.7	3.12	4	-0.3	0.335	-0.6	2.93	0.0325	-2	0.2	992	0.00443947	FALSE
ENSMUSG00000049532	SALL2	spalt-like transcription factor 2	NuRD complex|	negative regulation of transcription from RNA polymerase II promoter|transcription, DNA-templated|neural tube development|	DNA binding|protein binding|metal ion binding|	7	-1.7	2.4	2	-1	1.25	-1.4	2.92	0.0325	-3	0.2	993	0.00444395	FALSE
ENSMUSG00000090468	GM2840	predicted gene 2840	None	None	None	5	-0.5	0.734	4	-0.9	2.57	-0.8	2.93	0.0325	-2	0.4	994	0.00444842	FALSE
ENSMUSG00000043753	DMRTA1	DMRT-like family A1	nucleus|	ovarian follicle development|transcription, DNA-templated|regulation of transcription, DNA-templated|male mating behavior|	sequence-specific DNA binding transcription factor activity|protein homodimerization activity|sequence-specific DNA binding|metal ion binding|	7	-1	1.81	3	-1	1.32	-1	2.93	0.0325	-3	0.2	995	0.0044529	FALSE
ENSMUSG00000031681	SMAD1	SMAD family member 1	intracellular|nucleus|nucleus|nucleus|nuclear inner membrane|nucleoplasm|transcription factor complex|cytoplasm|mitochondrion|cytosol|integral component of membrane|protein complex|	MAPK cascade|ureteric bud development|mesodermal cell fate commitment|kidney development|osteoblast fate commitment|transcription, DNA-templated|protein phosphorylation|inflammatory response|signal transduction|transforming growth factor beta receptor signaling pathway|SMAD protein complex assembly|gamete generation|negative regulation of cell proliferation|embryonic pattern specification|respons…	RNA polymerase II core promoter sequence-specific DNA binding|sequence-specific DNA binding transcription factor activity|receptor signaling protein activity|protein binding|protein kinase binding|transforming growth factor beta receptor, pathway-specific cytoplasmic mediator activity|identical protein binding|metal ion binding|co-SMAD binding|I-SMAD binding|	8	-0.7	1.86	2	-1.1	1.48	-0.8	2.93	0.0325	-2	0.5	996	0.00445737	FALSE
ENSMUSG00000006216	CLCNKB	chloride channel, voltage-sensitive Kb	plasma membrane|integral component of plasma membrane|chloride channel complex|	transport|excretion|ion transmembrane transport|regulation of ion transmembrane transport|regulation of anion transport|regulation of anion transport|transmembrane transport|chloride transmembrane transport|	voltage-gated chloride channel activity|adenyl nucleotide binding|metal ion binding|	8	-1	1.8	4	-0.8	1.36	-0.9	2.93	0.0325	-2.9	0.2	997	0.00446185	FALSE
ENSMUSG00000050966	LIN28A	lin-28 homolog A (C. elegans)	cytoplasmic mRNA processing body|nucleus|nucleolus|cytoplasm|cytoplasmic stress granule|	regulation of transcription, DNA-templated|germ cell development|miRNA catabolic process|stem cell maintenance|pre-miRNA processing|RNA 3'-end processing|positive regulation of neuron differentiation|negative regulation of glial cell differentiation|positive regulation of translation|regulation of gene silencing by miRNA|	DNA binding|RNA binding|mRNA binding|protein binding|zinc ion binding|translation initiation factor binding|miRNA binding|	6	-0.8	3.1	4	-0.3	0.335	-0.6	2.93	0.0325	-2	0.4	998	0.00446632	FALSE
ENSMUSG00000068348	GM10238	predicted pseudogene 10238	None	None	None	8	-1.3	3.46	3	-0.5	0.477	-0.5	2.92	0.0325	-2	0.2	999	0.0044708	FALSE
ENSMUSG00000034973	DOPEY1	dopey family member 1	None	protein transport|	None	6	-0.9	1.39	2	-1.2	2.07	-1	2.93	0.0325	-2	0.6	1000	0.00447527	FALSE
ENSMUSG00000091821	SRSX	serine-rich, secreted, X-linked	cellular_component|	biological_process|	molecular_function|	5	-1.1	3.45	1	-0.2	0.0832	-1.1	2.91	0.0326	-2	0.9	1001	0.00447975	FALSE
ENSMUSG00000031077	FADD	Fas (TNFRSF6)-associated via death domain	cytosol|cytosol|death-inducing signaling complex|death-inducing signaling complex|CD95 death-inducing signaling complex|neuron projection|cell body|membrane raft|ripoptosome|	positive regulation of T cell mediated cytotoxicity|toll-like receptor signaling pathway|MyD88-independent toll-like receptor signaling pathway|positive regulation of adaptive immune response|apoptotic process|apoptotic process|activation of cysteine-type endopeptidase activity involved in apoptotic process|extrinsic apoptotic signaling pathway via death domain receptors|viral process|positive re…	protease binding|death receptor binding|tumor necrosis factor receptor binding|protein binding|tumor necrosis factor receptor superfamily binding|death effector domain binding|identical protein binding|	3	-1.2	3.35	2	-0.6	0.115	-0.9	2.91	0.0326	-2	0.8	1002	0.00448422	FALSE
ENSMUSG00000021994	WNT5A	wingless-type MMTV integration site family, member 5A	extracellular region|proteinaceous extracellular matrix|extracellular space|endoplasmic reticulum lumen|Golgi lumen|plasma membrane|cell surface|clathrin-coated endocytic vesicle membrane|extracellular vesicular exosome|	activation of MAPK activity|ameboidal cell migration|establishment of planar polarity|somitogenesis|epithelial to mesenchymal transition|neural tube closure|positive regulation of endothelial cell proliferation|heart looping|positive regulation of mesenchymal cell proliferation|lens development in camera-type eye|positive regulation of cytokine secretion involved in immune response|type B pancrea…	sequence-specific DNA binding transcription factor activity|frizzled binding|frizzled-2 binding|receptor tyrosine kinase-like orphan receptor binding|cytokine activity|protein domain specific binding|transcription regulatory region DNA binding|receptor agonist activity|	7	-0.8	1.12	4	-0.8	2	-0.8	2.91	0.0326	-2	0.4	1003	0.0044887	FALSE
ENSMUSG00000053581	ZFAND2A	zinc finger, AN1-type domain 2A	nucleus|cytoplasm|	None	zinc ion binding|	6	-0.5	1.34	3	-0.6	1.79	-0.6	2.91	0.0326	-2	0.6	1004	0.00449318	FALSE
ENSMUSG00000061887	SSBP3	single stranded DNA binding protein 3	nucleus|protein complex|	transcription, DNA-templated|protein complex assembly|positive regulation of cell proliferation|prechordal plate formation|midbrain-hindbrain boundary initiation|positive regulation of transcription from RNA polymerase II promoter|head morphogenesis|positive regulation of anterior head development|	single-stranded DNA binding|	9	-1	1.89	4	-0.7	1.3	-0.7	2.91	0.0326	-2	0.2	1005	0.00449765	FALSE
ENSMUSG00000037570	MCRS1	microspherule protein 1	histone acetyltransferase complex|nucleus|nucleoplasm|cytoplasm|Ino80 complex|MLL1 complex|	DNA repair|DNA recombination|chromatin organization|transcription, DNA-templated|regulation of transcription, DNA-templated|cellular protein modification process|histone H4-K5 acetylation|histone H4-K8 acetylation|histone H4-K16 acetylation|	protein binding|histone acetyltransferase activity (H4-K5 specific)|histone acetyltransferase activity (H4-K8 specific)|histone acetyltransferase activity (H4-K16 specific)|	4	-1.6	4.29	2	0	0	-1.6	2.89	0.0332	-3	0.5	1006	0.00450213	FALSE
ENSMUSG00000091491	VMN2R97	vomeronasal 2, receptor 97	cellular_component|plasma membrane|membrane|integral component of membrane|	signal transduction|G-protein coupled receptor signaling pathway|biological_process|	molecular_function|signal transducer activity|G-protein coupled receptor activity|	1	-1.3	3.09	1	-0.5	0.448	-1.3	2.9	0.0332	-2	1.3	1007	0.0045066	FALSE
ENSMUSG00000041703	ZIC5	Zic family member 5	nucleus|	neural tube closure|regulation of transcription, DNA-templated|cell differentiation|forebrain development|	DNA binding|sequence-specific DNA binding transcription factor activity|metal ion binding|	9	-0.7	1.19	3	-1.3	2.31	-0.9	2.89	0.0332	-2	0.2	1008	0.00451108	FALSE
ENSMUSG00000021379	ID4	inhibitor of DNA binding 4, dominant negative helix-loop-helix protein	nucleus|cytoplasm|	G1/S transition of mitotic cell cycle|negative regulation of transcription from RNA polymerase II promoter|regulation of transcription from RNA polymerase II promoter|neuroblast proliferation|positive regulation of cell proliferation|hippocampus development|cerebral cortex neuron differentiation|central nervous system myelination|cellular protein localization|fat cell differentiation|negative reg…	RNA polymerase II transcription factor binding|transcription corepressor activity|protein binding|protein dimerization activity|	10	-0.9	3.22	8	-0.2	0.62	-0.5	2.9	0.0332	-2.5	0.2	1009	0.00451555	FALSE
ENSMUSG00000027919	LCE1G	late cornified envelope 1G	cellular_component|	biological_process|	protein binding|	7	-1.2	2.75	3	-0.8	0.454	-0.9	2.87	0.0334	-2	0.4	1010	0.00452003	FALSE
ENSMUSG00000092109	GM9376	predicted gene 9376	cellular_component|nucleus|	biological_process|	DNA binding|	7	-0.6	1.17	2	-1.2	2.34	-0.9	2.88	0.0334	-2	0.5	1011	0.0045245	FALSE
ENSMUSG00000098549	GM5269	predicted gene 5269	None	None	None	2	-1.3	2.83	2	-0.7	0.65	-0.9	2.88	0.0334	-2	1	1012	0.00452898	FALSE
ENSMUSG00000090765	GM17686	N/A	None	None	None	7	-0.8	2.47	2	-0.8	0.583	-0.8	2.87	0.0334	-3	0.4	1013	0.00453345	FALSE
ENSMUSG00000058756	THRA	thyroid hormone receptor, alpha	nucleus|nucleoplasm|cytosol|	cartilage condensation|ossification|regulation of thyroid hormone mediated signaling pathway|regulation of transcription from RNA polymerase II promoter|transcription from RNA polymerase II promoter|transcription initiation from RNA polymerase II promoter|learning or memory|regulation of heart contraction|female courtship behavior|response to cold|hormone-mediated signaling pathway|gene expressio…	steroid receptor RNA activator RNA binding|sequence-specific DNA binding transcription factor activity|steroid hormone receptor activity|thyroid hormone receptor activity|protein binding|transcription factor binding|zinc ion binding|TBP-class protein binding|protein domain specific binding|chromatin DNA binding|protein complex binding|sequence-specific DNA binding|transcription regulatory region …	8	-1.1	3.98	4	-0.1	0.0919	-0.7	2.87	0.0334	-3	0.1	1014	0.00453793	FALSE
ENSMUSG00000022105	RB1	retinoblastoma 1	chromatin|nucleus|nucleoplasm|spindle|SWI/SNF complex|PML body|Rb-E2F complex|	cell cycle checkpoint|G1/S transition of mitotic cell cycle|regulation of transcription involved in G1/S transition of mitotic cell cycle|mitotic cell cycle|chromatin remodeling|transcription, DNA-templated|negative regulation of protein kinase activity|cell cycle arrest|negative regulation of transcription from RNA polymerase II promoter during mitosis|mitotic cell cycle checkpoint|Ras protein s…	core promoter binding|RNA polymerase II activating transcription factor binding|DNA binding|sequence-specific DNA binding transcription factor activity|transcription coactivator activity|protein binding|transcription factor binding|kinase binding|ubiquitin protein ligase binding|identical protein binding|androgen receptor binding|phosphoprotein binding|	5	-0.8	2.55	3	-1	0.586	-0.9	2.88	0.0334	-2	0.6	1015	0.0045424	FALSE
ENSMUSG00000035601	TRMT10B	tRNA methyltransferase 10 homolog B (S. cerevisiae)	None	methylation|	methyltransferase activity|	9	-0.7	2.76	5	-1.2	0.55	-0.7	2.86	0.0335	-2	0.2	1016	0.00454688	FALSE
ENSMUSG00000031520	VEGFC	vascular endothelial growth factor C	extracellular region|extracellular space|membrane|platelet alpha granule lumen|	angiogenesis|positive regulation of neuroblast proliferation|platelet degranulation|substrate-dependent cell migration|signal transduction|blood coagulation|positive regulation of cell proliferation|organ morphogenesis|morphogenesis of embryonic epithelium|platelet activation|regulation of vascular endothelial growth factor receptor signaling pathway|positive regulation of protein autophosphoryla…	protein binding|growth factor activity|chemoattractant activity|vascular endothelial growth factor receptor 3 binding|	9	-0.7	1.66	5	-0.5	1.58	-0.5	2.86	0.0335	-2	0.3	1017	0.00455135	FALSE
ENSMUSG00000031292	CDKL5	cyclin-dependent kinase-like 5	nucleus|cytoplasm|ruffle membrane|dendrite cytoplasm|dendritic growth cone|	neuron migration|protein phosphorylation|positive regulation of Rac GTPase activity|positive regulation of axon extension|protein autophosphorylation|regulation of dendrite development|positive regulation of dendrite morphogenesis|regulation of cell cycle|	protein kinase activity|protein serine/threonine kinase activity|cyclin-dependent protein serine/threonine kinase activity|ATP binding|kinase activity|Rac GTPase binding|	6	-0.6	1.75	1	-0.9	1.46	-0.8	2.85	0.0337	-2	0.8	1018	0.00455583	FALSE
ENSMUSG00000017064	PRL5A1	prolactin family 5, subfamily a, member 1	cellular_component|extracellular region|	biological_process|	molecular_function|hormone activity|	5	-0.7	1.96	2	-1	1.25	-1	2.84	0.0338	-2	0.7	1019	0.0045603	FALSE
ENSMUSG00000073158	9030624G23RIK	RIKEN cDNA 9030624G23 gene	cellular_component|	biological_process|	molecular_function|	2	-0.5	0.48	2	-0.8	2.7	-0.8	2.84	0.0338	-2	1.1	1020	0.00456478	FALSE
ENSMUSG00000039789	ZFP597	zinc finger protein 597	cellular_component|	biological_process|	molecular_function|metal ion binding|	10	-1	3.9	3	0	0	-0.5	2.84	0.0338	-2.9	0.1	1021	0.00456926	FALSE
ENSMUSG00000040732	ERG	v-ets avian erythroblastosis virus E26 oncogene homolog	nucleus|cytoplasm|ribonucleoprotein complex|	regulation of transcription from RNA polymerase II promoter|transcription from RNA polymerase II promoter|protein phosphorylation|signal transduction|multicellular organismal development|cell proliferation|cell differentiation|	sequence-specific DNA binding RNA polymerase II transcription factor activity|DNA binding|signal transducer activity|protein binding|sequence-specific DNA binding|	7	-0.6	2.2	3	-0.6	0.826	-0.6	2.84	0.0338	-2	0.6	1022	0.00457373	FALSE
ENSMUSG00000031880	RRAD	Ras-related associated with diabetes	plasma membrane|	GTP catabolic process|small GTPase mediated signal transduction|	GTPase activity|protein binding|calmodulin binding|GTP binding|	7	-0.7	1.48	6	-0.8	1.57	-0.7	2.84	0.0338	-2	0.2	1023	0.00457821	FALSE
ENSMUSG00000010505	MYT1	myelin transcription factor 1	nucleus|	transcription, DNA-templated|regulation of transcription, DNA-templated|nervous system development|cell differentiation|	enhancer sequence-specific DNA binding|sequence-specific DNA binding transcription factor activity|zinc ion binding|	7	-1	2.83	3	-0.4	0.689	-0.7	2.83	0.0339	-2	0.4	1024	0.00458268	FALSE
ENSMUSG00000021224	NUMB	numb homolog (Drosophila)	nucleus|early endosome|plasma membrane|integral component of plasma membrane|basolateral plasma membrane|extrinsic component of plasma membrane|apical part of cell|	Notch signaling pathway|axon guidance|lateral ventricle development|neuroblast division in subventricular zone|positive regulation of polarized epithelial cell differentiation|adherens junction organization|negative regulation of Notch signaling pathway|positive regulation of neurogenesis|lung epithelial cell differentiation|	protein binding|beta-catenin binding|alpha-catenin binding|cadherin binding|	7	-0.5	1.83	4	-0.6	1.22	-0.6	2.83	0.0339	-2	0.4	1025	0.00458716	FALSE
ENSMUSG00000028796	PHC2	polyhomeotic homolog 2 (Drosophila)	nucleus|nucleoplasm|PcG protein complex|PRC1 complex|	multicellular organismal development|spermatogenesis|	DNA binding|protein binding|zinc ion binding|	8	-0.8	2.1	3	-0.6	0.949	-0.8	2.83	0.0339	-2	0.4	1026	0.00459163	FALSE
ENSMUSG00000038268	OVCA2	ovarian tumor suppressor candidate 2	nucleus|cytoplasm|	metabolic process|response to retinoic acid|	hydrolase activity|	9	-0.8	3.22	8	0	0	-0.7	2.83	0.0339	-2	0.1	1027	0.00459611	FALSE
ENSMUSG00000005892	TRH	thyrotropin-releasing hormone	extracellular region|nucleus|plasma membrane|secretory granule|	response to hypoxia|histamine metabolic process|signal transduction|cell-cell signaling|adult walking behavior|response to cold|response to glucose|hormone-mediated signaling pathway|negative regulation of glutamate secretion|positive regulation of gamma-aminobutyric acid secretion|positive regulation of insulin secretion|eating behavior|response to ethanol|response to corticosterone|negative reg…	neuropeptide hormone activity|thyrotropin-releasing hormone activity|	7	-1	1.99	5	-0.5	1.54	-0.6	2.82	0.034	-2	0.3	1028	0.00460058	FALSE
ENSMUSG00000023353	AGAP3	ArfGAP with GTPase domain, ankyrin repeat and PH domain 3	nucleus|cytoplasm|membrane|cell periphery|	protein import into nucleus, translocation|GTP catabolic process|small GTPase mediated signal transduction|regulation of ARF GTPase activity|cellular response to reactive oxygen species|proteasome-mediated ubiquitin-dependent protein catabolic process|positive regulation of GTPase activity|	GTPase activity|GTP binding|ARF GTPase activator activity|zinc ion binding|polyubiquitin binding|	4	-1	3.19	2	-0.3	0.325	-0.9	2.82	0.034	-3	0.5	1029	0.00460506	FALSE
ENSMUSG00000072476	GM9008	ring finger protein 26 pseudogene	None	None	None	5	-1	4.33	3	0	0	-0.9	2.82	0.034	-3	0.3	1030	0.00460953	FALSE
ENSMUSG00000020399	HAVCR2	hepatitis A virus cellular receptor 2	integral component of membrane|extracellular vesicular exosome|	None	None	6	-0.7	1.14	1	-1.1	2.13	-1.1	2.81	0.0341	-2	0.8	1031	0.00461401	FALSE
ENSMUSG00000095634	GM20816	predicted gene, 20816	None	None	None	6	-0.8	1.48	2	-1.2	1.72	-1.2	2.81	0.0341	-2	0.6	1032	0.00461848	FALSE
ENSMUSG00000030001	FIGLA	folliculogenesis specific basic helix-loop-helix	nucleus|transcription factor complex|	transcription, DNA-templated|regulation of transcription, DNA-templated|multicellular organismal development|oocyte development|	transcription factor binding|sequence-specific DNA binding|protein dimerization activity|	9	-0.7	1.56	5	-0.6	1.48	-0.7	2.81	0.0341	-2.9	0.1	1033	0.00462296	FALSE
ENSMUSG00000028664	EPHB2	EPH receptor B2	integral component of plasma membrane|axon|dendrite|neuronal cell body|	angiogenesis|urogenital system development|nervous system development|axon guidance|axon guidance|axonal fasciculation|learning|phosphorylation|peptidyl-tyrosine phosphorylation|optic nerve morphogenesis|central nervous system projection neuron axonogenesis|corpus callosum development|retinal ganglion cell axon guidance|inner ear morphogenesis|ephrin receptor signaling pathway|positive regulation…	protein tyrosine kinase activity|transmembrane-ephrin receptor activity|transmembrane-ephrin receptor activity|receptor binding|protein binding|ATP binding|axon guidance receptor activity|	9	-0.4	0.267	4	-0.9	3	-0.8	2.81	0.0341	-2	0.3	1034	0.00462743	FALSE
ENSMUSG00000059669	TAF1B	TATA box binding protein (TBP)-associated factor, RNA polymerase I, B, 63kDa	nucleus|nucleoplasm|extracellular vesicular exosome|RNA polymerase I core factor complex|	RNA polymerase I transcriptional preinitiation complex assembly at the promoter for the nuclear large rRNA transcript|transcription, DNA-templated|regulation of transcription, DNA-templated|transcription from RNA polymerase I promoter|transcription initiation from RNA polymerase I promoter|transcription elongation from RNA polymerase I promoter|termination of RNA polymerase I transcription|gene e…	RNA polymerase I CORE element sequence-specific DNA binding|RNA polymerase I CORE element sequence-specific DNA binding transcription factor recruiting transcription factor activity|sequence-specific DNA binding transcription factor activity|protein binding|TBP-class protein binding|metal ion binding|	7	-0.5	1.23	2	-0.8	1.92	-0.8	2.8	0.0344	-3	0.4	1035	0.00463191	FALSE
ENSMUSG00000035441	MYO1D	myosin ID	endosome|smooth endoplasmic reticulum|myosin complex|axolemma|extracellular vesicular exosome|	ATP catabolic process|negative regulation of phosphatase activity|early endosome to recycling endosome transport|	microfilament motor activity|actin binding|calmodulin binding|ATP binding|actin-dependent ATPase activity|calcium-dependent protein binding|	5	-0.9	3.14	2	-0.6	0.115	-0.8	2.8	0.0344	-2	0.6	1036	0.00463638	FALSE
ENSMUSG00000022389	TEF	thyrotrophic embryonic factor	nucleus|	transcription, DNA-templated|regulation of transcription from RNA polymerase II promoter|positive regulation of transcription from RNA polymerase II promoter|rhythmic process|	double-stranded DNA binding|sequence-specific DNA binding transcription factor activity|protein homodimerization activity|sequence-specific DNA binding|protein heterodimerization activity|	7	-1.1	1.83	3	-0.6	1.27	-0.8	2.8	0.0344	-3	0.3	1037	0.00464086	FALSE
ENSMUSG00000024891	SLC29A2	solute carrier family 29 (equilibrative nucleoside transporter), member 2	nucleolus|plasma membrane|integral component of plasma membrane|basolateral plasma membrane|nuclear membrane|	nucleobase-containing compound metabolic process|cell proliferation|nucleoside transport|transmembrane transport|nucleoside transmembrane transport|nucleoside transmembrane transport|	nucleoside transmembrane transporter activity|	8	-0.6	1	4	-0.8	2.04	-0.7	2.79	0.0345	-2	0.3	1038	0.00464533	FALSE
ENSMUSG00000028747	HTR6	5-hydroxytryptamine (serotonin) receptor 6, G protein-coupled	plasma membrane|integral component of plasma membrane|cilium|dendrite|	G-protein coupled receptor signaling pathway, coupled to cyclic nucleotide second messenger|serotonin receptor signaling pathway|synaptic transmission|brain development|learning|negative regulation of glutamate secretion|negative regulation of gamma-aminobutyric acid secretion|positive regulation of gamma-aminobutyric acid secretion|negative regulation of acetylcholine secretion, neurotransmissio…	histamine receptor activity|serotonin receptor activity|protein binding|	7	-1.2	4.24	5	-0.2	0.244	-0.8	2.79	0.0345	-2	0.1	1039	0.00464981	FALSE
ENSMUSG00000063522	2010109I03RIK	RIKEN cDNA 2010109I03 gene	cellular_component|	biological_process|	molecular_function|	8	-1	2.86	4	-0.2	0.442	-0.7	2.79	0.0345	-2.8	0.3	1040	0.00465429	FALSE
ENSMUSG00000000320	ALOX12	arachidonate 12-lipoxygenase	cytoplasm|cytosol|cytosol|membrane|sarcolemma|extracellular vesicular exosome|	cellular component movement|aging|positive regulation of cell proliferation|positive regulation of cell proliferation|positive regulation of endothelial cell migration|positive regulation of gene expression|negative regulation of muscle cell apoptotic process|arachidonic acid metabolic process|arachidonic acid metabolic process|arachidonic acid metabolic process|lipoxygenase pathway|lipoxygenase …	arachidonate 12-lipoxygenase activity|arachidonate 12-lipoxygenase activity|iron ion binding|protein binding|linoleate 13S-lipoxygenase activity|oxidoreductase activity, acting on single donors with incorporation of molecular oxygen, incorporation of two atoms of oxygen|hepoxilin-epoxide hydrolase activity|hepoxilin A3 synthase activity|	9	-0.9	4.08	6	0	0	-0.6	2.79	0.0345	-2	0.1	1041	0.00465876	FALSE
ENSMUSG00000043051	DISC1	disrupted in schizophrenia 1	mitochondrion|centrosome|microtubule|postsynaptic density|cell junction|postsynaptic membrane|	microtubule cytoskeleton organization|neuron migration|positive regulation of neuroblast proliferation|protein localization|regulation of neuron projection development|cerebral cortex radially oriented cell migration|cell proliferation in forebrain|positive regulation of Wnt signaling pathway|TOR signaling|mitochondrial calcium ion homeostasis|canonical Wnt signaling pathway|regulation of synapse…	protein binding|	6	-1	2.75	4	-0.3	0.29	-0.9	2.79	0.0345	-3	0.3	1042	0.00466324	FALSE
ENSMUSG00000064330	PDE6H	phosphodiesterase 6H, cGMP-specific, cone, gamma	None	activation of MAPK activity|visual perception|metabolic process|negative regulation of catalytic activity|positive regulation of epidermal growth factor receptor signaling pathway|positive regulation of G-protein coupled receptor protein signaling pathway|response to stimulus|	enzyme inhibitor activity|cGMP binding|3',5'-cyclic-GMP phosphodiesterase activity|	8	-0.7	2.19	3	-1	0.831	-1	2.79	0.0345	-3	0.2	1043	0.00466771	FALSE
ENSMUSG00000091402	BC048943	N/A	None	None	None	6	-0.5	0.778	1	-1.2	2.56	-1.2	2.79	0.0345	-2	0.8	1044	0.00467219	FALSE
ENSMUSG00000038976	PPP1R9B	protein phosphatase 1, regulatory subunit 9B	protein phosphatase type 1 complex|nucleoplasm|cytoplasm|plasma membrane|adherens junction|lamellipodium|filopodium|cortical actin cytoskeleton|ruffle membrane|dendritic spine|synapse|	regulation of cell growth by extracellular stimulus|regulation of protein phosphorylation|actin filament organization|cell cycle arrest|regulation of exit from mitosis|RNA splicing|dendrite development|cell migration|calcium-mediated signaling|negative regulation of cell growth|regulation of cell proliferation|negative regulation of catalytic activity|filopodium assembly|cellular response to morp…	actin binding|protein phosphatase inhibitor activity|protein binding|protein phosphatase 1 binding|	10	-0.7	3.2	4	0	0	-0.7	2.78	0.0347	-2.9	0.3	1045	0.00467666	FALSE
ENSMUSG00000032599	IP6K2	inositol hexakisphosphate kinase 2	nucleus|nucleoplasm|intermediate filament cytoskeleton|	phosphate ion transport|cytokine-mediated signaling pathway|negative regulation of cell growth|positive regulation of apoptotic process|inositol phosphate metabolic process|small molecule metabolic process|phosphatidylinositol phosphorylation|type I interferon signaling pathway|	inositol hexakisphosphate 5-kinase activity|ATP binding|inositol-1,4,5-trisphosphate 3-kinase activity|inositol hexakisphosphate 1-kinase activity|inositol hexakisphosphate 3-kinase activity|	8	-0.7	1.83	5	-0.8	1.18	-0.8	2.78	0.0347	-2	0.3	1046	0.00468114	FALSE
ENSMUSG00000015016	ACSF3	acyl-CoA synthetase family member 3	mitochondrion|	fatty acid metabolic process|fatty acid biosynthetic process|malonate catabolic process|	ATP binding|acid-thiol ligase activity|malonyl-CoA synthetase activity|	6	-0.6	0.28	2	-1	2.85	-0.8	2.78	0.0347	-2	0.7	1047	0.00468561	FALSE
ENSMUSG00000032239	RP9	retinitis pigmentosa 9 (autosomal dominant)	nucleus|signal recognition particle receptor complex|	RNA splicing|cognition|	protein binding|zinc ion binding|poly(A) RNA binding|	8	-0.1	0.253	1	-1.3	3.91	-1.3	2.78	0.0347	-2	0.6	1048	0.00469009	FALSE
ENSMUSG00000076586	IGKV8-21	immunoglobulin kappa variable 8-21	None	None	None	5	-1.2	3.23	1	-0.3	0.157	-1.2	2.77	0.035	-2	0.9	1049	0.00469456	FALSE
ENSMUSG00000006378	GCAT	glycine C-acetyltransferase	nucleus|mitochondrion|	cellular amino acid metabolic process|biosynthetic process|L-threonine catabolic process to glycine|	glycine C-acetyltransferase activity|pyridoxal phosphate binding|	6	-0.8	2.27	5	-0.6	0.785	-0.7	2.76	0.0352	-2	0.4	1050	0.00469904	FALSE
ENSMUSG00000062199	OLFR1465	olfactory receptor 1465	plasma membrane|membrane|integral component of membrane|	signal transduction|G-protein coupled receptor signaling pathway|sensory perception of smell|response to stimulus|detection of chemical stimulus involved in sensory perception of smell|	signal transducer activity|G-protein coupled receptor activity|olfactory receptor activity|	8	-0.7	2.09	3	-0.5	0.888	-0.7	2.74	0.0354	-2	0.5	1051	0.00470351	FALSE
ENSMUSG00000026185	IGFBP5	insulin-like growth factor binding protein 5	extracellular region|extracellular region|insulin-like growth factor binding protein complex|	regulation of cell growth|osteoblast differentiation|glucose metabolic process|signal transduction|regulation of glucose metabolic process|negative regulation of smooth muscle cell migration|negative regulation of translation|negative regulation of cell migration|hair follicle morphogenesis|intracellular signal transduction|glucose homeostasis|positive regulation of insulin-like growth factor rec…	fibronectin binding|protein binding|insulin-like growth factor I binding|	10	-0.8	2.97	6	-0.3	0.566	-0.3	2.74	0.0354	-1.9	0.2	1052	0.00470799	FALSE
ENSMUSG00000052629	GM9885	predicted gene 9885	cellular_component|	biological_process|	molecular_function|	9	-0.6	1.3	6	-0.7	1.7	-0.6	2.74	0.0354	-2	0.2	1053	0.00471246	FALSE
ENSMUSG00000043639	RBM20	RNA binding motif protein 20	nucleus|	mRNA processing|heart development|RNA splicing|positive regulation of RNA splicing|	nucleotide binding|RNA binding|zinc ion binding|	9	-0.9	1.74	8	-0.5	1.21	-0.5	2.75	0.0354	-2.5	0.3	1054	0.00471694	FALSE
ENSMUSG00000049676	CATSPERG1	catsper channel auxiliary subunit gamma 1	cellular_component|membrane|integral component of membrane|CatSper complex|sperm principal piece|	biological_process|	molecular_function|	8	0	0	4	-1.6	4.99	-1.3	2.74	0.0354	-3	0	1055	0.00472141	FALSE
ENSMUSG00000001157	GMCL1	germ cell-less, spermatogenesis associated 1	nuclear envelope|nuclear matrix|	regulation of transcription, DNA-templated|multicellular organismal development|spermatogenesis|cell differentiation|	None	6	-0.8	0.977	4	-1.4	2.65	-1	2.75	0.0354	-2	0.3	1056	0.00472589	FALSE
ENSMUSG00000071000	OLFR155	olfactory receptor 155	plasma membrane|integral component of plasma membrane|membrane|integral component of membrane|	signal transduction|G-protein coupled receptor signaling pathway|G-protein coupled receptor signaling pathway|sensory perception of smell|sensory perception of smell|response to stimulus|detection of chemical stimulus involved in sensory perception of smell|	signal transducer activity|G-protein coupled receptor activity|olfactory receptor activity|olfactory receptor activity|	9	-0.3	1.16	3	-1.1	2.08	-0.7	2.74	0.0354	-2	0.3	1057	0.00473037	FALSE
ENSMUSG00000025558	DOCK9	dedicator of cytokinesis 9	cellular_component|cytosol|endomembrane system|membrane|	small GTPase mediated signal transduction|blood coagulation|biological_process|positive regulation of Rho GTPase activity|	Rho guanyl-nucleotide exchange factor activity|protein binding|Rho GTPase binding|	7	-0.7	1.42	4	-0.6	1.53	-0.6	2.74	0.0354	-2	0.4	1058	0.00473484	FALSE
ENSMUSG00000096355	IGHV8-4	immunoglobulin heavy variable V8-4	None	None	None	5	-1	1.05	2	-1	1.88	-1	2.74	0.0354	-2	0.8	1059	0.00473932	FALSE
ENSMUSG00000050541	ADRA1B	adrenoceptor alpha 1B	nucleus|plasma membrane|integral component of plasma membrane|nuclear membrane|	blood vessel remodeling|response to amphetamine|vasoconstriction of artery involved in baroreceptor response to lowering of systemic arterial blood pressure|positive regulation of heart rate by epinephrine-norepinephrine|positive regulation of the force of heart contraction by epinephrine-norepinephrine|G-protein coupled receptor signaling pathway|adenylate cyclase-modulating G-protein coupled re…	alpha1-adrenergic receptor activity|protein heterodimerization activity|	7	-0.5	1	4	-0.9	2.3	-0.6	2.75	0.0354	-2	0.4	1060	0.00474379	FALSE
ENSMUSG00000022883	ROBO1	roundabout, axon guidance receptor, homolog 1 (Drosophila)	cytoplasm|plasma membrane|integral component of plasma membrane|cell surface|axolemma|	cell migration involved in sprouting angiogenesis|activation of cysteine-type endopeptidase activity involved in apoptotic process|cell adhesion|homophilic cell adhesion|nervous system development|axon guidance|axon midline choice point recognition|chemorepulsion involved in postnatal olfactory bulb interneuron migration|negative regulation of mammary gland epithelial cell proliferation|Roundabou…	protein binding|axon guidance receptor activity|LRR domain binding|identical protein binding|protein heterodimerization activity|	7	-0.7	2.89	6	-0.4	0.447	-0.6	2.74	0.0354	-2	0.3	1061	0.00474827	FALSE
ENSMUSG00000098753	PYURF	PIGY upstream reading frame	glycosylphosphatidylinositol-N-acetylglucosaminyltransferase (GPI-GnT) complex|mitochondrion|endoplasmic reticulum membrane|	GPI anchor biosynthetic process|positive regulation of metabolic process|	protein binding|	7	-0.6	1.56	5	-0.6	1.36	-0.6	2.73	0.0355	-2	0.3	1062	0.00475274	FALSE
ENSMUSG00000028602	TNFRSF8	tumor necrosis factor receptor superfamily, member 8	cytoplasm|plasma membrane|integral component of membrane|extracellular vesicular exosome|	signal transduction|negative regulation of cell proliferation|tumor necrosis factor-mediated signaling pathway|positive regulation of tumor necrosis factor biosynthetic process|positive regulation of apoptotic process|positive regulation of TRAIL biosynthetic process|cellular response to mechanical stimulus|	transmembrane signaling receptor activity|tumor necrosis factor-activated receptor activity|	6	-0.7	1.99	1	-0.7	0.923	-0.7	2.73	0.0355	-2	0.8	1063	0.00475722	FALSE
ENSMUSG00000043162	PYURF	PIGY upstream reading frame	glycosylphosphatidylinositol-N-acetylglucosaminyltransferase (GPI-GnT) complex|mitochondrion|endoplasmic reticulum membrane|	GPI anchor biosynthetic process|positive regulation of metabolic process|	protein binding|	7	-0.6	1.56	5	-0.6	1.36	-0.6	2.73	0.0355	-2	0.3	1064	0.00476169	FALSE
ENSMUSG00000026946	NMI	N-myc (and STAT) interactor	nucleus|cytoplasm|	transcription from RNA polymerase II promoter|inflammatory response|JAK-STAT cascade|regulation of RNA biosynthetic process|	transcription cofactor activity|protein binding|	9	-1.9	4.15	5	-0.3	0.719	-0.9	2.71	0.0355	-3.8	0	1065	0.00476617	FALSE
ENSMUSG00000026388	3110009E18RIK	RIKEN cDNA 3110009E18 gene	cellular_component|	biological_process|	molecular_function|	7	-0.8	3.08	5	0	0	-0.8	2.72	0.0355	-2	0.2	1066	0.00477064	FALSE
ENSMUSG00000033055	ANKRD54	ankyrin repeat domain 54	nucleus|cytoplasm|midbody|	nucleocytoplasmic transport|positive regulation of erythrocyte differentiation|regulation of protein kinase activity|regulation of intracellular signal transduction|	protein kinase regulator activity|protein complex binding|	6	-0.9	1.46	3	-1.1	1.53	-1	2.73	0.0355	-3	0.3	1067	0.00477512	FALSE
ENSMUSG00000078866	GM14420	predicted gene 14420	cellular_component|	biological_process|	molecular_function|metal ion binding|	5	-1.4	2.3	4	-0.3	0.798	-1	2.73	0.0355	-3	0.2	1068	0.00477959	FALSE
ENSMUSG00000091285	GM17430	N/A	None	None	None	6	-0.9	2.92	4	-0.4	0.4	-0.6	2.72	0.0355	-2	0.4	1069	0.00478407	FALSE
ENSMUSG00000021470	ERCC6L2	excision repair cross-complementation group 6-like 2	nucleus|mitochondrion|microtubule organizing center|	ATP catabolic process|DNA repair|	DNA binding|ATP binding|ATP-dependent helicase activity|	9	-0.9	3.43	4	-0.3	0.0181	-0.7	2.73	0.0355	-2.8	0.2	1070	0.00478854	FALSE
ENSMUSG00000021221	DPF3	D4, zinc and double PHD fingers, family 3	nBAF complex|	transcription, DNA-templated|regulation of transcription, DNA-templated|nervous system development|biological_process|chromatin modification|	zinc ion binding|	6	-0.6	1.52	3	-0.6	1.39	-0.6	2.71	0.0355	-2	0.8	1071	0.00479302	FALSE
ENSMUSG00000037784	DZIP1L	DAZ interacting zinc finger protein 1-like	centriole|ciliary basal body|	cilium assembly|	metal ion binding|	9	-0.6	1.76	5	-0.8	1.22	-0.8	2.73	0.0355	-2	0.2	1072	0.00479749	FALSE
ENSMUSG00000096261	GM20847	predicted gene, 20847	None	None	None	5	-0.9	1.24	2	-1.2	1.72	-1.2	2.7	0.0356	-2	0.7	1073	0.00480197	FALSE
ENSMUSG00000011256	ADAM19	ADAM metallopeptidase domain 19	integral component of membrane|	membrane protein ectodomain proteolysis|heart development|	metalloendopeptidase activity|zinc ion binding|SH3 domain binding|	9	-0.6	2.52	6	-0.6	0.347	-0.6	2.7	0.0356	-2	0.3	1074	0.00480644	FALSE
ENSMUSG00000023224	SERPING1	serpin peptidase inhibitor, clade G (C1 inhibitor), member 1	extracellular region|extracellular region|extracellular space|extracellular space|platelet alpha granule lumen|extracellular vesicular exosome|blood microparticle|	negative regulation of complement activation, lectin pathway|platelet degranulation|complement activation, classical pathway|blood coagulation|blood coagulation, intrinsic pathway|blood circulation|negative regulation of endopeptidase activity|platelet activation|fibrinolysis|innate immune response|	serine-type endopeptidase inhibitor activity|protein binding|	5	-0.9	3.54	3	-0.3	0.0955	-0.8	2.7	0.0356	-2	0.5	1075	0.00481092	FALSE
ENSMUSG00000020992	4930512B01RIK	RIKEN cDNA 4930512B01 gene	cellular_component|	biological_process|	molecular_function|	10	-0.7	1.27	3	-1.3	2.19	-1.1	2.7	0.0356	-2	0.2	1076	0.0048154	FALSE
ENSMUSG00000093794	GM21275	predicted gene, 21275	None	None	None	5	-0.9	1.24	2	-1.2	1.72	-1.2	2.7	0.0356	-2	0.7	1077	0.00481987	FALSE
ENSMUSG00000096410	IGHV1-19	immunoglobulin heavy variable V1-19	None	None	None	8	-0.3	1.09	5	-0.6	1.94	-0.6	2.7	0.0356	-2	0.3	1078	0.00482434	FALSE
ENSMUSG00000095679	GM20848	predicted gene, 20848	None	None	None	5	-0.9	1.24	2	-1.2	1.72	-1.2	2.7	0.0356	-2	0.7	1079	0.00482882	FALSE
ENSMUSG00000051989	SMIM11	small integral membrane protein 11	cellular_component|integral component of membrane|	biological_process|	molecular_function|	6	-1	0.589	3	-0.9	2.3	-0.9	2.7	0.0356	-2	0.6	1080	0.0048333	FALSE
ENSMUSG00000095613	GM20934	predicted gene, 20934	None	None	None	5	-0.9	1.24	2	-1.2	1.72	-1.2	2.7	0.0356	-2	0.7	1081	0.00483777	FALSE
ENSMUSG00000031326	CDX4	caudal type homeobox 4	nucleus|	negative regulation of transcription from RNA polymerase II promoter|blood vessel development|transcription, DNA-templated|anterior/posterior pattern specification|positive regulation of transcription from RNA polymerase II promoter|positive regulation of transcription from RNA polymerase II promoter|labyrinthine layer development|	RNA polymerase II core promoter proximal region sequence-specific DNA binding|RNA polymerase II core promoter proximal region sequence-specific DNA binding transcription factor activity involved in positive regulation of transcription|RNA polymerase II core promoter proximal region sequence-specific DNA binding transcription factor activity involved in positive regulation of transcription|	8	-0.8	3.51	5	-0.4	0.235	-0.7	2.7	0.0356	-3	0.1	1082	0.00484225	FALSE
ENSMUSG00000046311	ZFP62	ZFP62 zinc finger protein	nucleus|	transcription, DNA-templated|regulation of transcription, DNA-templated|	nucleic acid binding|metal ion binding|	5	-0.9	3.33	2	0	0	-0.8	2.69	0.0359	-2	0.7	1083	0.00484672	FALSE
ENSMUSG00000028089	CHD1L	chromodomain helicase DNA binding protein 1-like	nucleus|cytoplasm|plasma membrane|	ATP catabolic process|ATP catabolic process|DNA repair|chromatin remodeling|cellular response to DNA damage stimulus|DNA duplex unwinding|	nucleotide binding|DNA binding|ATP-dependent DNA helicase activity|protein binding|ATP binding|ATPase activity|	8	-1	2.84	4	-0.2	0.182	-0.9	2.69	0.0359	-2	0.3	1084	0.0048512	FALSE
ENSMUSG00000031494	CD209A	CD209a antigen	cell surface|membrane|integral component of membrane|	endocytosis|regulation of gene expression|regulation of blood coagulation|regulation of T cell proliferation|	mannose binding|carbohydrate binding|metal ion binding|	8	-0.8	2.37	3	-1	0.586	-0.8	2.69	0.0359	-2	0.4	1085	0.00485567	FALSE
ENSMUSG00000034926	DHCR24	24-dehydrocholesterol reductase	Golgi membrane|nucleus|endoplasmic reticulum|endoplasmic reticulum membrane|endoplasmic reticulum membrane|cytosol|cytoskeleton|membrane|integral component of membrane|	cholesterol biosynthetic process|cholesterol biosynthetic process|cholesterol biosynthetic process|cholesterol biosynthetic process|cholesterol biosynthetic process|apoptotic process|response to oxidative stress|cell cycle arrest|Ras protein signal transduction|protein localization|negative regulation of cell proliferation|response to hormone|tissue development|male genitalia development|plasmino…	UDP-N-acetylmuramate dehydrogenase activity|oxidoreductase activity, acting on the CH-CH group of donors, NAD or NADP as acceptor|enzyme binding|peptide antigen binding|delta24-sterol reductase activity|flavin adenine dinucleotide binding|	7	-0.7	4.37	6	0	0	-0.7	2.68	0.036	-3	0.1	1086	0.00486015	FALSE
ENSMUSG00000000134	TFE3	transcription factor binding to IGHM enhancer 3	nucleus|nucleus|cytoplasm|	transcription, DNA-templated|humoral immune response|regulation of osteoclast differentiation|positive regulation of cell adhesion|positive regulation of transcription from RNA polymerase II promoter|positive regulation of transcription from RNA polymerase II promoter|	sequence-specific DNA binding transcription factor activity|transcription regulatory region DNA binding|protein dimerization activity|	7	-0.9	1.64	4	-1.2	1.31	-0.9	2.68	0.036	-2	0.3	1087	0.00486462	FALSE
ENSMUSG00000033961	ZFP446	zinc finger protein 446	extracellular space|nucleus|	transcription, DNA-templated|regulation of transcription, DNA-templated|regulation of transcription from RNA polymerase II promoter|transcription from RNA polymerase II promoter|	sequence-specific DNA binding RNA polymerase II transcription factor activity|DNA binding|metal ion binding|	7	-0.8	2.22	4	-0.5	0.88	-0.6	2.68	0.036	-3	0.3	1088	0.0048691	FALSE
ENSMUSG00000021721	HTR1A	5-hydroxytryptamine (serotonin) receptor 1A, G protein-coupled	plasma membrane|integral component of plasma membrane|	behavioral fear response|G-protein coupled receptor signaling pathway|adenylate cyclase-inhibiting serotonin receptor signaling pathway|serotonin receptor signaling pathway|cell proliferation|positive regulation of cell proliferation|regulation of serotonin secretion|exploration behavior|regulation of dopamine metabolic process|vasoconstriction|serotonin metabolic process|regulation of hormone se…	serotonin receptor activity|serotonin receptor activity|protein binding|	7	-0.8	2.46	3	-0.5	0.565	-0.6	2.66	0.0361	-2	0.5	1089	0.00487357	FALSE
ENSMUSG00000026420	IL24	interleukin 24	extracellular space|endoplasmic reticulum|	apoptotic process|positive regulation of cell proliferation|negative regulation of cell proliferation|negative regulation of cell migration|serine phosphorylation of STAT3 protein|wound healing|positive regulation of tyrosine phosphorylation of Stat3 protein|positive regulation of apoptotic process|negative regulation of apoptotic process|negative regulation of cysteine-type endopeptidase activit…	cytokine activity|	4	-0.8	0.965	1	-1	1.99	-1	2.67	0.0361	-2	1.1	1090	0.00487805	FALSE
ENSMUSG00000094348	GM21333	predicted gene, 21333	None	None	None	6	-0.8	1.28	3	-1.1	1.66	-0.9	2.65	0.0362	-2	0.4	1091	0.00488252	FALSE
ENSMUSG00000095038	GM21573	predicted gene, 21573	None	None	None	6	-0.8	1.28	3	-1.1	1.66	-0.9	2.65	0.0362	-2	0.4	1092	0.004887	FALSE
ENSMUSG00000045896	PAIP2B	poly(A) binding protein interacting protein 2B	cytoplasm|	negative regulation of translational initiation|	translation repressor activity, nucleic acid binding|protein binding|	8	-0.6	1.6	4	-1.2	1.48	-0.6	2.65	0.0362	-2	0.3	1093	0.00489148	FALSE
ENSMUSG00000095867	GM20917	predicted gene, 20917	None	None	None	6	-0.8	1.28	3	-1.1	1.66	-0.9	2.65	0.0362	-2	0.4	1094	0.00489595	FALSE
ENSMUSG00000094739	GM20806	predicted gene, 20806	None	None	None	6	-0.8	1.28	3	-1.1	1.66	-0.9	2.65	0.0362	-2	0.4	1095	0.00490042	FALSE
ENSMUSG00000095381	GM21819	N/A	None	None	None	6	-0.8	1.28	3	-1.1	1.66	-0.9	2.65	0.0362	-2	0.5	1096	0.0049049	FALSE
ENSMUSG00000001496	NKX2-1	NK2 homeobox 1	nucleus|nucleoplasm|transcription factor complex|	negative regulation of transcription from RNA polymerase II promoter|neuron migration|transcription from RNA polymerase II promoter|phospholipid metabolic process|axon guidance|brain development|endoderm development|locomotory behavior|response to hormone|positive regulation of gene expression|negative regulation of epithelial to mesenchymal transition|globus pallidus development|hippocampus deve…	core promoter binding|DNA binding|sequence-specific DNA binding transcription factor activity|RNA polymerase II distal enhancer sequence-specific DNA binding transcription factor activity|protein binding|enzyme binding|sequence-specific DNA binding|transcription regulatory region DNA binding|	9	-0.6	1.93	6	-0.5	0.937	-0.6	2.65	0.0362	-1.9	0.4	1097	0.00490938	FALSE
ENSMUSG00000096836	GM20868	predicted gene, 20868	None	None	None	6	-0.8	1.28	3	-1.1	1.66	-0.9	2.65	0.0362	-2	0.4	1098	0.00491385	FALSE
ENSMUSG00000095496	GM21127	predicted gene, 21127	None	None	None	6	-0.8	1.28	3	-1.1	1.66	-0.9	2.65	0.0362	-2	0.5	1099	0.00491833	FALSE
ENSMUSG00000094645	GM21715	predicted gene, 21715	None	None	None	6	-0.8	1.28	3	-1.1	1.66	-0.9	2.65	0.0362	-2	0.5	1100	0.0049228	FALSE
ENSMUSG00000094279	GM20841	predicted gene, 20841	None	None	None	6	-0.8	1.28	3	-1.1	1.66	-0.9	2.65	0.0362	-2	0.4	1101	0.00492728	FALSE
ENSMUSG00000094781	GM21524	predicted gene, 21524	None	None	None	6	-0.8	1.28	3	-1.1	1.66	-0.9	2.65	0.0362	-2	0.5	1102	0.00493175	FALSE
ENSMUSG00000095515	GM21617	predicted gene, 21617	None	None	None	6	-0.8	1.28	3	-1.1	1.66	-0.9	2.65	0.0362	-2	0.4	1103	0.00493623	FALSE
ENSMUSG00000094246	GM21281	predicted gene, 21281	None	None	None	6	-0.8	1.28	3	-1.1	1.66	-0.9	2.65	0.0362	-2	0.4	1104	0.0049407	FALSE
ENSMUSG00000036955	2510003E04RIK	RIKEN cDNA 2510003E04 gene	cytoplasm|mitochondrion|cytoskeleton|	mitochondrial transport|multicellular organismal development|nervous system development|cell differentiation|	kinesin binding|	8	-0.6	1.88	4	-0.5	0.988	-0.6	2.65	0.0362	-2	0.5	1105	0.00494518	FALSE
ENSMUSG00000095459	GM21912	N/A	None	None	None	6	-0.8	1.28	3	-1.1	1.66	-0.9	2.65	0.0362	-2	0.5	1106	0.00494965	FALSE
ENSMUSG00000095055	GM20881	predicted gene, 20881	None	None	None	6	-0.8	1.28	3	-1.1	1.66	-0.9	2.65	0.0362	-2	0.4	1107	0.00495413	FALSE
ENSMUSG00000020024	CCDC41	N/A	None	None	None	7	-0.9	2	4	-0.6	1.03	-0.8	2.65	0.0362	-2	0.3	1108	0.0049586	FALSE
ENSMUSG00000009734	POU6F2	POU class 6 homeobox 2	nucleus|	regulation of transcription, DNA-templated|transcription from RNA polymerase II promoter|ganglion mother cell fate determination|central nervous system development|visual perception|	sequence-specific DNA binding transcription factor activity|sequence-specific DNA binding|	3	-1.6	3.41	2	-0.3	0.325	-1.5	2.63	0.0366	-3	0.6	1109	0.00496308	FALSE
ENSMUSG00000095688	GM21782	N/A	None	None	None	5	-0.9	2.83	3	-0.3	0.294	-0.7	2.64	0.0366	-2	0.6	1110	0.00496755	FALSE
ENSMUSG00000066640	FBXL18	F-box and leucine-rich repeat protein 18	None	None	None	7	-0.5	1.34	4	-0.5	1.48	-0.5	2.63	0.0366	-2	0.5	1111	0.00497203	FALSE
ENSMUSG00000027030	STK39	serine threonine kinase 39	nucleus|cytoplasm|cytoskeleton|basolateral plasma membrane|apical plasma membrane|	protein phosphorylation|response to stress|peptidyl-serine phosphorylation|peptidyl-threonine phosphorylation|signal transduction by phosphorylation|intracellular signal transduction|positive regulation of potassium ion transport|regulation of inflammatory response|cellular hypotonic response|negative regulation of potassium ion transmembrane transporter activity|negative regulation of potassium …	protein serine/threonine kinase activity|receptor signaling protein serine/threonine kinase activity|protein binding|ATP binding|protein kinase binding|	9	-0.9	3.19	7	-0.1	0.0019	-0.7	2.64	0.0366	-2	0.1	1112	0.0049765	FALSE
ENSMUSG00000023886	SMOC2	SPARC related modular calcium binding 2	basement membrane|interstitial matrix|	signal transduction|positive regulation of cell-substrate adhesion|extracellular matrix organization|	calcium ion binding|heparin binding|	3	-1	1.63	2	-0.8	1.21	-0.8	2.63	0.0366	-2	1	1113	0.00498098	FALSE
ENSMUSG00000093884	OLFR239	olfactory receptor 239	plasma membrane|membrane|integral component of membrane|	signal transduction|G-protein coupled receptor signaling pathway|sensory perception of smell|response to stimulus|detection of chemical stimulus involved in sensory perception of smell|	signal transducer activity|G-protein coupled receptor activity|olfactory receptor activity|	6	-1.2	3.39	1	0	0	-1.2	2.64	0.0366	-3	0.6	1114	0.00498545	FALSE
ENSMUSG00000052221	PPP1R36	protein phosphatase 1, regulatory subunit 36	None	negative regulation of phosphatase activity|	protein phosphatase inhibitor activity|phosphatase binding|	6	-0.9	1.94	4	-0.7	0.906	-0.8	2.63	0.0366	-2	0.4	1115	0.00498993	FALSE
ENSMUSG00000009216	FAM163B	family with sequence similarity 163, member B	integral component of membrane|	None	None	8	-1	2.4	1	-0.6	0.596	-0.6	2.64	0.0366	-3	0.5	1116	0.00499441	FALSE
ENSMUSG00000001815	EVX2	even-skipped homeobox 2	nucleus|	regulation of transcription, DNA-templated|biological_process|limb morphogenesis|	sequence-specific DNA binding transcription factor activity|sequence-specific DNA binding|	8	-0.8	1.84	2	-0.9	1.03	-0.9	2.63	0.0366	-3	0.4	1117	0.00499888	FALSE
ENSMUSG00000023092	FHL1	four and a half LIM domains 1	nucleus|cytoplasm|cytosol|plasma membrane|	regulation of membrane depolarization|muscle organ development|organ morphogenesis|negative regulation of G2/M transition of mitotic cell cycle|cell differentiation|negative regulation of cell growth|positive regulation of potassium ion transport|regulation of potassium ion transmembrane transporter activity|negative regulation of G1/S transition of mitotic cell cycle|	molecular_function|protein binding|zinc ion binding|ion channel binding|	8	-0.6	1.22	4	-0.5	1.63	-0.5	2.63	0.0366	-2	0.4	1118	0.00500336	FALSE
ENSMUSG00000076577	IGKV8-30	immunoglobulin kappa chain variable 8-30	None	None	None	7	-1.2	2.57	4	-0.4	0.668	-0.9	2.63	0.0366	-2	0.3	1119	0.00500783	FALSE
[truncated: 21,226 more rows]
