# Supplementary material for: Pathways for macrophage uptake of cell-free circular RNAs
Source: Mol Cell. Author manuscript; Available in PMC 2024 Jul 2. (PMC11218042; doi:10.1016/j.molcel.2024.04.022)
Supplement: 4 [file NIHMS1992517-supplement-4.xlsx]

## Sheet: TableS4 IONP-circRNA_Screen
#GeneID	Symbol	GeneInfo	Localization	Process	Function	# elements 1	casTLE Effect 1	casTLE Score 1	# elements 2	casTLE Effect 2	casTLE Score 2	Combo casTLE Effect	Combo casTLE Score	casTLE p-value	Minimum Effect Estimate	Maximum Effect Estimate	Rank	padj	BH
ENSMUSG00000029104	HTT	huntingtin	nucleus|cytoplasm|mitochondrion|late endosome|autophagic vacuole|endoplasmic reticulum|Golgi apparatus|cytosol|inclusion body|axon|dendrite|cytoplasmic vesicle membrane|protein complex|	urea cycle|citrulline metabolic process|establishment of mitotic spindle orientation|protein import into nucleus|ER to Golgi vesicle-mediated transport|retrograde vesicle-mediated transport, Golgi to ER|endoplasmic reticulum organization|Golgi organization|dopamine receptor signaling pathway|spermatogenesis|cell aging|grooming behavior|locomotory behavior|axon cargo transport|determination of adu…	p53 binding|protein binding|transcription factor binding|dynactin binding|identical protein binding|dynein intermediate chain binding|beta-tubulin binding|diazepam binding|	10	-1.5	26	10	-1.2	5.56	-1.4	30.7	0.0001	-2	-1	1	4.36567e-06	FALSE
ENSMUSG00000025137	PCYT2	phosphate cytidylyltransferase 2, ethanolamine	cellular_component|endoplasmic reticulum membrane|	phospholipid metabolic process|phosphatidylethanolamine biosynthetic process|phosphatidylethanolamine biosynthetic process|phospholipid biosynthetic process|small molecule metabolic process|glycerophospholipid biosynthetic process|	ethanolamine-phosphate cytidylyltransferase activity|	10	3.4	27.1	10	1.6	5.45	3.4	29.2	0.0001	1.2	5.3	2	8.73134e-06	FALSE
ENSMUSG00000062232	RAPGEF2	Rap guanine nucleotide exchange factor (GEF) 2	cytoplasm|late endosome|plasma membrane|integral component of plasma membrane|cell-cell junction|membrane|neuron projection|neuronal cell body|protein complex|synapse|perinuclear region of cytoplasm|	MAPK cascade|blood vessel development|neuron migration|G-protein coupled receptor signaling pathway|neuropeptide signaling pathway|small GTPase mediated signal transduction|negative regulation of cell proliferation|positive regulation of neuron projection development|cAMP-mediated signaling|cAMP-mediated signaling|ventricular system development|forebrain neuron development|neuron projection devel…	signal transducer activity|Ras guanyl-nucleotide exchange factor activity|calcium ion binding|protein binding|Rap guanyl-nucleotide exchange factor activity|Rap guanyl-nucleotide exchange factor activity|protein kinase binding|diacylglycerol binding|PDZ domain binding|cAMP binding|beta-1 adrenergic receptor binding|Rap GTPase activator activity|WW domain binding|	9	-1.3	20.2	9	-0.9	9.1	-1.2	27.6	0.0001	-1.7	-0.8	3	1.3097e-05	FALSE
ENSMUSG00000001630	STK38L	serine/threonine kinase 38 like	cytoplasm|actin cytoskeleton|membrane|	protein phosphorylation|intracellular signal transduction|regulation of cellular component organization|	magnesium ion binding|actin binding|protein serine/threonine kinase activity|protein binding|ATP binding|	10	-0.5	3.06	10	3.1	42.3	3.1	39.5	0.0001	2.5	5.6	4	1.74627e-05	FALSE
ENSMUSG00000093833	GM7970	predicted gene 7970	cellular_component|	biological_process|	molecular_function|	9	2	18.8	8	1.6	12	1.6	29.6	0.0001	1.2	2.7	5	2.18283e-05	FALSE
ENSMUSG00000071516	HIST1H2AI	histone cluster 1, H2ai	None	None	None	10	2.3	11	10	2.3	18.6	2.3	29.3	0.0001	1.8	3.5	6	2.6194e-05	FALSE
ENSMUSG00000070343	GM10288	ribosomal protein L11 pseudogene	None	None	None	10	1.7	11.1	10	1.4	16.7	1.7	26.6	0.0001	1.1	2.4	7	3.05597e-05	FALSE
ENSMUSG00000004846	PLOD3	procollagen-lysine, 2-oxoglutarate 5-dioxygenase 3	endoplasmic reticulum|endoplasmic reticulum membrane|rough endoplasmic reticulum membrane|extracellular vesicular exosome|	in utero embryonic development|endothelial cell morphogenesis|cellular protein modification process|protein localization|neural tube development|extracellular matrix organization|collagen fibril organization|cellular response to hormone stimulus|vasodilation|epidermis morphogenesis|oxidation-reduction process|lung morphogenesis|basement membrane assembly|	iron ion binding|protein binding|procollagen-lysine 5-dioxygenase activity|L-ascorbic acid binding|procollagen glucosyltransferase activity|procollagen galactosyltransferase activity|	10	1.4	13	10	2	21.5	1.9	32	0.0001	1.3	2.8	8	3.49253e-05	FALSE
ENSMUSG00000001440	KPNB1	karyopherin (importin) beta 1	nucleus|nuclear envelope|nuclear pore|nucleoplasm|cytoplasm|cytosol|membrane|nuclear membrane|extracellular vesicular exosome|endoplasmic reticulum tubular network|	protein import into nucleus, translocation|apoptotic DNA fragmentation|protein import into nucleus|NLS-bearing protein import into nucleus|ribosomal protein import into nucleus|apoptotic process|cellular component disassembly involved in execution phase of apoptosis|viral process|viral life cycle|cytokine-mediated signaling pathway|small molecule metabolic process|intracellular transport of virus|	protein binding|nuclear localization sequence binding|zinc ion binding|Ran GTPase binding|protein transporter activity|enzyme binding|protein domain specific binding|poly(A) RNA binding|	9	-1.1	19.2	9	-2.4	19.3	-1.3	34	0.0001	-2.7	-0.9	9	3.9291e-05	FALSE
ENSMUSG00000028062	LAMTOR2	late endosomal/lysosomal adaptor, MAPK and MTOR activator 2	lysosomal membrane|late endosome|extracellular vesicular exosome|Ragulator complex|	activation of MAPKK activity|cell growth|positive regulation of TOR signaling|cellular protein localization|positive regulation of GTPase activity|cellular response to amino acid stimulus|	guanyl-nucleotide exchange factor activity|protein binding|protein complex scaffold|	10	1.7	15.4	10	2.1	23.5	1.9	37.4	0.0001	1.4	2.7	10	4.36567e-05	FALSE
ENSMUSG00000042460	C1GALT1	core 1 synthase, glycoprotein-N-acetylgalactosamine 3-beta-galactosyltransferase 1	Golgi membrane|integral component of membrane|	angiogenesis|kidney development|O-glycan processing|cell differentiation|post-translational protein modification|cellular protein metabolic process|	protein binding|glycoprotein-N-acetylgalactosamine 3-beta-galactosyltransferase activity|metal ion binding|	10	1.8	17.4	10	1.3	19.3	1.6	34.2	0.0001	1.1	2.2	11	4.80224e-05	FALSE
ENSMUSG00000020097	SGPL1	sphingosine-1-phosphate lyase 1	endoplasmic reticulum|endoplasmic reticulum membrane|integral component of endoplasmic reticulum membrane|	luteinization|vasculogenesis|kidney development|fatty acid metabolic process|sphingolipid metabolic process|ceramide metabolic process|spermatogenesis|androgen metabolic process|estrogen metabolic process|post-embryonic development|fibroblast migration|hemopoiesis|sphingolipid biosynthetic process|sphingolipid catabolic process|sphingolipid catabolic process|Leydig cell differentiation|regulation…	protein binding|sphinganine-1-phosphate aldolase activity|sphinganine-1-phosphate aldolase activity|carboxy-lyase activity|pyridoxal phosphate binding|	10	-1.9	10	10	-1.2	21.7	-1.3	30	0.0001	-2.1	-0.8	12	5.2388e-05	FALSE
ENSMUSG00000059291	RPL11	ribosomal protein L11	nucleolus|cytosol|membrane|cytosolic large ribosomal subunit|extracellular vesicular exosome|	nuclear-transcribed mRNA catabolic process, nonsense-mediated decay|rRNA processing|translation|translation|translational initiation|translational elongation|translational termination|protein targeting|SRP-dependent cotranslational protein targeting to membrane|gene expression|viral process|RNA metabolic process|mRNA metabolic process|viral life cycle|viral transcription|protein localization to n…	RNA binding|structural constituent of ribosome|protein binding|rRNA binding|poly(A) RNA binding|	10	1.7	20.7	9	0.8	15	1.5	30.5	0.0001	0.8	2.1	13	5.67537e-05	FALSE
ENSMUSG00000069309	HIST1H2AN	histone cluster 1, H2an	nucleus|extracellular vesicular exosome|	biological_process|	enzyme binding|	9	2	9.94	8	2.7	21.4	2.6	29.3	0.0001	0.9	3.7	14	6.11194e-05	FALSE
ENSMUSG00000025044	MSR1	macrophage scavenger receptor 1	collagen trimer|cytosol|plasma membrane|integral component of plasma membrane|endocytic vesicle membrane|low-density lipoprotein particle|	receptor-mediated endocytosis|positive regulation of macrophage derived foam cell differentiation|positive regulation of cholesterol storage|cholesterol transport|plasma lipoprotein particle clearance|lipoprotein transport|	scavenger receptor activity|protein binding|low-density lipoprotein particle binding|	10	1.1	23.5	10	1.5	31.5	1.4	52.2	0.0001	1.1	1.9	15	6.5485e-05	FALSE
ENSMUSG00000021518	PTDSS1	phosphatidylserine synthase 1	endoplasmic reticulum membrane|endoplasmic reticulum membrane|membrane|membrane|integral component of membrane|	phospholipid metabolic process|phosphatidylserine biosynthetic process|phosphatidylserine biosynthetic process|small molecule metabolic process|glycerophospholipid biosynthetic process|	transferase activity|	10	1.2	15.6	10	2.2	20.3	1.8	31.7	0.0001	1.1	2.7	16	6.98507e-05	FALSE
ENSMUSG00000002111	SPI1	Spi-1 proto-oncogene	nuclear chromatin|	negative regulation of transcription from RNA polymerase II promoter|lymphoid progenitor cell differentiation|regulation of transcription from RNA polymerase II promoter|transcription from RNA polymerase II promoter|transcription from RNA polymerase II promoter|transcription from RNA polymerase II promoter|lymphocyte differentiation|erythrocyte differentiation|macrophage differentiation|granulocy…	RNA polymerase II distal enhancer sequence-specific DNA binding|sequence-specific DNA binding RNA polymerase II transcription factor activity|core promoter binding|RNA polymerase II transcription factor binding|RNA polymerase II distal enhancer sequence-specific DNA binding transcription factor activity involved in positive regulation of transcription|sequence-specific DNA binding transcription f…	10	2.8	18.8	10	1.3	19.8	2.5	31	0.0001	1	3.4	17	7.42164e-05	FALSE
ENSMUSG00000038994	HILS1	histone linker H1 domain, spermatid-specific 1, pseudogene	nucleosome|male germ cell nucleus|	nucleosome assembly|chromatin remodeling|chromatin silencing|transcription, DNA-templated|regulation of transcription, DNA-templated|multicellular organismal development|germ cell development|spermatogenesis|chromosome condensation|	nucleic acid binding|DNA binding|histone binding|	10	3	31.4	10	-1.3	2.6	3	28.3	0.0001	1.2	5.4	18	7.8582e-05	FALSE
ENSMUSG00000022194	PABPN1	poly(A) binding protein, nuclear 1	nucleus|nucleoplasm|cytoplasm|ribonucleoprotein complex|	mRNA splicing, via spliceosome|transcription from RNA polymerase II promoter|termination of RNA polymerase II transcription|RNA processing|muscle contraction|RNA splicing|gene expression|poly(A)+ mRNA export from nucleus|modulation by virus of host morphology or physiology|modulation by virus of host process|viral life cycle|mRNA 3'-end processing|modification by virus of host mRNA processing|	nucleotide binding|RNA binding|protein binding|poly(A) RNA binding|	8	1.5	11	7	2.8	24.2	2.7	30.6	0.0001	0.8	4	19	8.29477e-05	FALSE
ENSMUSG00000008036	AP2S1	adaptor-related protein complex 2, sigma 1 subunit	cytosol|plasma membrane|AP-2 adaptor complex|endocytic vesicle membrane|clathrin-coated endocytic vesicle membrane|	intracellular protein transport|endocytosis|epidermal growth factor receptor signaling pathway|synaptic transmission|axon guidance|viral process|antigen processing and presentation of exogenous peptide antigen via MHC class II|regulation of endocytosis|negative regulation of epidermal growth factor receptor signaling pathway|neurotrophin TRK receptor signaling pathway|clathrin coat assembly|regul…	transporter activity|protein transporter activity|	10	-1	15.7	10	-0.8	12.2	-0.9	27.3	0.0001	-1.4	-0.6	20	8.73134e-05	FALSE
ENSMUSG00000092473	VMN1R180	vomeronasal 1 receptor 180	cellular_component|	biological_process|	molecular_function|	10	2	26	10	1.4	8.96	1.9	32.8	0.0001	1.1	2.6	21	9.1679e-05	FALSE
ENSMUSG00000071172	SRSF3	serine/arginine-rich splicing factor 3	nucleoplasm|cytoplasm|	mRNA splicing, via spliceosome|transcription from RNA polymerase II promoter|termination of RNA polymerase II transcription|mRNA export from nucleus|RNA splicing|gene expression|mRNA 3'-end processing|	nucleotide binding|RNA binding|protein binding|poly(A) RNA binding|	9	2.4	21.7	9	1.3	10.1	2.2	28.1	0.0001	1.2	3.3	22	9.60447e-05	FALSE
ENSMUSG00000061613	U2AF1	U2 small nuclear RNA auxiliary factor 1	nucleus|nucleoplasm|spliceosomal complex|Cajal body|nuclear speck|catalytic step 2 spliceosome|	mRNA splicing, via spliceosome|mRNA splicing, via spliceosome|transcription from RNA polymerase II promoter|termination of RNA polymerase II transcription|mRNA processing|mRNA export from nucleus|RNA splicing|gene expression|mRNA 3'-end processing|	nucleotide binding|protein binding|poly(A) RNA binding|metal ion binding|RS domain binding|	9	-1.1	11.8	8	-1.5	17.3	-1.4	27.2	0.0001	-2.1	-1	23	0.00010041	TRUE
ENSMUSG00000075419	DOLK	dolichol kinase	endoplasmic reticulum membrane|integral component of endoplasmic reticulum membrane|	dolichol-linked oligosaccharide biosynthetic process|dolichyl diphosphate biosynthetic process|phosphorylation|protein N-linked glycosylation via asparagine|dolichyl monophosphate biosynthetic process|post-translational protein modification|cellular protein metabolic process|	dolichol kinase activity|	10	1.7	5.21	10	3.3	34.5	3.2	36.5	0.0001	1.3	4.7	24	0.000104776	TRUE
ENSMUSG00000071478	HIST1H2AD	histone cluster 1, H2ad	nucleosome|nucleus|extracellular vesicular exosome|	nucleosome assembly|biological_process|	molecular_function|DNA binding|protein heterodimerization activity|	9	2.2	19.2	8	2.7	31	2.5	48.7	0.0001	2	3.6	25	0.000109142	TRUE
ENSMUSG00000057346	APOL9A	apolipoprotein L 9a	cellular_component|	biological_process|	molecular_function|	10	1.1	14.8	10	0.9	13.7	0.9	27.5	0.0001	0.7	1.4	26	0.000113507	TRUE
ENSMUSG00000052395	RFT1	RFT1 homolog (S. cerevisiae)	integral component of membrane|	dolichol-linked oligosaccharide biosynthetic process|lipid transport|carbohydrate transport|protein N-linked glycosylation via asparagine|post-translational protein modification|cellular protein metabolic process|	lipid transporter activity|	10	0.8	6.52	9	2.6	23.6	1.2	26.1	0.0001	0.7	3.1	27	0.000117873	TRUE
ENSMUSG00000033981	GRIA2	glutamate receptor, ionotropic, AMPA 2	endoplasmic reticulum membrane|plasma membrane|integral component of plasma membrane|synaptic vesicle|cell junction|dendrite|endocytic vesicle membrane|alpha-amino-3-hydroxy-5-methyl-4-isoxazolepropionic acid selective glutamate receptor complex|alpha-amino-3-hydroxy-5-methyl-4-isoxazolepropionic acid selective glutamate receptor complex|postsynaptic membrane|	signal transduction|synaptic transmission|ion transmembrane transport|ion transmembrane transport|ionotropic glutamate receptor signaling pathway|synaptic transmission, glutamatergic|	ionotropic glutamate receptor activity|alpha-amino-3-hydroxy-5-methyl-4-isoxazole propionate selective glutamate receptor activity|alpha-amino-3-hydroxy-5-methyl-4-isoxazole propionate selective glutamate receptor activity|extracellular-glutamate-gated ion channel activity|protein binding|	10	2.5	27.3	10	1.8	8.89	2.4	34.1	0.0001	1.8	3.8	28	0.000122239	TRUE
ENSMUSG00000046913	OLFR1451	olfactory receptor 1451	plasma membrane|membrane|integral component of membrane|	signal transduction|G-protein coupled receptor signaling pathway|sensory perception of smell|response to stimulus|detection of chemical stimulus involved in sensory perception of smell|	signal transducer activity|G-protein coupled receptor activity|olfactory receptor activity|	10	1.9	16.1	10	2.1	15.9	1.9	31.3	0.0001	1.3	2.8	29	0.000126604	TRUE
ENSMUSG00000090841	MYL6	myosin, light chain 6, alkali, smooth muscle and non-muscle	cytosol|membrane|myosin complex|unconventional myosin complex|extracellular vesicular exosome|	ATP catabolic process|muscle contraction|axon guidance|skeletal muscle tissue development|metabolic process|muscle filament sliding|	motor activity|calcium ion binding|protein binding|structural constituent of muscle|actin-dependent ATPase activity|	10	0.7	14.6	10	1.1	26.8	0.9	38.3	0.0001	0.7	1.4	30	0.00013097	TRUE
ENSMUSG00000025130	P4HB	prolyl 4-hydroxylase, beta polypeptide	extracellular region|endoplasmic reticulum|endoplasmic reticulum lumen|endoplasmic reticulum-Golgi intermediate compartment|plasma membrane|procollagen-proline 4-dioxygenase complex|melanosome|extracellular vesicular exosome|	protein folding|peptidyl-proline hydroxylation to 4-hydroxy-L-proline|extracellular matrix organization|response to endoplasmic reticulum stress|lipoprotein metabolic process|small molecule metabolic process|cell redox homeostasis|cellular response to hypoxia|regulation of oxidative stress-induced intrinsic apoptotic signaling pathway|	protein disulfide isomerase activity|procollagen-proline 4-dioxygenase activity|protein binding|poly(A) RNA binding|protein heterodimerization activity|	10	1.1	26.8	10	0.9	11.8	1	37.7	0.0001	0.7	1.5	31	0.000135336	TRUE
ENSMUSG00000024965	FERMT3	fermitin family member 3	podosome|membrane|cell junction|cell projection|extracellular vesicular exosome|	leukocyte cell-cell adhesion|integrin-mediated signaling pathway|integrin activation|regulation of cell-cell adhesion mediated by integrin|substrate adhesion-dependent cell spreading|platelet aggregation|	integrin binding|	10	-0.9	22.9	9	-1.2	21.1	-1.1	42.3	0.0001	-1.5	-0.8	32	0.000139701	TRUE
ENSMUSG00000022952	RUNX1	runt-related transcription factor 1	basement membrane|nucleus|nucleus|	skeletal system development|in utero embryonic development|liver development|myeloid progenitor cell differentiation|transcription, DNA-templated|central nervous system development|regulation of signal transduction|hemopoiesis|hemopoiesis|myeloid cell differentiation|negative regulation of granulocyte differentiation|positive regulation of granulocyte differentiation|hair follicle morphogenesis|e…	regulatory region DNA binding|DNA binding|sequence-specific DNA binding transcription factor activity|sequence-specific DNA binding transcription factor activity|calcium ion binding|protein binding|ATP binding|transcription factor binding|protein homodimerization activity|protein heterodimerization activity|repressing transcription factor binding|	9	1.1	14.8	9	1.1	10.6	1.1	25.1	0.0002	0.7	1.5	33	0.000144067	FALSE
ENSMUSG00000036636	CLCN7	chloride channel, voltage-sensitive 7	lysosomal membrane|lysosomal membrane|membrane|integral component of membrane|cytoplasmic vesicle|	transport|response to pH|ion transmembrane transport|regulation of anion transport|transmembrane transport|chloride transmembrane transport|	voltage-gated chloride channel activity|chloride channel activity|ATP binding|antiporter activity|	10	-3.3	26.8	10	-0.9	2.87	-3.2	25	0.0002	-6	-0.9	34	0.000148433	FALSE
ENSMUSG00000031530	DUSP4	dual specificity phosphatase 4	nucleus|nucleoplasm|	MAPK cascade|inactivation of MAPK activity|endoderm formation|toll-like receptor signaling pathway|MyD88-dependent toll-like receptor signaling pathway|MyD88-independent toll-like receptor signaling pathway|protein dephosphorylation|toll-like receptor 2 signaling pathway|toll-like receptor 3 signaling pathway|toll-like receptor 4 signaling pathway|toll-like receptor 5 signaling pathway|toll-like …	protein tyrosine phosphatase activity|protein tyrosine/serine/threonine phosphatase activity|protein tyrosine/threonine phosphatase activity|MAP kinase tyrosine/serine/threonine phosphatase activity|	10	-0.5	9.09	10	-0.7	17.8	-0.6	25.7	0.0002	-1	-0.4	35	0.000152798	FALSE
ENSMUSG00000030682	CDIPT	CDP-diacylglycerol--inositol 3-phosphatidyltransferase	Golgi membrane|endoplasmic reticulum membrane|plasma membrane|membrane|integral component of membrane|	phospholipid metabolic process|phosphatidylinositol biosynthetic process|phosphatidylinositol biosynthetic process|small molecule metabolic process|CDP-diacylglycerol metabolic process|glycerophospholipid biosynthetic process|	CDP-diacylglycerol-inositol 3-phosphatidyltransferase activity|CDP-diacylglycerol-inositol 3-phosphatidyltransferase activity|diacylglycerol binding|manganese ion binding|carbohydrate binding|alcohol binding|	9	0.8	14.5	9	1.3	11.5	1.2	24.9	0.0002	0.7	1.7	36	0.000157164	FALSE
ENSMUSG00000028452	VCP	valosin containing protein	proteasome complex|Hrd1p ubiquitin ligase complex|nucleus|nucleus|cytoplasm|endoplasmic reticulum|endoplasmic reticulum membrane|lipid particle|cytosol|site of double-strand break|intracellular membrane-bounded organelle|perinuclear region of cytoplasm|extracellular vesicular exosome|	ATP catabolic process|DNA repair|double-strand break repair|ER to Golgi vesicle-mediated transport|activation of cysteine-type endopeptidase activity involved in apoptotic process|cellular response to DNA damage stimulus|protein ubiquitination|protein ubiquitination|protein N-linked glycosylation via asparagine|translesion synthesis|ER-associated ubiquitin-dependent protein catabolic process|ER-a…	receptor binding|protein binding|ATP binding|lipid binding|ATPase activity|protein phosphatase binding|protein domain specific binding|polyubiquitin binding|protein complex binding|deubiquitinase activator activity|identical protein binding|ADP binding|poly(A) RNA binding|ubiquitin-specific protease binding|	7	-1.5	11.9	8	-1.5	14.2	-1.5	25.6	0.0002	-2.4	-1.1	37	0.00016153	FALSE
ENSMUSG00000005514	POR	P450 (cytochrome) oxidoreductase	mitochondrion|endoplasmic reticulum membrane|membrane|intracellular membrane-bounded organelle|	regulation of growth plate cartilage chondrocyte proliferation|response to nutrient|carnitine metabolic process|flavonoid metabolic process|internal peptidyl-lysine acetylation|fatty acid oxidation|positive regulation of chondrocyte differentiation|positive regulation of monooxygenase activity|response to drug|negative regulation of apoptotic process|negative regulation of cysteine-type endopepti…	NADPH-hemoprotein reductase activity|NADPH-hemoprotein reductase activity|cytochrome-b5 reductase activity, acting on NAD(P)H|iron ion binding|protein binding|nitric oxide dioxygenase activity|electron carrier activity|FMN binding|hydrolase activity|enzyme binding|iron-cytochrome-c reductase activity|flavin adenine dinucleotide binding|NADP binding|	10	0.9	10	10	2.9	21.8	2.8	24.6	0.0002	0.8	4.6	38	0.000165895	FALSE
ENSMUSG00000028884	RPA2	replication protein A2, 32kDa	chromosome, telomeric region|nucleus|nucleoplasm|DNA replication factor A complex|DNA replication factor A complex|PML body|PML body|site of double-strand break|	G1/S transition of mitotic cell cycle|mitotic cell cycle|nucleotide-excision repair, DNA damage removal|telomere maintenance via recombination|telomere maintenance|telomere maintenance|double-strand break repair via homologous recombination|double-strand break repair via homologous recombination|DNA recombinase assembly|DNA replication|DNA replication|DNA replication|DNA strand elongation involve…	damaged DNA binding|single-stranded DNA binding|single-stranded DNA binding|single-stranded DNA binding|protein binding|enzyme binding|protein phosphatase binding|ubiquitin protein ligase binding|protein N-terminus binding|	10	-2.7	24.3	10	-1.3	4.71	-2.7	25.7	0.0002	-4.5	-0.9	39	0.000170261	FALSE
ENSMUSG00000067525	OLFR1427	olfactory receptor 1427	plasma membrane|membrane|integral component of membrane|	signal transduction|G-protein coupled receptor signaling pathway|sensory perception of smell|response to stimulus|detection of chemical stimulus involved in sensory perception of smell|	signal transducer activity|G-protein coupled receptor activity|olfactory receptor activity|	10	-1.7	9.41	10	-2.1	15.8	-1.8	24.3	0.0002	-2.8	-1.1	40	0.000174627	FALSE
ENSMUSG00000034906	NCAPH	non-SMC condensin I complex, subunit H	condensin complex|nucleus|cytoplasm|cytosol|microtubule cytoskeleton|membrane|	mitotic cell cycle|mitotic chromosome condensation|	protein binding|	10	-1.5	6.34	10	-3	22.1	-3	25.2	0.0002	-5.6	-1.5	41	0.000178992	FALSE
ENSMUSG00000030536	IQGAP1	IQ motif containing GTPase activating protein 1	nucleus|cytoplasm|microtubule|actin filament|plasma membrane|plasma membrane|lateral plasma membrane|cell junction|midbody|extrinsic component of cytoplasmic side of plasma membrane|cell leading edge|slit diaphragm|cytoplasmic ribonucleoprotein granule|neuron projection|extracellular vesicular exosome|	regulation of cytokine production|energy reserve metabolic process|signal transduction|epidermal growth factor receptor signaling pathway|small GTPase mediated signal transduction|positive regulation of Ras GTPase activity|negative regulation of dephosphorylation|negative regulation of catalytic activity|positive regulation of GTPase activity|small molecule metabolic process|positive regulation o…	GTPase inhibitor activity|GTPase activator activity|Ras GTPase activator activity|calcium ion binding|protein binding|calmodulin binding|phosphatidylinositol-3,4,5-trisphosphate binding|protein kinase binding|protein phosphatase binding|protein complex binding|protein serine/threonine kinase activator activity|Rac GTPase binding|	9	0.8	15.7	9	0.8	10.4	0.8	25.8	0.0002	0.5	1.2	42	0.000183358	FALSE
ENSMUSG00000008683	RPS15A	ribosomal protein S15a	cytoplasm|cytosol|membrane|cytosolic small ribosomal subunit|extracellular vesicular exosome|	nuclear-transcribed mRNA catabolic process, nonsense-mediated decay|translation|translation|translation|translational initiation|translational elongation|translational termination|SRP-dependent cotranslational protein targeting to membrane|positive regulation of cell proliferation|response to virus|gene expression|viral process|RNA metabolic process|mRNA metabolic process|viral life cycle|viral t…	RNA binding|structural constituent of ribosome|structural constituent of ribosome|poly(A) RNA binding|	9	1.6	8.17	8	1.7	17.4	1.6	25.1	0.0002	1.3	2.6	43	0.000187724	FALSE
ENSMUSG00000069302	HIST1H2AH	histone cluster 1, H2ah	nucleosome|nucleus|extracellular vesicular exosome|	nucleosome assembly|biological_process|	molecular_function|DNA binding|protein heterodimerization activity|	8	2	16.2	8	2.8	11.9	2.6	25.6	0.0002	1.6	4.4	44	0.000192089	FALSE
ENSMUSG00000028609	MAGOH	mago-nashi homolog, proliferation-associated (Drosophila)	nucleus|nucleoplasm|cytosol|nuclear speck|exon-exon junction complex|catalytic step 2 spliceosome|	nuclear-transcribed mRNA catabolic process, nonsense-mediated decay|nuclear-transcribed mRNA catabolic process, nonsense-mediated decay|regulation of alternative mRNA splicing, via spliceosome|mRNA splicing, via spliceosome|mRNA splicing, via spliceosome|transcription from RNA polymerase II promoter|termination of RNA polymerase II transcription|mRNA export from nucleus|regulation of translation|…	protein binding|poly(A) RNA binding|	10	1.1	9.23	9	1.3	15.9	1.2	24.4	0.0002	0.8	1.9	45	0.000196455	FALSE
ENSMUSG00000024858	ADRBK1	adrenergic, beta, receptor kinase 1	cytoplasm|cytosol|plasma membrane|membrane|membrane|	desensitization of G-protein coupled receptor protein signaling pathway|negative regulation of the force of heart contraction by chemical signal|signal transduction|epidermal growth factor receptor signaling pathway|activation of phospholipase C activity|G-protein coupled acetylcholine receptor signaling pathway|tachykinin receptor signaling pathway|heart development|fibroblast growth factor rece…	protein kinase activity|G-protein coupled receptor kinase activity|protein binding|ATP binding|alpha-2A adrenergic receptor binding|Edg-2 lysophosphatidic acid receptor binding|beta-adrenergic receptor kinase activity|	10	-0.8	17.2	10	-0.7	9.06	-0.8	25.6	0.0002	-1.1	-0.5	46	0.000200821	TRUE
ENSMUSG00000066030	OOG2	oogenesin 2	cellular_component|	biological_process|	molecular_function|	10	-1.2	0.99	10	-3.1	26.4	-3.1	24.9	0.0002	-5.6	-2.4	47	0.000205186	TRUE
ENSMUSG00000032123	DPAGT1	dolichyl-phosphate (UDP-N-acetylglucosamine) N-acetylglucosaminephosphotransferase 1 (GlcNAc-1-P transferase)	endoplasmic reticulum membrane|endoplasmic reticulum membrane|membrane|integral component of membrane|integral component of endoplasmic reticulum membrane|integral component of endoplasmic reticulum membrane|intracellular membrane-bounded organelle|	UDP-N-acetylglucosamine metabolic process|protein N-linked glycosylation|dolichol-linked oligosaccharide biosynthetic process|protein N-linked glycosylation via asparagine|dolichol biosynthetic process|post-translational protein modification|cellular protein metabolic process|protein oligomerization|	UDP-N-acetylglucosamine-dolichyl-phosphate N-acetylglucosaminephosphotransferase activity|UDP-N-acetylglucosamine-dolichyl-phosphate N-acetylglucosaminephosphotransferase activity|phospho-N-acetylmuramoyl-pentapeptide-transferase activity|transferase activity, transferring glycosyl groups|	10	1	14.4	10	2	15.4	1.2	25	0.0002	0.7	2.3	48	0.000209552	TRUE
ENSMUSG00000068219	SSXB10	synovial sarcoma, X member B, breakpoint 10	cellular_component|	biological_process|	molecular_function|	9	1.6	21.3	9	0.9	5.36	1.4	24	0.0003	0.9	2.3	49	0.000213918	FALSE
ENSMUSG00000032939	NUP93	nucleoporin 93kDa	nuclear envelope|nuclear pore|membrane|nuclear membrane|nuclear periphery|	mitotic cell cycle|carbohydrate metabolic process|mitotic nuclear envelope disassembly|hexose transport|regulation of glucose transport|protein transport|glucose transport|viral process|cytokine-mediated signaling pathway|small molecule metabolic process|mRNA transport|nuclear pore complex assembly|transmembrane transport|	structural constituent of nuclear pore|	10	1.5	12.9	10	2	12.1	1.5	23.7	0.0003	1.1	2.7	50	0.000218283	FALSE
ENSMUSG00000062328	RPL17	ribosomal protein L17	nucleus|cytosol|cytosolic large ribosomal subunit|	nuclear-transcribed mRNA catabolic process, nonsense-mediated decay|translation|translation|translational initiation|translational elongation|translational termination|SRP-dependent cotranslational protein targeting to membrane|gene expression|viral process|RNA metabolic process|mRNA metabolic process|viral life cycle|viral transcription|cellular protein metabolic process|	structural constituent of ribosome|poly(A) RNA binding|	8	1.8	12.9	6	1.4	11.6	1.5	23.7	0.0003	0.7	2.3	51	0.000222649	FALSE
ENSMUSG00000092232	GM20521	N/A	None	None	None	8	1.5	6.06	7	2.9	20.9	2.8	23.8	0.0003	1.6	5	52	0.000227015	FALSE
ENSMUSG00000002325	IRF9	interferon regulatory factor 9	nucleus|nucleoplasm|cytoplasm|cytosol|	regulation of transcription, DNA-templated|transcription from RNA polymerase II promoter|cell surface receptor signaling pathway|cytokine-mediated signaling pathway|type I interferon biosynthetic process|defense response to virus|interferon-gamma-mediated signaling pathway|type I interferon signaling pathway|	regulatory region DNA binding|sequence-specific DNA binding transcription factor activity|protein binding|	10	-0.9	21.5	10	-0.5	3.98	-0.8	23.8	0.0003	-1.3	-0.5	53	0.00023138	FALSE
ENSMUSG00000001143	LMAN2L	lectin, mannose-binding 2-like	Golgi membrane|endoplasmic reticulum membrane|Golgi apparatus|integral component of membrane|ER to Golgi transport vesicle|	protein folding|ER to Golgi vesicle-mediated transport|protein transport|	mannose binding|metal ion binding|	10	2	2.22	10	3	23	2.9	23.9	0.0003	2	5.8	54	0.000235746	FALSE
ENSMUSG00000049685	CYP2G1	cytochrome P450, family 2, subfamily g, polypeptide 1	None	oxidation-reduction process|	monooxygenase activity|protein binding|oxidoreductase activity|metal ion binding|	10	-1.9	18.2	10	-1	9.63	-1.8	23.8	0.0003	-2.5	-0.9	55	0.000240112	FALSE
ENSMUSG00000052861	DNAH6	dynein, axonemal, heavy chain 6	axonemal dynein complex|microtubule|	cilium or flagellum-dependent cell motility|ATP catabolic process|microtubule-based movement|metabolic process|	microtubule motor activity|ATP binding|ATPase activity|	10	-1.9	2.38	10	-2.9	21.8	-2.9	22.8	0.0005	-5	-2.1	56	0.000244477	FALSE
ENSMUSG00000022354	NDUFB9	NADH dehydrogenase (ubiquinone) 1 beta subcomplex, 9, 22kDa	mitochondrial inner membrane|mitochondrial respiratory chain complex I|mitochondrial respiratory chain complex I|extracellular vesicular exosome|	mitochondrial electron transport, NADH to ubiquinone|sensory perception of sound|respiratory electron transport chain|cellular metabolic process|small molecule metabolic process|	NADH dehydrogenase (ubiquinone) activity|	10	3.1	23.5	10	1.5	1.93	3.1	23	0.0005	1.8	6	57	0.000248843	FALSE
ENSMUSG00000078317	F8A	factor 8-associated gene A	nucleus|	biological_process|	molecular_function|	10	-1.8	17.7	10	-2.7	8.81	-2.5	23.1	0.0005	-3.6	-0.9	58	0.000253209	FALSE
ENSMUSG00000038671	ARFRP1	ADP-ribosylation factor related protein 1	Golgi apparatus|trans-Golgi network|membrane|	GTP catabolic process|signal transduction|small GTPase mediated signal transduction|gastrulation|protein localization to Golgi apparatus|retrograde transport, endosome to Golgi|Golgi to plasma membrane protein transport|	GTPase activity|protein binding|GTP binding|	10	1.3	2.58	10	3	23.4	2.9	23	0.0005	1.6	6	59	0.000257574	FALSE
ENSMUSG00000022443	MYH9	myosin, heavy chain 9, non-muscle	stress fiber|ruffle|immunological synapse|uropod|nucleus|cytoplasm|spindle|actomyosin contractile ring|cytosol|plasma membrane|plasma membrane|cell-cell adherens junction|COP9 signalosome|integrin complex|actin cytoskeleton|membrane|myosin II complex|cortical cytoskeleton|cell leading edge|neuromuscular junction|cleavage furrow|actomyosin|protein complex|extracellular vesicular exosome|myosin II …	meiotic spindle organization|cytokinesis|angiogenesis|in utero embryonic development|establishment of T cell polarity|ATP catabolic process|membrane protein ectodomain proteolysis|integrin-mediated signaling pathway|axon guidance|myoblast fusion|regulation of cell shape|protein transport|single organismal cell-cell adhesion|actin filament-based movement|platelet formation|monocyte differentiation…	microfilament motor activity|motor activity|actin binding|protein binding|calmodulin binding|ATP binding|ATPase activity|actin-dependent ATPase activity|actin-dependent ATPase activity|protein homodimerization activity|protein anchor|ADP binding|poly(A) RNA binding|actin filament binding|actin filament binding|actin filament binding|	10	0.5	7.16	10	1.1	19.6	0.9	23	0.0005	0.6	1.8	60	0.00026194	FALSE
ENSMUSG00000060073	PSMA3	proteasome (prosome, macropain) subunit, alpha type, 3	proteasome complex|nucleus|nucleus|nucleoplasm|cytoplasm|cytosol|proteasome core complex|proteasome core complex, alpha-subunit complex|extracellular vesicular exosome|	G1/S transition of mitotic cell cycle|protein polyubiquitination|mitotic cell cycle|antigen processing and presentation of peptide antigen via MHC class I|antigen processing and presentation of exogenous peptide antigen via MHC class I, TAP-dependent|regulation of cellular amino acid metabolic process|apoptotic process|DNA damage response, signal transduction by p53 class mediator resulting in ce…	threonine-type endopeptidase activity|protein binding|	8	-0.4	1.33	7	1.4	25	1.3	22.3	0.0005	1	2.5	61	0.000266306	FALSE
ENSMUSG00000034194	R3HCC1	R3H domain and coiled-coil containing 1	None	None	nucleotide binding|nucleic acid binding|	10	1.5	20.8	10	1.2	1.81	1.2	22.3	0.0005	0.8	2.2	62	0.000270671	FALSE
ENSMUSG00000068893	SPRR2A2	small proline-rich protein 2A2	cellular_component|	biological_process|	molecular_function|	9	0.3	1.8	9	-2.5	26.6	-2.5	23.1	0.0005	-4.4	-1.9	63	0.000275037	FALSE
ENSMUSG00000034192	LSM3	LSM3 homolog, U6 small nuclear RNA associated (S. cerevisiae)	nucleus|cytosol|catalytic step 2 spliceosome|	nuclear-transcribed mRNA catabolic process, deadenylation-dependent decay|mRNA splicing, via spliceosome|mRNA processing|gene expression|RNA metabolic process|mRNA metabolic process|exonucleolytic nuclear-transcribed mRNA catabolic process involved in deadenylation-dependent decay|	protein binding|poly(A) RNA binding|	9	2.4	19.7	9	1.4	5.72	2.4	22.6	0.0005	0.9	3.7	64	0.000279403	FALSE
ENSMUSG00000039987	PHTF2	putative homeodomain transcription factor 2	nucleus|endoplasmic reticulum|	transcription, DNA-templated|regulation of transcription, DNA-templated|	DNA binding|	10	0.7	6.94	10	3.1	22.3	3	23.3	0.0005	0.8	6	65	0.000283768	FALSE
ENSMUSG00000070821	OLFR1340	olfactory receptor 1340	plasma membrane|membrane|integral component of membrane|	signal transduction|G-protein coupled receptor signaling pathway|sensory perception of smell|response to stimulus|detection of chemical stimulus involved in sensory perception of smell|	signal transducer activity|G-protein coupled receptor activity|olfactory receptor activity|	9	3.1	22.9	9	0.9	6.34	3	23.2	0.0005	0.9	6	66	0.000288134	FALSE
ENSMUSG00000008789	CEACAM5	carcinoembryonic antigen-related cell adhesion molecule 5	integral component of plasma membrane|basolateral plasma membrane|anchored component of membrane|extracellular vesicular exosome|integral component of external side of plasma membrane|	negative regulation of myotube differentiation|homotypic cell-cell adhesion|negative regulation of apoptotic process|negative regulation of anoikis|	GPI anchor binding|identical protein binding|protein homodimerization activity|	10	1.1	7.24	9	2.1	16.9	0.8	22.7	0.0005	0.6	2.5	67	0.0002925	FALSE
ENSMUSG00000060038	DHPS	deoxyhypusine synthase	cytosol|	translation|positive regulation of cell proliferation|peptidyl-lysine modification to peptidyl-hypusine|post-translational protein modification|cellular protein metabolic process|deoxyhypusine biosynthetic process from spermidine|protein homotetramerization|	protein binding|deoxyhypusine synthase activity|	9	0.7	6.74	9	1.3	19	1.1	22.6	0.0005	0.7	1.9	68	0.000296865	FALSE
ENSMUSG00000020250	TXNRD1	thioredoxin reductase 1	nucleus|nucleolus|mitochondrion|cytosol|	mesoderm formation|signal transduction|cell proliferation|nucleobase-containing small molecule interconversion|cellular lipid metabolic process|small molecule metabolic process|cell redox homeostasis|nucleobase-containing small molecule metabolic process|oxidation-reduction process|	thioredoxin-disulfide reductase activity|protein binding|electron carrier activity|protein disulfide oxidoreductase activity|flavin adenine dinucleotide binding|NADP binding|	9	-1.1	0.769	9	3.1	26.7	3	23.3	0.0005	0.8	6	69	0.000301231	FALSE
ENSMUSG00000041057	WDR43	WD repeat domain 43	nucleolus|	None	poly(A) RNA binding|	10	1.7	21.3	10	0.8	5.64	1.6	23	0.0005	0.9	2.4	70	0.000305597	FALSE
ENSMUSG00000078664	SPRR2A1	small proline-rich protein 2A1	None	regulation of cell shape|response to estradiol|	structural constituent of cytoskeleton|	9	0.3	1.8	9	-2.5	26.6	-2.5	23.1	0.0005	-4.4	-1.9	71	0.000309962	FALSE
ENSMUSG00000031153	GRIPAP1	GRIP1 associated protein 1	early endosome|blood microparticle|	biological_process|	molecular_function|	10	-0.6	8.85	10	-1	13.9	-0.8	21	0.0006	-1.3	-0.5	72	0.000314328	FALSE
ENSMUSG00000001670	TAT	tyrosine aminotransferase	cellular_component|mitochondrion|cytosol|	2-oxoglutarate metabolic process|glutamate metabolic process|L-phenylalanine catabolic process|L-phenylalanine catabolic process|tyrosine catabolic process|response to oxidative stress|biosynthetic process|cellular nitrogen compound metabolic process|small molecule metabolic process|response to mercury ion|response to glucocorticoid|	L-tyrosine:2-oxoglutarate aminotransferase activity|L-tyrosine:2-oxoglutarate aminotransferase activity|L-tyrosine:2-oxoglutarate aminotransferase activity|amino acid binding|pyridoxal phosphate binding|L-phenylalanine:2-oxoglutarate aminotransferase activity|	9	-2.8	25.4	9	0.8	10.4	-2.8	22	0.0006	-5	-1.2	73	0.000318694	FALSE
ENSMUSG00000091764	ZFP964	zinc finger protein 964	cellular_component|	regulation of transcription, DNA-templated|	sequence-specific DNA binding transcription factor activity|metal ion binding|	10	-0.6	10	10	-0.9	13.3	-0.8	22.2	0.0006	-1.3	-0.5	74	0.000323059	FALSE
ENSMUSG00000055515	VMN2R81	vomeronasal 2, receptor 81	cellular_component|plasma membrane|membrane|integral component of membrane|	signal transduction|G-protein coupled receptor signaling pathway|positive regulation of cytosolic calcium ion concentration involved in phospholipase C-activating G-protein coupled signaling pathway|	molecular_function|signal transducer activity|G-protein coupled receptor activity|	10	0.7	13.6	10	1	9.56	0.8	22.2	0.0006	0.5	1.4	75	0.000327425	FALSE
ENSMUSG00000012848	RPS5	ribosomal protein S5	cytosol|membrane|cytosolic small ribosomal subunit|ribonucleoprotein complex|extracellular vesicular exosome|	nuclear-transcribed mRNA catabolic process, nonsense-mediated decay|translation|translation|translation|translation|translational initiation|translational initiation|translational elongation|translational termination|regulation of translational fidelity|SRP-dependent cotranslational protein targeting to membrane|gene expression|viral process|RNA metabolic process|mRNA metabolic process|viral life…	RNA binding|mRNA binding|structural constituent of ribosome|poly(A) RNA binding|	9	1.1	13.5	8	1	8.21	1.1	21.1	0.0006	0.7	1.6	76	0.000331791	FALSE
ENSMUSG00000051695	PCBP1	poly(rC) binding protein 1	nucleoplasm|cytoplasm|membrane|ribonucleoprotein complex|extracellular vesicular exosome|	mRNA splicing, via spliceosome|RNA splicing|gene expression|	single-stranded DNA binding|RNA binding|protein binding|poly(A) RNA binding|	10	-1	12.9	10	-0.6	9.16	-0.7	21.1	0.0006	-1.3	-0.5	77	0.000336156	FALSE
ENSMUSG00000021243	FCF1	FCF1 rRNA-processing protein	nucleolus|small-subunit processome|	rRNA processing|	poly(A) RNA binding|	10	3	21.8	10	0.7	6.23	3	20.9	0.0006	0.7	6	78	0.000340522	FALSE
ENSMUSG00000078995	ZFP456	zinc finger protein 456	cellular_component|	biological_process|	molecular_function|	9	-1.2	2.62	10	-3	21.4	-3	20.7	0.0006	-6	-1.9	79	0.000344888	FALSE
ENSMUSG00000057417	DCPP3	demilune cell and parotid protein 3	cellular_component|	biological_process|	molecular_function|	10	1.3	21.1	10	0.7	2.88	1.3	22	0.0006	0.9	1.9	80	0.000349253	FALSE
ENSMUSG00000051329	NUP160	nucleoporin 160kDa	kinetochore|nuclear envelope|nuclear pore|cytosol|nuclear pore outer ring|nuclear pore outer ring|	mitotic cell cycle|carbohydrate metabolic process|mRNA export from nucleus|mitotic nuclear envelope disassembly|hexose transport|regulation of glucose transport|protein transport|glucose transport|viral process|cytokine-mediated signaling pathway|small molecule metabolic process|transmembrane transport|	nucleocytoplasmic transporter activity|protein binding|	9	0.9	8.66	9	1.1	12.8	1	20.6	0.0006	0.7	1.6	81	0.000353619	FALSE
ENSMUSG00000062758	GM16477	ribosomal protein L7a pseudogene	None	None	None	9	1	10.2	9	0.9	11.6	1	21.4	0.0006	0.7	1.5	82	0.000357985	FALSE
ENSMUSG00000090631	OLFR456	olfactory receptor 456	plasma membrane|membrane|integral component of membrane|	signal transduction|G-protein coupled receptor signaling pathway|sensory perception of smell|response to stimulus|detection of chemical stimulus involved in sensory perception of smell|	signal transducer activity|G-protein coupled receptor activity|olfactory receptor activity|	9	0.9	15.7	10	0.9	5.53	0.9	20.8	0.0006	0.6	1.5	83	0.00036235	FALSE
ENSMUSG00000060981	HIST1H4H	histone cluster 1, H4h	None	None	None	10	2.4	20	10	0.8	8.96	2.3	21.3	0.0006	0.8	3.5	84	0.000366716	FALSE
ENSMUSG00000061991	HIST1H2AF	histone cluster 1, H2af	nucleosome|nucleus|chromosome|	biological_process|	DNA binding|protein heterodimerization activity|	10	2.3	8.59	9	2.3	12.4	2.3	20.6	0.0006	1.1	3.7	85	0.000371082	FALSE
ENSMUSG00000037894	H2AFZ	H2A histone family, member Z	nucleosome|nucleus|nuclear euchromatin|nuclear heterochromatin|	nucleosome assembly|positive regulation of transcription from RNA polymerase II promoter|cellular response to estradiol stimulus|	RNA polymerase II core promoter proximal region sequence-specific DNA binding|RNA polymerase II core promoter sequence-specific DNA binding|RNA polymerase II distal enhancer sequence-specific DNA binding|protein binding|chromatin DNA binding|nucleosomal DNA binding|protein heterodimerization activity|	9	0.8	4.8	9	1	16.4	0.9	20.6	0.0006	0.6	1.5	86	0.000375447	FALSE
ENSMUSG00000003527	DGCR14	DiGeorge syndrome critical region gene 14	nucleus|catalytic step 2 spliceosome|	mRNA splicing, via spliceosome|nervous system development|	molecular_function|protein binding|	10	-2.7	20.3	10	-1	6.43	-2.6	21.7	0.0006	-4.6	-1.3	87	0.000379813	FALSE
ENSMUSG00000073949	OLFR606	olfactory receptor 606	membrane|integral component of membrane|	signal transduction|G-protein coupled receptor signaling pathway|sensory perception of smell|detection of chemical stimulus involved in sensory perception of smell|	signal transducer activity|G-protein coupled receptor activity|olfactory receptor activity|	10	1	20.3	10	0.7	1.79	1	20.8	0.0006	0.6	1.6	88	0.000384179	FALSE
ENSMUSG00000003271	SULT2B1	sulfotransferase family, cytosolic, 2B, member 1	nucleus|cytoplasm|endoplasmic reticulum|cytosol|intracellular membrane-bounded organelle|	sulfate assimilation|xenobiotic metabolic process|steroid metabolic process|small molecule metabolic process|3'-phosphoadenosine 5'-phosphosulfate metabolic process|	alcohol sulfotransferase activity|protein binding|steroid sulfotransferase activity|	10	1.3	8.05	10	2.1	16	2	21	0.0006	1.3	3.3	89	0.000388544	FALSE
ENSMUSG00000018259	PRL8A2	prolactin family 8, subfamily a, member 2	cellular_component|extracellular region|	response to hypoxia|maternal process involved in female pregnancy|	molecular_function|hormone activity|	10	2.4	6.33	10	2.6	16.4	2.5	22.1	0.0006	1.4	4.3	90	0.00039291	FALSE
ENSMUSG00000049517	RPS23	ribosomal protein S23	nucleolus|cytoplasm|cytosol|ribosome|membrane|cytosolic small ribosomal subunit|	nuclear-transcribed mRNA catabolic process, nonsense-mediated decay|translation|translation|translational initiation|translational elongation|translational termination|SRP-dependent cotranslational protein targeting to membrane|gene expression|viral process|RNA metabolic process|mRNA metabolic process|viral life cycle|viral transcription|cellular protein metabolic process|	structural constituent of ribosome|protein binding|poly(A) RNA binding|	9	-1.3	12.6	7	-1.3	9.55	-1.3	21.7	0.0006	-2	-0.8	91	0.000397276	FALSE
ENSMUSG00000091651	VMN2R36	vomeronasal 2, receptor 36	cellular_component|plasma membrane|membrane|integral component of membrane|	signal transduction|G-protein coupled receptor signaling pathway|biological_process|	molecular_function|signal transducer activity|G-protein coupled receptor activity|	10	1.1	21.3	10	-1.5	7.47	1.3	20.9	0.0006	0.8	2.9	92	0.000401641	FALSE
ENSMUSG00000030199	ETV6	ets variant 6	nucleolus|cytoplasm|	negative regulation of transcription from RNA polymerase II promoter|negative regulation of transcription from RNA polymerase II promoter|regulation of transcription from RNA polymerase II promoter|transcription from RNA polymerase II promoter|cell differentiation|	RNA polymerase II regulatory region sequence-specific DNA binding|sequence-specific DNA binding RNA polymerase II transcription factor activity|RNA polymerase II transcription regulatory region sequence-specific DNA binding transcription factor activity involved in negative regulation of transcription|sequence-specific DNA binding transcription factor activity|protein binding|protein domain speci…	10	-0.6	10.5	10	-1.1	12.1	-0.7	21	0.0006	-1.3	-0.4	93	0.000406007	FALSE
ENSMUSG00000002870	MCM2	minichromosome maintenance complex component 2	chromatin|nucleus|nucleoplasm|nuclear origin of replication recognition complex|cytoplasm|microtubule cytoskeleton|MCM complex|	G1/S transition of mitotic cell cycle|mitotic cell cycle|DNA replication|DNA unwinding involved in DNA replication|DNA replication initiation|DNA strand elongation involved in DNA replication|nucleosome assembly|cell cycle|cellular response to interleukin-4|	DNA binding|DNA helicase activity|DNA replication origin binding|protein binding|ATP binding|histone binding|metal ion binding|	10	-0.4	0.913	10	-3	23.9	-2.9	20.9	0.0006	-6	-1.8	94	0.000410373	FALSE
ENSMUSG00000066772	OBOX3	oocyte specific homeobox 3	cellular_component|nucleus|	biological_process|	DNA binding|	9	-2.7	14.4	9	-1.6	9.75	-2.6	21.3	0.0006	-4.5	-1.5	95	0.000414738	FALSE
ENSMUSG00000096718	ZFP781	zinc finger protein 781	cellular_component|	biological_process|	molecular_function|	10	0	0	10	-3.1	23.9	-3	20.5	0.0007	-6	-2.1	96	0.000419104	FALSE
ENSMUSG00000079344	LIPO4	lipase, member O4	cellular_component|	lipid metabolic process|biological_process|lipid catabolic process|	molecular_function|hydrolase activity|	10	1.7	8.13	10	1.2	12.6	1.2	19.6	0.0007	0.6	2	97	0.00042347	FALSE
ENSMUSG00000057321	USP17LD	ubiquitin specific peptidase 17-like D	cellular_component|	proteolysis|protein deubiquitination|	ubiquitin-specific protease activity|peptidase activity|cysteine-type peptidase activity|hydrolase activity|	10	3.7	21.7	9	0.9	2.36	3.6	19.7	0.0007	3	7	98	0.000427836	FALSE
ENSMUSG00000022141	NIPBL	Nipped-B homolog (Drosophila)	nucleus|nucleoplasm|SMC loading complex|extracellular vesicular exosome|	negative regulation of transcription from RNA polymerase II promoter|mitotic cell cycle|metanephros development|heart morphogenesis|outflow tract morphogenesis|cellular response to DNA damage stimulus|mitotic sister chromatid cohesion|brain development|sensory perception of sound|stem cell maintenance|positive regulation of histone deacetylation|maintenance of mitotic sister chromatid cohesion|ce…	chromatin binding|protein binding|protein C-terminus binding|mediator complex binding|histone deacetylase binding|protein N-terminus binding|chromo shadow domain binding|	10	1.8	4.34	10	2.2	16.5	2.1	19.7	0.0007	1.4	3.4	99	0.000432201	FALSE
ENSMUSG00000022877	HRG	histidine-rich glycoprotein	extracellular region|extracellular region|extracellular region|plasma membrane|platelet alpha granule lumen|extracellular vesicular exosome|blood microparticle|	angiogenesis|platelet degranulation|positive regulation of immune response to tumor cell|chemotaxis|negative regulation of cell adhesion|blood coagulation|negative regulation of cell proliferation|regulation of gene expression|regulation of platelet activation|negative regulation of lamellipodium assembly|negative regulation of endopeptidase activity|negative regulation of angiogenesis|platelet a…	serine-type endopeptidase inhibitor activity|cysteine-type endopeptidase inhibitor activity|receptor binding|protein binding|heparin binding|zinc ion binding|immunoglobulin binding|heme binding|heparan sulfate proteoglycan binding|metal ion binding|	10	2.3	3.61	10	-3.1	22.2	-3	20.1	0.0007	-6	-1	100	0.000436567	FALSE
ENSMUSG00000034575	PAPD7	PAP associated domain containing 7	nucleus|nucleoplasm|cytoplasm|	DNA-dependent DNA replication|double-strand break repair|sister chromatid cohesion|mitotic chromosome condensation|response to drug|	DNA binding|DNA-directed DNA polymerase activity|polynucleotide adenylyltransferase activity|SMC family protein binding|metal ion binding|	10	-0.5	7.49	10	-3.1	21.1	-3	19.2	0.0007	-6	-0.5	101	0.000440933	FALSE
ENSMUSG00000034640	TIPARP	TCDD-inducible poly(ADP-ribose) polymerase	nucleus|	vasculogenesis|kidney development|protein ADP-ribosylation|nitrogen compound metabolic process|androgen metabolic process|estrogen metabolic process|female gonad development|post-embryonic development|negative regulation of gene expression|hemopoiesis|multicellular organismal metabolic process|positive regulation of protein catabolic process|platelet-derived growth factor receptor signaling pathw…	NAD+ ADP-ribosyltransferase activity|enhancer binding|metal ion binding|	9	-1.9	14	9	1	9.18	-1.7	20.2	0.0007	-2.9	-0.9	102	0.000445298	FALSE
ENSMUSG00000050079	RSPRY1	ring finger and SPRY domain containing 1	extracellular region|	None	zinc ion binding|	10	1.3	0.852	10	3.2	21.1	3.2	19.7	0.0007	2.5	6	103	0.000449664	FALSE
ENSMUSG00000018362	KPNA2	karyopherin alpha 2 (RAG cohort 1, importin alpha 1)	nucleus|nucleoplasm|cytoplasm|cytosol|membrane|	regulation of DNA recombination|mitotic G2 phase|DNA metabolic process|NLS-bearing protein import into nucleus|viral process|cytokine-mediated signaling pathway|	protein binding|nuclear localization sequence binding|protein transporter activity|histone deacetylase binding|poly(A) RNA binding|	9	0.5	1.97	9	2.2	22.2	2.1	19.8	0.0007	0.9	3.4	104	0.00045403	FALSE
ENSMUSG00000024863	MBL2	mannose-binding lectin (protein C) 2, soluble	extracellular region|collagen trimer|extracellular space|cell surface|	complement activation, lectin pathway|complement activation, lectin pathway|complement activation, lectin pathway|acute-phase response|complement activation|complement activation, classical pathway|response to oxidative stress|opsonization|defense response to bacterium|negative regulation of growth of symbiont in host|innate immune response|innate immune response|negative regulation of viral proc…	receptor binding|protein binding|mannose binding|mannose binding|mannose binding|calcium-dependent protein binding|	10	-0.4	2.47	10	-1	18.2	-1	19.4	0.0007	-1.5	-0.5	105	0.000458395	FALSE
ENSMUSG00000091882	GM6337	predicted gene 6337	cellular_component|	biological_process|	molecular_function|	10	-1.6	21.6	10	0.6	4.8	-1.5	19.7	0.0007	-2.6	-1.1	106	0.000462761	FALSE
ENSMUSG00000027751	SUPT20	suppressor of Ty 20	SAGA complex|	multicellular organismal development|gastrulation|positive regulation of gluconeogenesis by positive regulation of transcription from RNA polymerase II promoter|	transcription cofactor activity|	10	0.5	3.61	10	2.8	20.8	2.8	19.2	0.0007	0.7	5	107	0.000467127	FALSE
ENSMUSG00000075203	OLFR1040	olfactory receptor 1040	plasma membrane|membrane|integral component of membrane|	signal transduction|G-protein coupled receptor signaling pathway|sensory perception of smell|response to stimulus|detection of chemical stimulus involved in sensory perception of smell|	signal transducer activity|G-protein coupled receptor activity|olfactory receptor activity|	10	3.3	22.4	10	0.4	0.723	3.3	19.2	0.0007	2.4	6	108	0.000471492	FALSE
ENSMUSG00000068252	APOL7B	apolipoprotein L 7b	cellular_component|	None	None	10	-1.7	19.5	9	-1.4	1.2	-1.7	20.1	0.0007	-2.7	-1.3	109	0.000475858	FALSE
ENSMUSG00000025047	PDCD11	programmed cell death 11	nucleus|nucleolus|cytosol|	rRNA processing|mRNA processing|	protein binding|transcription factor binding|poly(A) RNA binding|	9	-2.8	22.7	9	0.4	2.26	-2.8	19.8	0.0007	-5	-1.5	110	0.000480224	FALSE
ENSMUSG00000094622	GM3055	predicted gene 3055	cellular_component|	biological_process|	molecular_function|	10	0	0	10	-3.1	23.9	-3	20.5	0.0007	-6	-2.1	111	0.000484589	FALSE
ENSMUSG00000057697	VMN1R53	vomeronasal 1 receptor 53	cellular_component|plasma membrane|membrane|integral component of membrane|	signal transduction|G-protein coupled receptor signaling pathway|sensory perception of chemical stimulus|response to pheromone|	signal transducer activity|receptor activity|G-protein coupled receptor activity|pheromone receptor activity|	10	-3.1	22.2	10	-1	0.717	-3.1	20.1	0.0007	-6	-1.9	112	0.000488955	FALSE
ENSMUSG00000079638	RHOX2B	reproductive homeobox 2B	cellular_component|	biological_process|	None	10	-0.9	13	10	-1.5	7.38	-1	19.7	0.0007	-1.7	-0.6	113	0.000493321	FALSE
ENSMUSG00000042487	LEO1	Leo1, Paf1/RNA polymerase II complex component, homolog (S. cerevisiae)	Cdc73/Paf1 complex|	endodermal cell fate commitment|transcription, DNA-templated|mRNA polyadenylation|histone monoubiquitination|Wnt signaling pathway|stem cell maintenance|positive regulation of mRNA 3'-end processing|positive regulation of transcription elongation from RNA polymerase II promoter|histone H2B ubiquitination|negative regulation of myeloid cell differentiation|positive regulation of transcription from…	protein binding|	10	2.5	22.8	10	0.2	0.976	2.5	19.7	0.0007	1.3	4.8	114	0.000497686	FALSE
ENSMUSG00000005609	CTR9	CTR9, Paf1/RNA polymerase II complex component	Cdc73/Paf1 complex|nuclear speck|transcriptionally active chromatin|	negative regulation of transcription from RNA polymerase II promoter|endodermal cell fate commitment|transcription, DNA-templated|JAK-STAT cascade|histone monoubiquitination|Wnt signaling pathway|stem cell maintenance|positive regulation of transcription elongation from RNA polymerase II promoter|histone H2B ubiquitination|negative regulation of myeloid cell differentiation|positive regulation of…	protein binding|SH2 domain binding|	10	2.3	14.1	9	2.2	5.81	2.3	19.4	0.0007	1.7	3.7	115	0.000502052	FALSE
ENSMUSG00000029911	SSBP1	single-stranded DNA binding protein 1, mitochondrial	nucleus|mitochondrion|mitochondrial nucleoid|extracellular vesicular exosome|	DNA replication|positive regulation of helicase activity|mitochondrion morphogenesis|	chromatin binding|single-stranded DNA binding|protein binding|poly(A) RNA binding|	9	-2.9	23.5	9	1.4	3.23	-2.9	20	0.0007	-5	-1.2	116	0.000506418	FALSE
ENSMUSG00000029434	VPS33A	vacuolar protein sorting 33 homolog A (S. cerevisiae)	lysosomal membrane|early endosome|late endosome|HOPS complex|late endosome membrane|perinuclear region of cytoplasm|	vesicle docking involved in exocytosis|protein transport|vesicle-mediated transport|platelet formation|melanosome localization|lysosome localization|regulation of developmental pigmentation|	protein binding|	10	0.5	1.43	10	-3	23.6	-2.9	20.3	0.0007	-6	-0.6	117	0.000510783	FALSE
ENSMUSG00000095056	GM3159	predicted gene 3159	cellular_component|	biological_process|	molecular_function|	9	-1	18.2	9	0.9	4.56	-1.1	20.5	0.0007	-2	-0.7	118	0.000515149	FALSE
ENSMUSG00000024769	CDC42BPG	CDC42 binding protein kinase gamma (DMPK-like)	cytoplasm|cell leading edge|	protein phosphorylation|protein phosphorylation|actin cytoskeleton reorganization|intracellular signal transduction|regulation of catalytic activity|	magnesium ion binding|protein serine/threonine kinase activity|protein serine/threonine kinase activity|small GTPase regulator activity|protein binding|ATP binding|ATP binding|	10	0	0	10	2.9	22.9	2.9	19.3	0.0007	0.4	5	119	0.000519515	FALSE
ENSMUSG00000048875	HDHD1A	haloacid dehalogenase-like hydrolase domain containing 1A	extracellular vesicular exosome|	biological_process|metabolic process|nucleotide metabolic process|	molecular_function|hydrolase activity|metal ion binding|	10	2.1	14.6	10	1	9.85	1.8	19.9	0.0007	1	3	120	0.00052388	FALSE
ENSMUSG00000094449	OLFR972	olfactory receptor 972	plasma membrane|membrane|integral component of membrane|	signal transduction|G-protein coupled receptor signaling pathway|sensory perception of smell|response to stimulus|detection of chemical stimulus involved in sensory perception of smell|	signal transducer activity|G-protein coupled receptor activity|olfactory receptor activity|	10	1.3	17.6	10	0.7	4.55	1.2	19.3	0.0007	0.6	1.8	121	0.000528246	FALSE
ENSMUSG00000007815	RHOA	ras homolog family member A	cytosol|cytoskeleton|plasma membrane|cell cortex|lamellipodium|cell junction|midbody|cleavage furrow|apical junction complex|extracellular vesicular exosome|	GTP catabolic process|transforming growth factor beta receptor signaling pathway|small GTPase mediated signal transduction|Rho protein signal transduction|axon guidance|blood coagulation|viral process|substantia nigra development|actin cytoskeleton organization|platelet activation|regulation of cell migration|positive regulation of cytokinesis|regulation of osteoblast proliferation|cleavage furro…	GTPase activity|protein binding|GTP binding|myosin binding|	10	0.1	0.178	10	1.1	22.3	1.1	19.7	0.0007	0.7	1.8	122	0.000532612	FALSE
ENSMUSG00000000248	CLEC2G	C-type lectin domain family 2, member g	extracellular space|plasma membrane|membrane|integral component of membrane|	negative regulation of osteoclast differentiation|	carbohydrate binding|natural killer cell lectin-like receptor binding|	9	2.5	11.7	9	1.5	10.4	2.4	18.9	0.0008	1	4.2	123	0.000536977	FALSE
ENSMUSG00000022391	RANGAP1	Ran GTPase activating protein 1	kinetochore|condensed chromosome kinetochore|spindle pole|nuclear pore|cytoplasm|cytosol|nuclear membrane|perinuclear region of cytoplasm|	mitotic cell cycle|signal transduction|positive regulation of Ran GTPase activity|positive regulation of Ran GTPase activity|negative regulation of protein export from nucleus|	Ran GTPase activator activity|protein binding|	10	1.4	10	10	1.5	9.17	1.5	18.7	0.0008	1	2.3	124	0.000541343	FALSE
ENSMUSG00000091435	VMN1R115	vomeronasal 1 receptor 115	cellular_component|membrane|integral component of membrane|	signal transduction|G-protein coupled receptor signaling pathway|biological_process|response to stimulus|sensory perception of taste|	molecular_function|signal transducer activity|G-protein coupled receptor activity|	10	1.7	7.97	10	0.9	13.1	1	19.1	0.0008	0.6	2	125	0.000545709	FALSE
ENSMUSG00000024290	ROCK1	Rho-associated, coiled-coil containing protein kinase 1	Golgi membrane|ruffle|centriole|cytosol|cytoskeleton|plasma membrane|lamellipodium|bleb|	apical constriction|protein phosphorylation|apoptotic process|cellular component disassembly involved in execution phase of apoptosis|smooth muscle contraction|leukocyte cell-cell adhesion|signal transduction|Rho protein signal transduction|axon guidance|negative regulation of angiogenesis|membrane to membrane docking|actin cytoskeleton organization|regulation of cell adhesion|bleb assembly|regul…	protein kinase activity|protein serine/threonine kinase activity|protein binding|ATP binding|Rho GTPase binding|metal ion binding|	10	0.6	5.21	10	0.8	14.4	0.8	18.9	0.0008	0.5	1.2	126	0.000550074	FALSE
ENSMUSG00000030930	CHST15	carbohydrate (N-acetylgalactosamine 4-sulfate 6-O) sulfotransferase 15	Golgi membrane|integral component of membrane|	carbohydrate metabolic process|hexose biosynthetic process|glycosaminoglycan metabolic process|chondroitin sulfate metabolic process|chondroitin sulfate biosynthetic process|small molecule metabolic process|	3'-phosphoadenosine 5'-phosphosulfate binding|N-acetylgalactosamine 4-sulfate 6-O-sulfotransferase activity|	10	1	12.6	10	1.1	6.79	1	19	0.0008	0.7	1.7	127	0.00055444	FALSE
ENSMUSG00000018924	ALOX15	arachidonate 15-lipoxygenase	lipid particle|cytosol|cytosol|cytosol|plasma membrane|membrane|extrinsic component of cytoplasmic side of plasma membrane|	ossification|negative regulation of adaptive immune response|phosphatidylethanolamine biosynthetic process|leukotriene metabolic process|inflammatory response|positive regulation of cell-substrate adhesion|arachidonic acid metabolic process|arachidonic acid metabolic process|arachidonic acid metabolic process|lipoxygenase pathway|lipoxygenase pathway|bone mineralization|positive regulation of act…	arachidonate 12-lipoxygenase activity|iron ion binding|protein binding|phosphatidylinositol-4,5-bisphosphate binding|arachidonate 15-lipoxygenase activity|arachidonate 15-lipoxygenase activity|eoxin A4 synthase activity|	10	0.5	2.97	10	3	21.4	3	18.9	0.0008	1.6	6	128	0.000558806	FALSE
ENSMUSG00000063457	RPS15	ribosomal protein S15	nucleus|nucleoplasm|cytosol|membrane|cytosolic small ribosomal subunit|	ribosomal small subunit export from nucleus|nuclear-transcribed mRNA catabolic process, nonsense-mediated decay|osteoblast differentiation|rRNA processing|translation|translation|translational initiation|translational elongation|translational termination|SRP-dependent cotranslational protein targeting to membrane|gene expression|viral process|RNA metabolic process|mRNA metabolic process|viral lif…	DNA binding|structural constituent of ribosome|protein binding|poly(A) RNA binding|	8	1.8	11.1	8	-1	13	-1.8	18.8	0.0008	-2.7	-1	129	0.000563171	FALSE
ENSMUSG00000060373	HNRNPC	heterogeneous nuclear ribonucleoprotein C (C1/C2)	nuclear chromatin|nucleus|nucleoplasm|spliceosomal complex|cytosol|membrane|protein complex|extracellular vesicular exosome|catalytic step 2 spliceosome|	mRNA splicing, via spliceosome|mRNA splicing, via spliceosome|osteoblast differentiation|RNA splicing|gene expression|ATP-dependent chromatin remodeling|3'-UTR-mediated mRNA stabilization|	nucleotide binding|RNA polymerase II core promoter proximal region sequence-specific DNA binding|RNA polymerase II distal enhancer sequence-specific DNA binding|RNA binding|mRNA 3'-UTR binding|protein binding|poly(U) RNA binding|nucleosomal DNA binding|identical protein binding|poly(A) RNA binding|	10	-1.2	9.96	9	-1.6	9.81	-1.4	18.8	0.0008	-2.3	-0.9	130	0.000567537	FALSE
ENSMUSG00000038900	RPL12	ribosomal protein L12	cytosol|membrane|cytosolic large ribosomal subunit|extracellular vesicular exosome|	nuclear-transcribed mRNA catabolic process, nonsense-mediated decay|translation|translation|translational initiation|translational elongation|translational termination|SRP-dependent cotranslational protein targeting to membrane|gene expression|viral process|RNA metabolic process|mRNA metabolic process|viral life cycle|viral transcription|cellular protein metabolic process|	structural constituent of ribosome|protein binding|poly(A) RNA binding|	10	0.8	16	10	1.6	4.76	0.8	19	0.0008	0.6	1.9	131	0.000571903	FALSE
ENSMUSG00000014313	COX6C	cytochrome c oxidase subunit VIc	mitochondrion|mitochondrial inner membrane|integral component of membrane|	generation of precursor metabolites and energy|respiratory electron transport chain|cellular metabolic process|small molecule metabolic process|hydrogen ion transmembrane transport|	cytochrome-c oxidase activity|	9	-1.6	8.11	8	2.3	17.1	1	18.9	0.0008	0.5	3.1	132	0.000576268	FALSE
ENSMUSG00000075119	OLFR1197	olfactory receptor 1197	plasma membrane|membrane|integral component of membrane|	signal transduction|G-protein coupled receptor signaling pathway|sensory perception of smell|response to stimulus|detection of chemical stimulus involved in sensory perception of smell|	signal transducer activity|G-protein coupled receptor activity|olfactory receptor activity|	8	-0.4	1.7	8	-3.1	21.8	-3.1	18.9	0.0008	-6	-2.4	133	0.000580634	FALSE
ENSMUSG00000034689	4921530L21RIK	RIKEN cDNA 4921530L21 gene	cellular_component|	biological_process|	molecular_function|	9	2	17.7	9	0.7	5.63	1.4	18.8	0.0008	0.8	2.8	134	0.000585	FALSE
ENSMUSG00000057421	LAS1L	LAS1-like (S. cerevisiae)	nucleus|cytoplasm|microtubule organizing center|membrane|MLL1 complex|	rRNA processing|	poly(A) RNA binding|	10	2.4	13.5	10	1	10.7	1	19	0.0008	0.7	3.2	135	0.000589365	FALSE
ENSMUSG00000027479	MAPRE1	microtubule-associated protein, RP/EB family, member 1	cytoplasm|Golgi apparatus|centrosome|spindle|cytosol|microtubule|cytoplasmic microtubule|cortical microtubule cytoskeleton|cell projection membrane|microtubule plus-end|	G2/M transition of mitotic cell cycle|mitotic cell cycle|mitotic nuclear division|cell proliferation|negative regulation of microtubule polymerization|protein localization to microtubule|	protein binding|protein C-terminus binding|poly(A) RNA binding|microtubule plus-end binding|	10	-2.3	9.14	10	-2.2	10.2	-2.3	18.9	0.0008	-3.7	-1.8	136	0.000593731	FALSE
ENSMUSG00000091618	H60C	histocompatibility 60c	anchored component of plasma membrane|	natural killer cell mediated cytotoxicity|	natural killer cell lectin-like receptor binding|	10	-2.8	19.8	10	-0.6	5.28	-2.7	18.7	0.0008	-5	-0.4	137	0.000598097	FALSE
ENSMUSG00000025010	CCNJ	cyclin J	nucleus|	None	None	10	0.3	0.648	10	3.3	22.2	3.3	18.8	0.0008	2.5	6	138	0.000602462	FALSE
ENSMUSG00000005610	EIF4G2	eukaryotic translation initiation factor 4 gamma, 2	cytosol|membrane|eukaryotic translation initiation factor 4F complex|	translational initiation|regulation of translational initiation|cell cycle arrest|cell death|cytokine-mediated signaling pathway|	translation initiation factor activity|protein binding|translation factor activity, nucleic acid binding|poly(A) RNA binding|	9	0.8	10.4	9	0.5	9.29	0.6	18.5	0.0009	0.4	1.2	139	0.000606828	FALSE
ENSMUSG00000029620	1700018F24RIK	RIKEN cDNA 1700018F24 gene	cellular_component|	biological_process|	molecular_function|guanyl-nucleotide exchange factor activity|	9	1.6	12	9	1.6	7.01	1.6	18.6	0.0009	0.7	2.3	140	0.000611194	FALSE
ENSMUSG00000063804	LIN28B	lin-28 homolog B (C. elegans)	nucleus|cytoplasm|	regulation of transcription, DNA-templated|miRNA catabolic process|pre-miRNA processing|RNA 3'-end processing|	DNA binding|RNA binding|protein binding|zinc ion binding|poly(A) RNA binding|	10	-0.4	1.64	10	3.1	21.9	3.1	18.5	0.0009	2.4	6	141	0.000615559	FALSE
ENSMUSG00000025602	ZFP202	zinc finger protein 202	nucleus|	transcription, DNA-templated|regulation of transcription, DNA-templated|regulation of transcription from RNA polymerase II promoter|transcription from RNA polymerase II promoter|	sequence-specific DNA binding RNA polymerase II transcription factor activity|DNA binding|metal ion binding|	10	2.5	22	9	-1.4	4.31	2.5	18.6	0.0009	1.6	4.7	142	0.000619925	FALSE
ENSMUSG00000042426	DHX29	DEAH (Asp-Glu-Ala-His) box polypeptide 29	mitochondrion|eukaryotic 43S preinitiation complex|	ATP catabolic process|translational initiation|	translation initiation factor activity|ATP binding|ATP-dependent helicase activity|ribosomal small subunit binding|poly(A) RNA binding|	10	0.7	8.04	10	0.7	10.9	0.7	18.6	0.0009	0.4	1.1	143	0.000624291	FALSE
ENSMUSG00000030402	PPM1N	protein phosphatase, Mg2+/Mn2+ dependent, 1N (putative)	None	dephosphorylation|	magnesium ion binding|phosphoprotein phosphatase activity|manganese ion binding|	10	-3	22	10	0.7	2.96	-3	18.5	0.0009	-6	-2.4	144	0.000628656	FALSE
ENSMUSG00000073842	MUP7	major urinary protein 7	cellular_component|	biological_process|	molecular_function|	10	-1.6	3.81	9	-1.7	15	-1.6	18.4	0.001	-2.5	-0.9	145	0.000633022	FALSE
ENSMUSG00000079227	CCR5	chemokine (C-C motif) receptor 5 (gene/pseudogene)	cytoplasm|endosome|plasma membrane|integral component of plasma membrane|external side of plasma membrane|cell surface|	MAPK cascade|dendritic cell chemotaxis|calcium ion transport|chemotaxis|inflammatory response|immune response|cellular defense response|cell surface receptor signaling pathway|G-protein coupled receptor signaling pathway|positive regulation of cytosolic calcium ion concentration|cell-cell signaling|release of sequestered calcium ion into cytosol by sarcoplasmic reticulum|viral process|calcium-med…	actin binding|phosphatidylinositol phospholipase C activity|chemokine receptor activity|protein binding|coreceptor activity|C-C chemokine receptor activity|C-C chemokine receptor activity|C-C chemokine binding|chemokine (C-C motif) ligand 5 binding|	10	-0.9	14.3	10	2.2	5.33	-0.9	18.3	0.001	-1.5	-0.6	146	0.000637388	FALSE
ENSMUSG00000032834	PWP2	PWP2 periodic tryptophan protein homolog (yeast)	nucleolus|cytoplasm|	signal transduction|	signal transducer activity|poly(A) RNA binding|	9	-1.7	9.83	9	-2	9.53	-1.8	18.4	0.001	-2.8	-0.6	147	0.000641753	FALSE
ENSMUSG00000005575	UBE2M	ubiquitin-conjugating enzyme E2M	cytosol|extracellular vesicular exosome|	cellular protein modification process|cellular protein modification process|transforming growth factor beta receptor signaling pathway|protein ubiquitination|protein ubiquitination|positive regulation of neuron apoptotic process|protein neddylation|protein neddylation|	ubiquitin-protein transferase activity|ubiquitin-protein transferase activity|protein binding|ATP binding|ribosomal S6-glutamic acid ligase activity|NEDD8 ligase activity|	10	-1	14.6	10	-1.4	4.7	-1.1	18.4	0.001	-1.9	-0.7	148	0.000646119	FALSE
ENSMUSG00000040594	RANBP17	RAN binding protein 17	nuclear pore|cytoplasm|	protein import into nucleus|mRNA transport|	GTP binding|Ran GTPase binding|	10	-0.4	2.75	10	-3.1	21.3	-3.1	18.4	0.001	-6	-0.9	149	0.000650485	FALSE
ENSMUSG00000076438	OXCT2B	3-oxoacid CoA transferase 2B	mitochondrion|mitochondrion|motile cilium|	generation of precursor metabolites and energy|metabolic process|ketone body catabolic process|	3-oxoacid CoA-transferase activity|CoA-transferase activity|transferase activity|	9	0	0	9	3	21.8	3	18.4	0.001	2.5	6	150	0.00065485	FALSE
ENSMUSG00000049133	FLG2	filaggrin family member 2	nucleus|cytoplasm|extracellular vesicular exosome|	establishment of skin barrier|	structural molecule activity|calcium ion binding|	10	-1.6	16.2	10	-1.2	3.15	-1.5	18.2	0.0012	-2.4	-0.9	151	0.000659216	FALSE
ENSMUSG00000095833	GM21951	predicted gene, 21951	None	None	None	10	-0.1	0.163	10	2	21.6	1.9	18.2	0.0012	0.7	3	152	0.000663582	FALSE
ENSMUSG00000052270	FPR2	formyl peptide receptor 2	plasma membrane|integral component of membrane|	cellular component movement|chemotaxis|inflammatory response|cell adhesion|G-protein coupled receptor signaling pathway|	G-protein coupled receptor activity|N-formyl peptide receptor activity|	10	-3	21.7	10	0.1	0.228	-3	18.1	0.0013	-6	-2.5	153	0.000667947	FALSE
ENSMUSG00000000290	ITGB2	integrin, beta 2 (complement component 3 receptor 3 and 4 subunit)	plasma membrane|integrin complex|cell surface|membrane|receptor complex|extracellular vesicular exosome|	toll-like receptor signaling pathway|apoptotic process|inflammatory response|cell adhesion|leukocyte cell-cell adhesion|cell-matrix adhesion|integrin-mediated signaling pathway|cell-cell signaling|multicellular organismal development|blood coagulation|regulation of cell shape|extracellular matrix organization|neutrophil chemotaxis|toll-like receptor 4 signaling pathway|innate immune response|regu…	glycoprotein binding|receptor activity|protein binding|protein kinase binding|metal ion binding|	10	-0.7	9.01	10	-0.7	9.5	-0.7	18.1	0.0013	-1.5	-0.4	154	0.000672313	FALSE
ENSMUSG00000027285	HAUS2	HAUS augmin-like complex, subunit 2	nucleus|cytoplasm|Golgi apparatus|centrosome|spindle|cytosol|microtubule|HAUS complex|	G2/M transition of mitotic cell cycle|mitotic cell cycle|mitotic nuclear division|spindle assembly|centrosome organization|	molecular_function|	10	-2.7	18.6	10	-0.7	4	-0.8	17.9	0.0014	-4.4	-0.3	155	0.000676679	FALSE
ENSMUSG00000096757	OLFR251	olfactory receptor 251	plasma membrane|membrane|integral component of membrane|	signal transduction|G-protein coupled receptor signaling pathway|sensory perception of smell|response to stimulus|detection of chemical stimulus involved in sensory perception of smell|	signal transducer activity|G-protein coupled receptor activity|olfactory receptor activity|	9	2.5	19.7	9	0.9	1.26	2.5	17.9	0.0014	0.5	3.9	156	0.000681044	FALSE
ENSMUSG00000020114	CAND1	cullin-associated and neddylation-dissociated 1	ubiquitin ligase complex|nucleus|cytoplasm|membrane|cullin-RING ubiquitin ligase complex|intracellular membrane-bounded organelle|extracellular vesicular exosome|	SCF complex assembly|protein ubiquitination|cell differentiation|negative regulation of catalytic activity|positive regulation of RNA polymerase II transcriptional preinitiation complex assembly|	protein binding|TBP-class protein binding|	10	-0.9	11.3	10	-1.8	9.13	-1.1	17.9	0.0014	-2.1	-0.6	157	0.00068541	FALSE
ENSMUSG00000028845	TEKT2	tektin 2 (testicular)	nucleus|cytoplasm|microtubule|cilium|	microtubule cytoskeleton organization|cilium or flagellum-dependent cell motility|cell projection organization|sperm motility|	None	10	0.5	0.533	10	2.8	20.8	2.8	17.8	0.0015	0.8	5	158	0.000689776	FALSE
ENSMUSG00000026043	COL3A1	collagen, type III, alpha 1	extracellular region|collagen type III trimer|collagen type III trimer|extracellular space|extracellular space|endoplasmic reticulum lumen|extracellular matrix|extracellular matrix|	skeletal system development|blood vessel development|cell-matrix adhesion|transforming growth factor beta receptor signaling pathway|integrin-mediated signaling pathway|axon guidance|heart development|aging|response to radiation|response to mechanical stimulus|peptide cross-linking|cerebral cortex development|extracellular matrix disassembly|platelet activation|extracellular matrix organization|c…	integrin binding|integrin binding|extracellular matrix structural constituent|protein binding|SMAD binding|metal ion binding|platelet-derived growth factor binding|	10	0	0	10	-3	21.5	-3	17.8	0.0015	-6	-2.4	159	0.000694141	FALSE
ENSMUSG00000007659	BCL2L1	BCL2-like 1	nucleus|nucleolus|cytoplasm|mitochondrion|mitochondrial outer membrane|mitochondrial outer membrane|mitochondrial outer membrane|mitochondrial inner membrane|mitochondrial matrix|centrosome|cytosol|integral component of membrane|cell junction|synaptic vesicle membrane|nuclear membrane|Bcl-2 family protein complex|	cytokinesis|ovarian follicle development|in utero embryonic development|release of cytochrome c from mitochondria|endocytosis|apoptotic process|mitotic cell cycle checkpoint|germ cell development|spermatogenesis|cell proliferation|positive regulation of cell proliferation|male gonad development|intrinsic apoptotic signaling pathway in response to DNA damage|apoptotic mitochondrial changes|fertili…	protein binding|protein kinase binding|identical protein binding|protein homodimerization activity|protein heterodimerization activity|BH3 domain binding|	10	0.7	4.99	10	2	16.5	1.1	17.8	0.0015	0.6	2.7	160	0.000698507	FALSE
ENSMUSG00000054102	NLRP9A	NLR family, pyrin domain containing 9A	cellular_component|cytoplasm|	biological_process|	nucleotide binding|molecular_function|ATP binding|	10	-0.9	3.63	10	-1.3	15.1	-1.1	17.7	0.0016	-1.9	-0.6	161	0.000702873	FALSE
ENSMUSG00000054693	ADAM10	ADAM metallopeptidase domain 10	nucleus|cytoplasm|Golgi apparatus|Golgi-associated vesicle|plasma membrane|cell surface|postsynaptic density|membrane|integral component of membrane|extracellular vesicular exosome|perinuclear endoplasmic reticulum|tetraspanin-enriched microdomain|	in utero embryonic development|protein phosphorylation|membrane protein ectodomain proteolysis|membrane protein ectodomain proteolysis|negative regulation of cell adhesion|negative regulation of cell adhesion|epidermal growth factor receptor signaling pathway|Notch signaling pathway|Notch signaling pathway|Notch receptor processing|integrin-mediated signaling pathway|cell-cell signaling|cell deat…	endopeptidase activity|metalloendopeptidase activity|metalloendopeptidase activity|receptor binding|integrin binding|protein binding|metallopeptidase activity|metallopeptidase activity|metallopeptidase activity|zinc ion binding|SH3 domain binding|protein kinase binding|protein homodimerization activity|	10	0.5	7.97	10	1.2	13.5	1	17.5	0.0017	0.5	1.7	162	0.000707238	FALSE
ENSMUSG00000044408	SPTSSA	serine palmitoyltransferase, small subunit A	integral component of membrane|serine C-palmitoyltransferase complex|	sphingolipid biosynthetic process|	serine C-palmitoyltransferase activity|protein binding|	10	-3	21.2	10	0.6	7.24	-3	17.6	0.0017	-6	-2.5	163	0.000711604	FALSE
ENSMUSG00000066551	HMGB1	high mobility group box 1	condensed chromosome|extracellular region|extracellular space|nucleus|nucleoplasm|cell surface|transcriptional repressor complex|	negative regulation of transcription from RNA polymerase II promoter|myeloid dendritic cell activation|dendritic cell chemotaxis|inflammatory response to antigenic stimulus|DNA topological change|base-excision repair, DNA ligation|apoptotic DNA fragmentation|DNA recombination|regulation of transcription from RNA polymerase II promoter|apoptotic process|cellular component disassembly involved in e…	damaged DNA binding|double-stranded DNA binding|single-stranded DNA binding|sequence-specific DNA binding transcription factor activity|cytokine activity|protein binding|transcription factor binding|DNA binding, bending|DNA binding, bending|chemoattractant activity|poly(A) RNA binding|RAGE receptor binding|repressing transcription factor binding|	7	2.3	14.3	7	0.9	8.43	2.2	17.6	0.0017	1.6	3.8	164	0.00071597	FALSE
ENSMUSG00000018537	PCGF2	polycomb group ring finger 2	nuclear chromatin|sex chromatin|nucleus|nuclear body|PcG protein complex|PRC1 complex|	negative regulation of transcription from RNA polymerase II promoter|in utero embryonic development|transcription, DNA-templated|anterior/posterior pattern specification|protein ubiquitination|histone acetylation|embryonic skeletal system morphogenesis|negative regulation of apoptotic signaling pathway|	DNA binding|chromatin binding|sequence-specific DNA binding transcription factor activity|ubiquitin-protein transferase activity|protein binding|zinc ion binding|	10	-0.1	0.0561	10	3.2	21.1	3.2	17.5	0.0017	2.7	6	165	0.000720335	FALSE
ENSMUSG00000028757	DDOST	dolichyl-diphosphooligosaccharide--protein glycosyltransferase subunit (non-catalytic)	endoplasmic reticulum|endoplasmic reticulum membrane|oligosaccharyltransferase complex|oligosaccharyltransferase complex|membrane|integral component of membrane|intracellular membrane-bounded organelle|protein complex|	translation|protein glycosylation|protein N-linked glycosylation|SRP-dependent cotranslational protein targeting to membrane|gene expression|protein N-linked glycosylation via asparagine|protein N-linked glycosylation via asparagine|response to cytokine|T cell activation|post-translational protein modification|cellular protein metabolic process|innate immune response|	oligosaccharyl transferase activity|dolichyl-diphosphooligosaccharide-protein glycotransferase activity|dolichyl-diphosphooligosaccharide-protein glycotransferase activity|protein binding|	10	0.7	9.7	10	1.3	11	0.9	17.5	0.0017	0.5	1.6	166	0.000724701	FALSE
ENSMUSG00000001674	DDX18	DEAD (Asp-Glu-Ala-Asp) box polypeptide 18	nucleolus|membrane|	ATP catabolic process|ATP catabolic process|	ATP-dependent RNA helicase activity|protein binding|ATP binding|poly(A) RNA binding|	9	1.2	10.7	9	0.7	8.83	1	17.6	0.0017	0.6	1.6	167	0.000729067	FALSE
ENSMUSG00000095474	GM6604	predicted gene 6604	cellular_component|	biological_process|	molecular_function|	10	0.7	8.75	10	1.9	10.9	1.1	17.6	0.0017	0.5	2.2	168	0.000733432	FALSE
ENSMUSG00000024327	SLC39A7	solute carrier family 39 (zinc transporter), member 7	endoplasmic reticulum membrane|Golgi apparatus|membrane|integral component of membrane|	zinc ion transport|transmembrane transport|	protein binding|metal ion transmembrane transporter activity|	10	0.6	9.74	10	1.2	11.2	0.9	17.6	0.0017	0.5	1.6	169	0.000737798	FALSE
ENSMUSG00000061184	TMPRSS11C	transmembrane protease, serine 11c	cellular_component|membrane|integral component of membrane|	proteolysis|biological_process|	molecular_function|peptidase activity|serine-type peptidase activity|hydrolase activity|	10	-0.1	0.269	10	2.9	20.3	2.8	17.6	0.0017	1.1	5	170	0.000742164	FALSE
ENSMUSG00000079450	3110007F17RIK	RIKEN cDNA 3110007F17 gene	cellular_component|	biological_process|	molecular_function|	10	0.7	8.75	10	1.9	10.9	1.1	17.6	0.0017	0.5	2.2	171	0.000746529	FALSE
ENSMUSG00000046994	MARS2	methionyl-tRNA synthetase 2, mitochondrial	mitochondrial matrix|mitochondrial matrix|	tRNA aminoacylation for protein translation|methionyl-tRNA aminoacylation|cell death|gene expression|	methionine-tRNA ligase activity|ATP binding|	9	1.9	7.73	9	1.4	11.2	1.6	17.5	0.0017	1.1	2.8	172	0.000750895	FALSE
ENSMUSG00000098176	CCDC166	coiled-coil domain containing 166	None	None	None	10	-3.3	21	10	0.1	0.119	-3.3	17.3	0.0018	-6	-2.9	173	0.000755261	FALSE
ENSMUSG00000079845	XLR4A	X-linked lymphocyte-regulated 4A	cellular_component|	biological_process|	molecular_function|	10	-1.1	13.6	9	1.2	6.24	-0.9	17.4	0.0018	-1.5	-0.5	174	0.000759626	FALSE
ENSMUSG00000029658	WDR95	WD40 repeat domain 95	cellular_component|	biological_process|	molecular_function|	9	0.7	3.05	10	1	15.1	0.9	17.2	0.0018	0.6	1.6	175	0.000763992	FALSE
ENSMUSG00000094298	GM6164	predicted gene 6164	cellular_component|	biological_process|	molecular_function|	9	0.9	7.55	9	1.7	12.5	1.5	17.3	0.0018	0.9	2.5	176	0.000768358	FALSE
ENSMUSG00000042228	LYN	LYN proto-oncogene, Src family tyrosine kinase	nucleus|nucleus|cytoplasm|mitochondrial intermembrane space|Golgi apparatus|cytosol|plasma membrane|plasma membrane|postsynaptic density|mitochondrial crista|integrin alpha2-beta1 complex|mast cell granule|membrane raft|perinuclear region of cytoplasm|extracellular vesicular exosome|	B cell homeostasis|regulation of cytokine production|regulation of protein phosphorylation|negative regulation of protein phosphorylation|Fc receptor mediated stimulatory signaling pathway|tolerance induction to self antigen|tolerance induction to self antigen|histamine secretion by mast cell|platelet degranulation|negative regulation of myeloid leukocyte differentiation|immune response-regulatin…	protein tyrosine kinase activity|protein tyrosine kinase activity|protein tyrosine kinase activity|non-membrane spanning protein tyrosine kinase activity|receptor signaling protein tyrosine kinase activity|platelet-derived growth factor receptor binding|integrin binding|protein binding|ATP binding|SH3 domain binding|enzyme binding|ubiquitin protein ligase binding|glycosphingolipid binding|ion cha…	10	0.4	3.91	10	0.7	15.2	0.6	17.1	0.0018	0.3	1	177	0.000772723	FALSE
ENSMUSG00000056536	PIGN	phosphatidylinositol glycan anchor biosynthesis, class N	endoplasmic reticulum membrane|membrane|integral component of membrane|	C-terminal protein lipidation|preassembly of GPI anchor in ER membrane|post-translational protein modification|cellular protein metabolic process|	transferase activity|	9	-0.7	3.04	8	-1	15.3	-1	17.4	0.0018	-1.6	-0.6	178	0.000777089	FALSE
ENSMUSG00000068647	OLFR1278	olfactory receptor 1278	plasma membrane|membrane|integral component of membrane|	signal transduction|G-protein coupled receptor signaling pathway|sensory perception of smell|response to stimulus|detection of chemical stimulus involved in sensory perception of smell|	signal transducer activity|G-protein coupled receptor activity|olfactory receptor activity|	9	-0.3	2.09	10	-0.9	17.6	-0.8	17.4	0.0018	-1.5	-0.4	179	0.000781455	FALSE
ENSMUSG00000016018	SKIV2L2	superkiller viralicidic activity 2-like 2 (S. cerevisiae)	exosome (RNase complex)|nucleus|nucleoplasm|nucleolus|catalytic step 2 spliceosome|	mRNA splicing, via spliceosome|maturation of 5.8S rRNA|	helicase activity|protein binding|ATP binding|poly(A) RNA binding|	9	2.4	10.2	9	1.2	11.5	2.4	17.1	0.0018	0.9	3.6	180	0.00078582	FALSE
ENSMUSG00000094981	GM8653	predicted gene 8653	cellular_component|	biological_process|	molecular_function|	9	0.9	7.55	9	1.7	12.5	1.5	17.3	0.0018	0.9	2.5	181	0.000790186	FALSE
ENSMUSG00000013419	ZFP651	zinc finger protein 651	cellular_component|nucleus|	biological_process|	molecular_function|metal ion binding|	10	-2.7	18.2	10	-0.9	3.4	-2.7	17.3	0.0018	-4.8	-0.7	182	0.000794552	FALSE
ENSMUSG00000042814	MCTS2	malignant T cell amplified sequence 2	cellular_component|cytoplasm|	transcription, DNA-templated|regulation of transcription, DNA-templated|biological_process|	RNA binding|	10	1.8	11.5	9	1	8.53	1.4	17.4	0.0018	0.8	2.4	183	0.000798917	FALSE
ENSMUSG00000005813	METAP1	methionyl aminopeptidase 1	cytoplasm|cytosol|cytosolic ribosome|	regulation of translation|proteolysis|phototransduction, visible light|rhodopsin mediated signaling pathway|peptidyl-methionine modification|regulation of rhodopsin mediated signaling pathway|N-terminal protein amino acid modification|protein initiator methionine removal|	aminopeptidase activity|metalloexopeptidase activity|metal ion binding|metalloaminopeptidase activity|	10	0.8	8.39	10	0.6	9.6	0.8	17.3	0.0018	0.5	1.4	184	0.000803283	FALSE
ENSMUSG00000015575	ATP6V0E	ATPase, H+ transporting, lysosomal V0 subunit E	membrane|integral component of membrane|proton-transporting V-type ATPase, V0 domain|	transport|ion transport|ATP hydrolysis coupled proton transport|proton transport|cell growth|	hydrogen ion transmembrane transporter activity|hydrolase activity|	10	0.1	0.078	10	1.6	19.1	1.6	17.3	0.0018	0.8	2.5	185	0.000807649	FALSE
ENSMUSG00000021622	CKMT2	creatine kinase, mitochondrial 2 (sarcomeric)	mitochondrion|mitochondrial inner membrane|	creatine metabolic process|muscle contraction|phosphorylation|cellular nitrogen compound metabolic process|small molecule metabolic process|	creatine kinase activity|ATP binding|	10	-0.2	0.349	10	2.9	20.4	2.8	16.8	0.0019	1.9	5	186	0.000812014	FALSE
ENSMUSG00000026615	EPRS	glutamyl-prolyl-tRNA synthetase	cytoplasm|cytosol|membrane|ribonucleoprotein complex|GAIT complex|	tRNA aminoacylation for protein translation|glutamyl-tRNA aminoacylation|prolyl-tRNA aminoacylation|protein complex assembly|gene expression|negative regulation of translation|negative regulation of translation|cellular response to interferon-gamma|	glutamate-tRNA ligase activity|proline-tRNA ligase activity|protein binding|ATP binding|RNA stem-loop binding|	10	-1.2	11.9	10	-1.5	5.89	-1.3	16.8	0.0019	-2.1	-0.7	187	0.00081638	FALSE
ENSMUSG00000083628	GM2030	predicted gene 2030	cellular_component|	biological_process|	molecular_function|	10	-0.9	11.3	10	2.4	7.25	-0.8	16.6	0.0019	-2	1.6	188	0.000820746	FALSE
ENSMUSG00000039159	UBE2H	ubiquitin-conjugating enzyme E2H	None	ubiquitin-dependent protein catabolic process|protein K48-linked ubiquitination|protein K11-linked ubiquitination|	ubiquitin-protein transferase activity|protein binding|ATP binding|acid-amino acid ligase activity|	10	1.7	4.13	10	0.9	15.1	0.9	16.7	0.0019	0.5	1.9	189	0.000825111	FALSE
ENSMUSG00000022283	PABPC1	poly(A) binding protein, cytoplasmic 1	nucleus|cytoplasm|cytosol|cytoplasmic stress granule|membrane|ribonucleoprotein complex|cytoplasmic ribonucleoprotein granule|catalytic step 2 spliceosome|	nuclear-transcribed mRNA catabolic process, nonsense-mediated decay|nuclear-transcribed mRNA catabolic process, deadenylation-dependent decay|nuclear-transcribed mRNA poly(A) tail shortening|mRNA splicing, via spliceosome|mRNA polyadenylation|translation|translational initiation|gene expression|RNA metabolic process|mRNA metabolic process|gene silencing by RNA|cellular protein metabolic process|p…	nucleotide binding|protein binding|protein C-terminus binding|poly(A) binding|poly(A) binding|poly(U) RNA binding|translation activator activity|poly(A) RNA binding|	8	1.6	7.27	9	1.3	10.4	1.4	16.8	0.0019	0.6	2.2	190	0.000829477	FALSE
ENSMUSG00000043333	RHBDL2	rhomboid, veinlet-like 2 (Drosophila)	plasma membrane|integral component of membrane|	proteolysis|	serine-type endopeptidase activity|	10	0.7	8.33	10	1.9	12.9	1.8	16.9	0.0019	0.7	2.9	191	0.000833843	FALSE
ENSMUSG00000051034	ZFP11	zinc finger protein 11	nucleus|	regulation of transcription, DNA-templated|	nucleic acid binding|DNA binding|sequence-specific DNA binding transcription factor activity|metal ion binding|	10	0	0	10	-3.1	20.4	-3.1	16.7	0.0019	-6	-2.6	192	0.000838208	FALSE
ENSMUSG00000046716	VMN1R67	vomeronasal 1 receptor 67	integral component of plasma membrane|	G-protein coupled receptor signaling pathway|response to pheromone|	pheromone binding|pheromone receptor activity|	10	0.7	7.31	10	1.4	13.2	1.1	16.9	0.0019	0.6	2	193	0.000842574	FALSE
ENSMUSG00000030282	CMAS	cytidine monophosphate N-acetylneuraminic acid synthetase	nucleus|membrane|	N-acetylneuraminate metabolic process|lipopolysaccharide biosynthetic process|	N-acylneuraminate cytidylyltransferase activity|	10	1.4	6.02	9	1.2	11.1	1.2	16.6	0.0019	0.6	2	194	0.00084694	FALSE
ENSMUSG00000096427	OLFR895	olfactory receptor 895	plasma membrane|membrane|integral component of membrane|	signal transduction|G-protein coupled receptor signaling pathway|sensory perception of smell|response to stimulus|detection of chemical stimulus involved in sensory perception of smell|	signal transducer activity|G-protein coupled receptor activity|olfactory receptor activity|	10	1.4	18.6	10	-0.6	1.92	1.3	16.6	0.0019	0.7	2.2	195	0.000851305	FALSE
ENSMUSG00000074369	OBOX2	oocyte specific homeobox 2	cellular_component|	biological_process|	None	10	2.3	4.6	10	1.5	15.6	2.2	16.7	0.0019	1.1	3.3	196	0.000855671	FALSE
ENSMUSG00000048703	SPEER4B	spermatogenesis associated glutamate (E)-rich protein 4b	cellular_component|	biological_process|	molecular_function|	10	-1.3	4.6	10	1.4	14.9	1.4	16.8	0.0019	0.9	2.3	197	0.000860037	FALSE
ENSMUSG00000095891	GM10717	N/A	None	None	None	8	1.1	11.8	7	-1.9	14.6	1.1	16.9	0.0019	-2.8	2	198	0.000864402	FALSE
ENSMUSG00000072100	GM16390	predicted gene 16390	cellular_component|membrane|integral component of membrane|	biological_process|	molecular_function|	10	-1.3	15.6	10	-0.4	2.93	-1.2	16.6	0.0019	-2.6	-0.5	199	0.000868768	FALSE
ENSMUSG00000032329	HMG20A	high mobility group 20A	nucleus|	negative regulation of transcription from RNA polymerase II promoter|chromatin organization|transcription, DNA-templated|regulation of transcription, DNA-templated|chromatin modification|negative regulation of neuron differentiation|	DNA binding|sequence-specific DNA binding transcription factor activity|protein binding|protein heterodimerization activity|	10	3	20	10	-0.1	0.206	3	16.6	0.0019	1	6	200	0.000873134	FALSE
ENSMUSG00000091045	VMN2R55	vomeronasal 2, receptor 55	cellular_component|membrane|integral component of membrane|	signal transduction|G-protein coupled receptor signaling pathway|biological_process|	molecular_function|signal transducer activity|G-protein coupled receptor activity|	10	1.3	10.7	10	-1	10.4	1.5	16.3	0.002	0.6	3.6	201	0.000877499	FALSE
ENSMUSG00000054814	USP46	ubiquitin specific peptidase 46	None	behavioral fear response|ubiquitin-dependent protein catabolic process|protein deubiquitination|regulation of synaptic transmission, GABAergic|	ubiquitin thiolesterase activity|ubiquitin-specific protease activity|protein binding|	10	2.4	19.2	10	-0.3	1.54	2.4	16.1	0.002	2	4	202	0.000881865	FALSE
ENSMUSG00000094361	GM21657	predicted gene, 21657	None	None	None	9	2.2	4.82	9	2	12	2.1	16.4	0.002	1	3.8	203	0.000886231	FALSE
ENSMUSG00000042043	TBCA	tubulin folding cofactor A	nucleolus|cytoplasm|microtubule|microtubule cytoskeleton|extracellular vesicular exosome|	protein folding|tubulin complex assembly|post-chaperonin tubulin folding pathway|cellular protein metabolic process|'de novo' posttranslational protein folding|	poly(A) RNA binding|unfolded protein binding|chaperone binding|	10	-1	11	10	-1	5.82	-1	16.4	0.002	-1.6	-0.6	204	0.000890596	FALSE
ENSMUSG00000094307	GM14347	predicted gene 14347	cellular_component|	biological_process|	molecular_function|	9	2.2	4.82	9	2	12	2.1	16.4	0.002	1	3.8	205	0.000894962	FALSE
ENSMUSG00000030450	OCA2	oculocutaneous albinism II	cytoplasm|lysosomal membrane|endoplasmic reticulum membrane|endosome membrane|integral component of membrane|melanosome membrane|	eye pigment biosynthetic process|spermatid development|cell proliferation|tyrosine transport|melanocyte differentiation|melanin biosynthetic process|transmembrane transport|	transporter activity|L-tyrosine transmembrane transporter activity|protein binding|	9	1.2	1.76	9	2	16.4	1.9	16.3	0.002	0.6	3	206	0.000899328	FALSE
ENSMUSG00000007589	TINF2	TERF1 (TRF1)-interacting nuclear factor 2	chromosome, telomeric region|nuclear telomere cap complex|nucleus|nucleoplasm|perinucleolar chromocenter|nuclear matrix|	telomere maintenance|telomere maintenance via telomere lengthening|negative regulation of protein ADP-ribosylation|telomere assembly|positive regulation of telomere maintenance|negative regulation of telomere maintenance via telomerase|negative regulation of telomere maintenance via telomerase|protein localization to chromosome|protein localization to chromosome|negative regulation of epithelial …	protein binding|telomeric DNA binding|	8	2.5	18.3	7	-1.1	2.93	2.5	16	0.002	0.8	4.5	207	0.000903693	FALSE
ENSMUSG00000047407	TGIF1	TGFB-induced factor homeobox 1	nucleoplasm|	negative regulation of transcription from RNA polymerase II promoter|negative regulation of transcription from RNA polymerase II promoter|negative regulation of transcription from RNA polymerase II promoter|neural tube closure|transcription, DNA-templated|transcription initiation from RNA polymerase II promoter|transforming growth factor beta receptor signaling pathway|multicellular organismal de…	RNA polymerase II core promoter proximal region sequence-specific DNA binding|RNA polymerase II core promoter proximal region sequence-specific DNA binding transcription factor activity involved in negative regulation of transcription|RNA polymerase II core promoter proximal region sequence-specific DNA binding transcription factor activity involved in negative regulation of transcription|chromat…	10	1	17.5	10	0.3	0.961	0.9	16.4	0.002	0.5	2.1	208	0.000908059	FALSE
ENSMUSG00000000049	APOH	apolipoprotein H (beta-2-glycoprotein I)	extracellular space|cell surface|extracellular matrix|very-low-density lipoprotein particle|high-density lipoprotein particle|chylomicron|extracellular vesicular exosome|	negative regulation of endothelial cell proliferation|triglyceride metabolic process|blood coagulation, intrinsic pathway|negative regulation of endothelial cell migration|negative regulation of angiogenesis|positive regulation of blood coagulation|negative regulation of blood coagulation|plasminogen activation|negative regulation of myeloid cell apoptotic process|triglyceride transport|negative …	glycoprotein binding|protein binding|phospholipid binding|heparin binding|lipid binding|identical protein binding|lipoprotein lipase activator activity|	10	1.8	6.42	10	1.9	10.3	1.8	16.2	0.002	0.6	3	209	0.000912425	FALSE
ENSMUSG00000031343	GABRA3	gamma-aminobutyric acid (GABA) A receptor, alpha 3	plasma membrane|integral component of plasma membrane|cell junction|chloride channel complex|postsynaptic membrane|	transport|gamma-aminobutyric acid signaling pathway|synaptic transmission|ion transmembrane transport|transmembrane transport|chloride transmembrane transport|	GABA-A receptor activity|extracellular ligand-gated ion channel activity|chloride channel activity|benzodiazepine receptor activity|	10	1.7	4.55	10	1.3	13.3	1.4	16.4	0.002	0.8	2.3	210	0.00091679	FALSE
ENSMUSG00000096854	IFNZ	interferon zeta	extracellular space|	adaptive immune response|T cell activation involved in immune response|natural killer cell activation involved in immune response|humoral immune response|cytokine-mediated signaling pathway|B cell differentiation|positive regulation of peptidyl-serine phosphorylation of STAT protein|B cell proliferation|response to exogenous dsRNA|innate immune response|regulation of MHC class I biosynthetic proc…	cytokine activity|type I interferon receptor binding|	10	0.9	0.585	10	1	15.7	1	16	0.002	0.6	1.6	211	0.000921156	FALSE
ENSMUSG00000091494	GM3269	predicted gene 3269	cellular_component|	biological_process|	molecular_function|	9	-0.8	11.4	10	-1.5	7.19	-0.9	16.5	0.002	-1.9	-0.6	212	0.000925522	FALSE
ENSMUSG00000024134	SIX2	SIX homeobox 2	nucleus|	kidney development|chondrocyte differentiation|mesenchymal to epithelial transition involved in metanephros morphogenesis|protein import into nucleus|mesodermal cell fate specification|cell proliferation|anatomical structure morphogenesis|middle ear morphogenesis|negative regulation of cell differentiation|positive regulation of transcription from RNA polymerase II promoter|embryonic cranial skel…	sequence-specific DNA binding transcription factor activity|protein complex binding|sequence-specific DNA binding|	10	2	6.32	10	1.7	11	1.8	16.4	0.002	1.2	3	213	0.000929887	FALSE
ENSMUSG00000094047	GM21919	N/A	None	None	None	10	1.6	9.61	10	-1.1	7.2	-1.2	16	0.002	-2.3	-0.8	214	0.000934253	FALSE
ENSMUSG00000028465	TLN1	talin 1	ruffle|extracellular region|cytoplasm|microtubule organizing center|cytosol|plasma membrane|cell-cell junction|focal adhesion|focal adhesion|focal adhesion|cell surface|actin cytoskeleton|ruffle membrane|extracellular vesicular exosome|	platelet degranulation|cellular component movement|muscle contraction|activation of signaling protein activity involved in unfolded protein response|cytoskeletal anchoring at plasma membrane|cell-cell junction assembly|cell-substrate junction assembly|cell adhesion|axon guidance|blood coagulation|platelet activation|cortical actin cytoskeleton organization|endoplasmic reticulum unfolded protein r…	actin binding|insulin receptor binding|integrin binding|structural constituent of cytoskeleton|protein binding|vinculin binding|LIM domain binding|	10	-0.6	10.6	10	-0.7	5.88	-0.7	15.8	0.002	-1.2	-0.3	215	0.000938619	FALSE
ENSMUSG00000073972	OLFR553	olfactory receptor 553	membrane|integral component of membrane|	signal transduction|G-protein coupled receptor signaling pathway|sensory perception of smell|detection of chemical stimulus involved in sensory perception of smell|	signal transducer activity|G-protein coupled receptor activity|olfactory receptor activity|	9	2.5	19.3	9	-1	0.759	2.5	16.1	0.002	1.5	5	216	0.000942984	FALSE
ENSMUSG00000029603	DTX1	deltex 1, E3 ubiquitin ligase	nucleus|cytoplasm|cytosol|	transcription, DNA-templated|transcription from RNA polymerase II promoter|cell surface receptor signaling pathway|Notch signaling pathway|regulation of Notch signaling pathway|glial cell differentiation|protein ubiquitination|negative regulation of T cell differentiation|negative regulation of neuron differentiation|regulation of RNA biosynthetic process|	transcription coactivator activity|Notch binding|protein binding|zinc ion binding|ligase activity|SH3 domain binding|ubiquitin protein ligase binding|	10	1.6	9.38	10	1.4	7.43	1.4	16.2	0.002	0.9	2.4	217	0.00094735	FALSE
ENSMUSG00000041841	RPL37	ribosomal protein L37	cytosol|cytosolic large ribosomal subunit|cytosolic large ribosomal subunit|	nuclear-transcribed mRNA catabolic process, nonsense-mediated decay|translation|translation|translational initiation|translational elongation|translational termination|SRP-dependent cotranslational protein targeting to membrane|gene expression|viral process|RNA metabolic process|mRNA metabolic process|viral life cycle|viral transcription|cellular protein metabolic process|	RNA binding|structural constituent of ribosome|structural constituent of ribosome|rRNA binding|metal ion binding|	8	0.8	7.51	7	1.1	8.86	1.1	15.8	0.002	0.6	1.8	218	0.000951716	FALSE
ENSMUSG00000049498	OLFR1449	olfactory receptor 1449	plasma membrane|membrane|integral component of membrane|	signal transduction|G-protein coupled receptor signaling pathway|sensory perception of smell|response to stimulus|detection of chemical stimulus involved in sensory perception of smell|	signal transducer activity|G-protein coupled receptor activity|olfactory receptor activity|	9	0.9	11.1	9	1.4	5.82	1	15.8	0.002	0.5	1.8	219	0.000956081	FALSE
ENSMUSG00000066979	BUB3	BUB3 mitotic checkpoint protein	kinetochore|condensed chromosome kinetochore|nucleus|cytosol|	mitotic sister chromatid segregation|mitotic cell cycle|mitotic spindle assembly checkpoint|meiotic nuclear division|attachment of spindle microtubules to kinetochore|anaphase-promoting complex-dependent proteasomal ubiquitin-dependent protein catabolic process|negative regulation of ubiquitin-protein ligase activity involved in mitotic cell cycle|regulation of ubiquitin-protein ligase activity i…	protein binding|	9	1.7	9.5	9	2	7.56	1.8	16.2	0.002	1.3	3.3	220	0.000960447	FALSE
ENSMUSG00000070544	TOP1	topoisomerase (DNA) I	nuclear chromosome|cytoplasmic mRNA processing body|nucleus|nucleoplasm|nucleolus|replication fork protection complex|perikaryon|	ATP catabolic process|DNA replication|DNA topological change|DNA topological change|chromatin remodeling|chromosome segregation|programmed cell death|viral process|phosphorylation|embryonic cleavage|response to drug|	DNA binding|chromatin binding|DNA topoisomerase type I activity|DNA topoisomerase type I activity|DNA topoisomerase type II (ATP-hydrolyzing) activity|protein binding|poly(A) RNA binding|	8	0.8	10.3	9	1.1	6.84	1	16.4	0.002	0.5	1.6	221	0.000964813	FALSE
ENSMUSG00000096194	GM2799	predicted gene 2799	cellular_component|	biological_process|	molecular_function|	9	2.1	9.81	8	2.1	6.53	2.1	15.9	0.002	1.5	3.8	222	0.000969178	FALSE
ENSMUSG00000036442	THAP11	THAP domain containing 11	nucleus|cytoplasm|intercellular bridge|	transcription, DNA-templated|regulation of transcription, DNA-templated|	DNA binding|protein binding|zinc ion binding|	9	1	16.2	9	1.8	2.52	1	16	0.002	0.5	2.1	223	0.000973544	FALSE
ENSMUSG00000063728	MAGEA6	melanoma antigen family A, 6	cellular_component|	biological_process|	molecular_function|protein binding|	10	-1.2	8.5	10	-1.6	8.73	-1.2	16.3	0.002	-2.2	-0.7	224	0.00097791	FALSE
ENSMUSG00000029227	FIP1L1	factor interacting with PAPOLA and CPSF1	nucleus|mRNA cleavage and polyadenylation specificity factor complex|	mRNA processing|	poly(A) RNA binding|	9	-1.5	8.91	8	-1	8.54	-1	16.2	0.002	-2	-0.6	225	0.000982275	FALSE
ENSMUSG00000079703	SSXB8	synovial sarcoma, X member B, breakpoint 8	cellular_component|	biological_process|	molecular_function|	8	1.7	16.2	9	-2.2	2.77	1.5	16.1	0.002	0.9	2.6	226	0.000986641	FALSE
ENSMUSG00000079435	RPL36A	ribosomal protein L36a	cytosol|ribosome|cytosolic large ribosomal subunit|	nuclear-transcribed mRNA catabolic process, nonsense-mediated decay|translation|translation|translational initiation|translational elongation|translational termination|SRP-dependent cotranslational protein targeting to membrane|gene expression|viral process|RNA metabolic process|mRNA metabolic process|viral life cycle|viral transcription|cellular protein metabolic process|	structural constituent of ribosome|poly(A) RNA binding|	9	1.6	11.1	8	0.8	7.23	1	16.4	0.002	0.6	2.1	227	0.000991007	FALSE
ENSMUSG00000053175	BCL3	B-cell CLL/lymphoma 3	nucleus|cytoplasm|Bcl3-Bcl10 complex|Bcl3/NF-kappaB2 complex|protein complex|intercellular bridge|perinuclear region of cytoplasm|	protein import into nucleus, translocation|follicular dendritic cell differentiation|marginal zone B cell differentiation|humoral immune response mediated by circulating immunoglobulin|germinal center formation|transcription, DNA-templated|cellular response to DNA damage stimulus|I-kappaB kinase/NF-kappaB signaling|response to virus|response to UV-C|antimicrobial humoral response|extracellular ma…	DNA binding|sequence-specific DNA binding transcription factor activity|protein binding|transcription factor binding|protein binding, bridging|	10	-1.2	16.5	10	-0.7	1.02	-1.2	16.1	0.002	-1.8	-0.6	228	0.000995372	FALSE
ENSMUSG00000030368	CEACAM11	carcinoembryonic antigen-related cell adhesion molecule 11	cellular_component|	biological_process|	molecular_function|	9	2	7.86	9	1	11.6	1.2	16.4	0.002	0.7	2.6	229	0.000999738	FALSE
ENSMUSG00000094391	GM21447	predicted gene, 21447	None	None	None	9	2.2	4.82	9	2	12	2.1	16.4	0.002	1	3.8	230	0.0010041	FALSE
ENSMUSG00000090862	RPS13	ribosomal protein S13	nucleus|nucleolus|cytosol|ribosome|membrane|cytosolic small ribosomal subunit|extracellular vesicular exosome|	nuclear-transcribed mRNA catabolic process, nonsense-mediated decay|translation|translation|translational initiation|translational elongation|translational termination|SRP-dependent cotranslational protein targeting to membrane|gene expression|viral process|RNA metabolic process|mRNA metabolic process|viral life cycle|viral transcription|negative regulation of RNA splicing|cellular protein metabo…	mRNA binding|structural constituent of ribosome|protein binding|poly(A) RNA binding|	8	1.1	10.8	8	-1.1	11.3	-1.4	16.3	0.002	-2.8	-0.7	231	0.00100847	FALSE
ENSMUSG00000058287	GM12253	predicted gene 12253	cellular_component|	biological_process|	molecular_function|	10	-0.9	9.76	10	-1	7.06	-0.9	16.4	0.002	-1.5	-0.6	232	0.00101283	FALSE
ENSMUSG00000019471	CDC37	cell division cycle 37	cytoplasm|cytosol|ruffle membrane|protein complex|extracellular vesicular exosome|	regulation of cyclin-dependent protein serine/threonine kinase activity|protein targeting|regulation of interferon-gamma-mediated signaling pathway|regulation of type I interferon-mediated signaling pathway|	protein binding|heat shock protein binding|mitogen-activated protein kinase kinase kinase binding|protein kinase B binding|unfolded protein binding|chaperone binding|Hsp90 protein binding|	9	0.6	4.49	9	1.1	12.9	1	14.9	0.0021	0.5	1.6	233	0.0010172	FALSE
ENSMUSG00000094601	GM5926	predicted gene 5926	cellular_component|	biological_process|	molecular_function|	9	0.4	4.1	10	2.2	13.5	0.6	14.9	0.0021	0.3	2.7	234	0.00102157	FALSE
ENSMUSG00000079629	RHOX2G	reproductive homeobox 2G	cellular_component|nucleus|	biological_process|	DNA binding|	10	0.3	3.12	9	1.6	13.6	1.3	15.6	0.0021	0.7	2.3	235	0.00102593	FALSE
ENSMUSG00000032112	TRAPPC4	trafficking protein particle complex 4	endoplasmic reticulum|Golgi stack|cis-Golgi network|synaptic vesicle|TRAPP complex|dendrite|synapse|	ER to Golgi vesicle-mediated transport|dendrite development|extracellular matrix organization|	protein binding|	9	-1.1	4.13	9	-2.7	15.3	-2.6	15.7	0.0021	-4.7	-1.9	236	0.0010303	FALSE
ENSMUSG00000055184	FAM72A	family with sequence similarity 72, member A	mitochondrion|	None	None	9	1	9.83	9	1.2	5.62	1.2	15	0.0021	0.7	1.8	237	0.00103466	FALSE
ENSMUSG00000043087	OLFR855	olfactory receptor 855	plasma membrane|membrane|integral component of membrane|	signal transduction|G-protein coupled receptor signaling pathway|sensory perception of smell|response to stimulus|detection of chemical stimulus involved in sensory perception of smell|	signal transducer activity|G-protein coupled receptor activity|olfactory receptor activity|	10	1.1	11.2	10	1.7	6.04	1.2	15.6	0.0021	0.7	2.3	238	0.00103903	FALSE
ENSMUSG00000094856	GM21962	N/A	None	None	None	2	1.1	5.16	3	1.8	11.1	1.8	14.8	0.0021	1.2	3	239	0.00104339	FALSE
ENSMUSG00000090342	VMN2R46	vomeronasal 2, receptor 46	cellular_component|plasma membrane|membrane|integral component of membrane|	signal transduction|G-protein coupled receptor signaling pathway|biological_process|	molecular_function|signal transducer activity|G-protein coupled receptor activity|	10	-1.1	6.86	10	-1	8.85	-1.1	15.3	0.0021	-1.7	-0.6	240	0.00104776	FALSE
ENSMUSG00000027859	NGF	nerve growth factor (beta polypeptide)	extracellular region|extracellular space|endosome|Golgi lumen|	activation of MAPKK activity|inflammatory response|transmembrane receptor protein tyrosine kinase signaling pathway|activation of phospholipase C activity|small GTPase mediated signal transduction|Ras protein signal transduction|peripheral nervous system development|memory|adult locomotory behavior|extrinsic apoptotic signaling pathway via death domain receptors|response to radiation|response to …	receptor signaling protein activity|nerve growth factor receptor binding|growth factor activity|	9	1.5	10.3	9	1.1	6.12	1.1	15.6	0.0021	0.6	2.1	241	0.00105213	FALSE
ENSMUSG00000028567	TXNDC12	thioredoxin domain containing 12 (endoplasmic reticulum)	endoplasmic reticulum lumen|	cell redox homeostasis|oxidation-reduction process|	protein-disulfide reductase (glutathione) activity|	10	-1.4	13.7	10	0.5	3.51	-1.3	15.2	0.0021	-2.2	-0.6	242	0.00105649	FALSE
ENSMUSG00000095770	GM21637	predicted gene, 21637	None	None	None	9	0.4	4.1	10	2.2	13.5	0.6	14.9	0.0021	0.3	2.7	243	0.00106086	FALSE
ENSMUSG00000068739	SARS	seryl-tRNA synthetase	cytoplasm|mitochondrion|cytosol|extracellular vesicular exosome|	translation|tRNA aminoacylation for protein translation|seryl-tRNA aminoacylation|tRNA processing|gene expression|selenocysteinyl-tRNA(Sec) biosynthetic process|	RNA binding|serine-tRNA ligase activity|ATP binding|	10	1.4	8.98	9	1.7	6.76	1.5	14.8	0.0021	0.8	2.5	244	0.00106522	FALSE
ENSMUSG00000028882	PPP1R8	protein phosphatase 1, regulatory subunit 8	nucleus|spliceosomal complex|cytoplasm|nuclear speck|	transcription, DNA-templated|regulation of transcription, DNA-templated|mRNA processing|RNA catabolic process|cell proliferation|RNA splicing|negative regulation of catalytic activity|negative regulation of catalytic activity|RNA phosphodiester bond hydrolysis|	DNA binding|RNA binding|endonuclease activity|protein serine/threonine phosphatase inhibitor activity|protein binding|protein phosphatase type 1 regulator activity|ribonuclease E activity|	10	-1.6	12	9	-0.8	4.91	-1	15.2	0.0021	-2.2	-0.6	245	0.00106959	FALSE
ENSMUSG00000047507	BAIAP3	BAI1-associated protein 3	None	G-protein coupled receptor signaling pathway|neurotransmitter secretion|	protein C-terminus binding|	10	1.2	0.614	10	-3.2	18.4	-3.2	14.9	0.0021	-6	-2.5	246	0.00107395	FALSE
ENSMUSG00000096183	GM3727	predicted gene 3727	cellular_component|	biological_process|	molecular_function|	10	-1.6	18.2	10	0.7	8.61	-1.6	15.2	0.0021	-2.8	-1.2	247	0.00107832	FALSE
ENSMUSG00000037434	SLC30A1	solute carrier family 30 (zinc transporter), member 1	cytoplasm|endoplasmic reticulum|Golgi apparatus|plasma membrane|plasma membrane|integral component of membrane|T-tubule|nuclear membrane|	in utero embryonic development|zinc ion transport|cellular calcium ion homeostasis|cellular zinc ion homeostasis|negative regulation of neurotransmitter secretion|transmembrane transport|calcium ion import|cadmium ion transmembrane transport|zinc ion transmembrane transport|negative regulation of zinc ion transmembrane import|detoxification of cadmium ion|negative regulation of calcium ion import|	zinc ion transmembrane transporter activity|protein binding|calcium channel inhibitor activity|	10	-0.9	11.6	10	-1.4	4.62	-1	15.1	0.0021	-1.9	-0.5	248	0.00108269	FALSE
ENSMUSG00000096546	SMLR1	small leucine-rich protein 1	integral component of membrane|	None	None	10	-1.1	6.94	9	-1.4	8.94	-1.1	15	0.0021	-2.2	-0.7	249	0.00108705	FALSE
ENSMUSG00000040752	MYH6	myosin, heavy chain 6, cardiac muscle, alpha	stress fiber|nucleus|cytoplasm|cytosol|muscle myosin complex|focal adhesion|myosin complex|myofibril|sarcomere|Z disc|myosin filament|	in utero embryonic development|regulation of the force of heart contraction|regulation of the force of heart contraction|regulation of heart rate|ATP catabolic process|muscle contraction|striated muscle contraction|striated muscle contraction|adult heart development|visceral muscle development|regulation of heart contraction|regulation of blood pressure|muscle filament sliding|muscle filament sli…	microfilament motor activity|microfilament motor activity|actin binding|calmodulin binding|ATP binding|ATPase activity|protein kinase binding|actin-dependent ATPase activity|	9	-1.1	13	10	-0.6	4.32	-1	15.3	0.0021	-1.6	-0.5	250	0.00109142	FALSE
ENSMUSG00000071510	OLFR172	olfactory receptor 172	plasma membrane|membrane|integral component of membrane|	signal transduction|G-protein coupled receptor signaling pathway|sensory perception of smell|response to stimulus|detection of chemical stimulus involved in sensory perception of smell|	signal transducer activity|G-protein coupled receptor activity|olfactory receptor activity|	10	0.9	11.3	10	0.6	4.95	0.8	15.1	0.0021	0.5	1.4	251	0.00109578	FALSE
ENSMUSG00000079637	RHOX2C	reproductive homeobox 2C	cellular_component|nucleus|	biological_process|	DNA binding|	10	-0.8	6.64	10	-2.1	12.5	-1.6	15	0.0021	-2.9	-0.6	252	0.00110015	FALSE
ENSMUSG00000078280	TAS2R122	taste receptor, type 2, member 122	cellular_component|membrane|integral component of membrane|	signal transduction|G-protein coupled receptor signaling pathway|biological_process|response to stimulus|sensory perception of taste|	molecular_function|signal transducer activity|G-protein coupled receptor activity|	10	0.4	2.23	10	1.6	16.2	1.5	15.1	0.0021	0.8	2.5	253	0.00110451	FALSE
ENSMUSG00000024740	DDB1	damage-specific DNA binding protein 1, 127kDa	extracellular space|nucleus|nucleoplasm|cytoplasm|Cul4A-RING E3 ubiquitin ligase complex|Cul4B-RING E3 ubiquitin ligase complex|extracellular vesicular exosome|Cul4-RING E3 ubiquitin ligase complex|	nucleotide-excision repair, DNA damage removal|DNA repair|nucleotide-excision repair|viral process|Wnt signaling pathway|histone H2A monoubiquitination|protein ubiquitination involved in ubiquitin-dependent protein catabolic process|proteasome-mediated ubiquitin-dependent protein catabolic process|UV-damage excision repair|regulation of mitotic cell cycle phase transition|	DNA binding|damaged DNA binding|protein binding|	8	1.6	16.9	8	-0.4	1.73	1.5	15.5	0.0021	0.7	2.6	254	0.00110888	FALSE
ENSMUSG00000004221	IKBKG	inhibitor of kappa light polypeptide gene enhancer in B-cells, kinase gamma	intracellular|nucleus|cytoplasm|cytosol|IkappaB kinase complex|IkappaB kinase complex|IkappaB kinase complex|	activation of MAPK activity|B cell homeostasis|toll-like receptor signaling pathway|MyD88-dependent toll-like receptor signaling pathway|MyD88-independent toll-like receptor signaling pathway|transcription, DNA-templated|apoptotic process|inflammatory response|immune response|cellular response to DNA damage stimulus|I-kappaB kinase/NF-kappaB signaling|activation of NF-kappaB-inducing kinase activ…	signal transducer activity|protein binding|protein domain specific binding|protein homodimerization activity|metal ion binding|protein heterodimerization activity|	10	1.2	15.4	10	0.9	1.25	1.2	15.7	0.0021	0.7	1.8	255	0.00111324	FALSE
ENSMUSG00000068762	GSTM6	glutathione S-transferase, mu 6	cytoplasm|	metabolic process|	glutathione transferase activity|transferase activity|	10	-0.8	6.68	9	-0.9	9.04	-0.8	15.3	0.0021	-1.4	-0.4	256	0.00111761	FALSE
ENSMUSG00000029066	MRPL20	mitochondrial ribosomal protein L20	mitochondrial ribosome|	translation|	structural constituent of ribosome|protein binding|rRNA binding|poly(A) RNA binding|	9	0.9	3.79	9	1.4	12.1	1	15.1	0.0021	0.6	2	257	0.00112198	FALSE
ENSMUSG00000018166	ERBB3	v-erb-b2 avian erythroblastic leukemia viral oncogene homolog 3	extracellular space|plasma membrane|integral component of plasma membrane|basolateral plasma membrane|apical plasma membrane|lateral plasma membrane|receptor complex|receptor complex|	endocardial cushion development|protein phosphorylation|negative regulation of cell adhesion|signal transduction|transmembrane receptor protein tyrosine kinase signaling pathway|epidermal growth factor receptor signaling pathway|peripheral nervous system development|heart development|fibroblast growth factor receptor signaling pathway|negative regulation of signal transduction|Schwann cell differ…	transmembrane signaling receptor activity|protein binding|ATP binding|growth factor binding|growth factor binding|protein tyrosine kinase activator activity|protein homodimerization activity|protein heterodimerization activity|protein heterodimerization activity|	10	0.9	6.51	10	1.3	10.1	1.2	15.3	0.0021	0.9	1.9	258	0.00112634	FALSE
ENSMUSG00000049940	PGRMC2	progesterone receptor membrane component 2	membrane|integral component of membrane|	steroid hormone mediated signaling pathway|	steroid hormone receptor activity|steroid binding|heme binding|	10	0.5	5.27	10	1.1	10.4	1.1	14.9	0.0021	0.5	1.7	259	0.00113071	FALSE
ENSMUSG00000096373	VMN2R31	vomeronasal 2, receptor 31	cellular_component|plasma membrane|membrane|integral component of membrane|	signal transduction|G-protein coupled receptor signaling pathway|biological_process|	molecular_function|signal transducer activity|G-protein coupled receptor activity|	10	-1	14.2	9	2	4.95	-1.1	15.2	0.0021	-1.7	-0.6	260	0.00113507	FALSE
ENSMUSG00000059323	TONSL	tonsoku-like, DNA repair protein	nucleus|DNA replication factor A complex|cytoplasm|FACT complex|MCM complex|nuclear replication fork|	double-strand break repair via homologous recombination|replication fork processing|cytoplasmic sequestering of transcription factor|regulation of RNA biosynthetic process|	transcription corepressor activity|protein binding|histone binding|	10	-1.9	6.72	8	2.4	17.8	2.3	15.6	0.0021	1.9	4	261	0.00113944	FALSE
ENSMUSG00000006200	RHOX6	reproductive homeobox 6	cellular_component|nucleus|	biological_process|	DNA binding|	10	0.7	8.72	10	1.4	7.08	0.7	14.9	0.0021	0.5	1.9	262	0.0011438	FALSE
ENSMUSG00000066241	OLFR514	olfactory receptor 514	plasma membrane|membrane|integral component of membrane|	signal transduction|G-protein coupled receptor signaling pathway|sensory perception of smell|response to stimulus|detection of chemical stimulus involved in sensory perception of smell|	signal transducer activity|G-protein coupled receptor activity|olfactory receptor activity|	9	-0.9	6.94	9	-1.7	10.7	-1.2	14.8	0.0021	-2.5	-0.8	263	0.00114817	FALSE
ENSMUSG00000023159	PSG29	pregnancy-specific glycoprotein 29	cellular_component|	female pregnancy|biological_process|	molecular_function|	9	1.5	7.92	10	-1.8	11	-2.1	15.5	0.0021	-3.6	-1.3	264	0.00115254	FALSE
ENSMUSG00000038290	SMG6	SMG6 nonsense mediated mRNA decay factor	chromosome, telomeric region|nucleus|telomerase holoenzyme complex|nucleolus|cytoplasm|cytosol|cytosol|exon-exon junction complex|	nuclear-transcribed mRNA catabolic process, nonsense-mediated decay|nuclear-transcribed mRNA catabolic process, nonsense-mediated decay|telomere maintenance|mRNA export from nucleus|gene expression|RNA metabolic process|mRNA metabolic process|regulation of dephosphorylation|RNA phosphodiester bond hydrolysis, endonucleolytic|RNA phosphodiester bond hydrolysis, endonucleolytic|RNA phosphodiester b…	endoribonuclease activity|endoribonuclease activity|endoribonuclease activity|protein binding|telomeric DNA binding|metal ion binding|	10	0.7	10.9	10	0.8	5.28	0.7	15.7	0.0021	0.4	1.2	265	0.0011569	FALSE
ENSMUSG00000058762	BTNL6	butyrophilin-like 6	cellular_component|membrane|integral component of membrane|	biological_process|	molecular_function|	9	1.5	7.81	9	1	10	1.4	15.6	0.0021	0.8	2.3	266	0.00116127	FALSE
ENSMUSG00000025949	PIKFYVE	phosphoinositide kinase, FYVE finger containing	Golgi membrane|cytosol|endosome membrane|cytoplasmic vesicle|early endosome membrane|early endosome membrane|late endosome membrane|membrane raft|perinuclear region of cytoplasm|	phospholipid metabolic process|phosphatidylinositol biosynthetic process|myelin assembly|protein localization to nucleus|intracellular signal transduction|phosphatidylinositol-3-phosphate biosynthetic process|retrograde transport, endosome to Golgi|cellular protein metabolic process|small molecule metabolic process|phosphatidylinositol phosphorylation|phosphatidylinositol phosphorylation|	1-phosphatidylinositol-3-phosphate 5-kinase activity|protein binding|ATP binding|1-phosphatidylinositol-4-phosphate 5-kinase activity|phosphatidylinositol-3,5-bisphosphate 5-phosphatase activity|metal ion binding|	10	1.5	6.64	10	0.7	11.4	0.8	15.3	0.0021	0.4	1.7	267	0.00116563	FALSE
ENSMUSG00000048271	RBM33	RNA binding motif protein 33	None	None	nucleotide binding|poly(A) RNA binding|	9	2	5.36	8	1.4	12.6	1.7	15.7	0.0021	0.9	3	268	0.00117	FALSE
ENSMUSG00000034974	DAPK3	death-associated protein kinase 3	chromosome, centromeric region|nucleus|cytoplasm|microtubule organizing center|PML body|	cytokinesis|transcription, DNA-templated|regulation of transcription, DNA-templated|protein phosphorylation|apoptotic process|apoptotic process|regulation of smooth muscle contraction|regulation of mitosis|regulation of autophagy|chromatin modification|negative regulation of translation|neuron differentiation|intracellular signal transduction|regulation of apoptotic process|regulation of apoptoti…	protein serine/threonine kinase activity|protein serine/threonine kinase activity|calmodulin-dependent protein kinase activity|ATP binding|identical protein binding|protein homodimerization activity|leucine zipper domain binding|	9	2.1	15.5	9	0.5	3.53	1.3	15.2	0.0021	0.5	2.9	269	0.00117436	FALSE
ENSMUSG00000020184	MDM2	MDM2 proto-oncogene, E3 ubiquitin protein ligase	nucleus|nucleus|nucleoplasm|nucleoplasm|nucleolus|cytoplasm|cytosol|plasma membrane|nuclear body|endocytic vesicle membrane|protein complex|synapse|	negative regulation of transcription from RNA polymerase II promoter|protein complex assembly|DNA damage response, signal transduction by p53 class mediator resulting in cell cycle arrest|DNA damage response, signal transduction by p53 class mediator resulting in cell cycle arrest|traversing start control point of mitotic cell cycle|epidermal growth factor receptor signaling pathway|synaptic tran…	p53 binding|ubiquitin-protein transferase activity|ubiquitin-protein transferase activity|protein binding|zinc ion binding|ligase activity|enzyme binding|ubiquitin protein ligase binding|identical protein binding|peroxisome proliferator activated receptor binding|scaffold protein binding|	10	1.8	7.26	9	1.4	9.04	1.5	15.2	0.0021	1.1	2.6	270	0.00117873	FALSE
ENSMUSG00000031783	POLR2C	polymerase (RNA) II (DNA directed) polypeptide C, 33kDa	nucleus|nucleoplasm|DNA-directed RNA polymerase II, core complex|cytoplasm|microtubule cytoskeleton|	mRNA splicing, via spliceosome|DNA repair|transcription-coupled nucleotide-excision repair|nucleotide-excision repair|transcription from RNA polymerase II promoter|transcription from RNA polymerase II promoter|transcription initiation from RNA polymerase II promoter|transcription elongation from RNA polymerase II promoter|7-methylguanosine mRNA capping|RNA splicing|gene expression|viral process|p…	RNA polymerase II activity|DNA binding|protein dimerization activity|	8	1.2	18.6	9	-1.5	3.59	1.2	15.7	0.0021	0.7	2.3	271	0.0011831	FALSE
ENSMUSG00000096265	4930467E23RIK	RIKEN cDNA 4930467E23 gene	cellular_component|	biological_process|	molecular_function|	10	2.4	14.3	10	1.9	1.88	2.4	15.2	0.0021	1.7	3.9	272	0.00118746	FALSE
ENSMUSG00000019173	RAB5C	RAB5C, member RAS oncogene family	lysosomal membrane|lipid particle|plasma membrane|endocytic vesicle|early endosome membrane|melanosome|intracellular membrane-bounded organelle|extracellular vesicular exosome|	GTP catabolic process|endosome organization|small GTPase mediated signal transduction|protein transport|regulation of endocytosis|	GTPase activity|GTP binding|GDP binding|	10	1.5	2.8	10	1.2	13.2	1.3	14.9	0.0021	0.6	2.2	273	0.00119183	FALSE
ENSMUSG00000075225	CCDC162	coiled-coil domain containing 162	cellular_component|	biological_process|	molecular_function|	9	-1.1	6.55	9	-1.2	8.94	-1.2	15.1	0.0021	-2	-0.7	274	0.00119619	FALSE
ENSMUSG00000027206	COPS2	COP9 signalosome subunit 2	cytoplasm|COP9 signalosome|	negative regulation of transcription from RNA polymerase II promoter|transcription from RNA polymerase II promoter|signal transduction|cell proliferation|cullin deneddylation|neuron differentiation|skeletal muscle cell differentiation|	transcription corepressor activity|signal transducer activity|protein binding|	10	1.9	15.4	10	-0.9	4.98	1.5	15.3	0.0021	0.7	3.5	275	0.00120056	FALSE
ENSMUSG00000075112	OLFR1211	olfactory receptor 1211	plasma membrane|membrane|integral component of membrane|	signal transduction|G-protein coupled receptor signaling pathway|sensory perception of smell|response to stimulus|detection of chemical stimulus involved in sensory perception of smell|	signal transducer activity|G-protein coupled receptor activity|olfactory receptor activity|	10	1.2	8.48	10	1	6.81	1.1	14.7	0.0022	0.7	1.8	276	0.00120492	FALSE
ENSMUSG00000034022	CPSF1	cleavage and polyadenylation specific factor 1, 160kDa	nucleoplasm|mRNA cleavage and polyadenylation specificity factor complex|	mRNA splicing, via spliceosome|transcription from RNA polymerase II promoter|termination of RNA polymerase II transcription|mRNA polyadenylation|mRNA cleavage|mRNA export from nucleus|RNA splicing|gene expression|mRNA 3'-end processing|	mRNA 3'-UTR binding|protein binding|	10	2.4	12.8	9	1.2	5.26	2.4	14.7	0.0022	0.4	4	277	0.00120929	FALSE
ENSMUSG00000067700	GM5862	predicted gene 5862	cellular_component|	biological_process|	molecular_function|	10	-1.1	1.44	10	1.9	15.4	1.8	14.7	0.0022	1	3.3	278	0.00121366	FALSE
ENSMUSG00000021546	HNRNPK	heterogeneous nuclear ribonucleoprotein K	nuclear chromatin|podosome|nucleus|nucleoplasm|cytoplasm|membrane|cell junction|cell projection|extracellular vesicular exosome|catalytic step 2 spliceosome|	mRNA splicing, via spliceosome|mRNA splicing, via spliceosome|transcription, DNA-templated|RNA processing|signal transduction|RNA splicing|gene expression|regulation of low-density lipoprotein particle clearance|viral process|positive regulation of low-density lipoprotein particle receptor biosynthetic process|positive regulation of transcription from RNA polymerase II promoter|positive regulatio…	RNA polymerase II core promoter proximal region sequence-specific DNA binding|RNA polymerase II core promoter proximal region sequence-specific DNA binding transcription factor activity involved in positive regulation of transcription|single-stranded DNA binding|RNA binding|protein binding|poly(A) RNA binding|	10	2	5.71	9	1.1	11.9	1.2	14.7	0.0022	0.6	2.6	279	0.00121802	FALSE
ENSMUSG00000053211	ZFY1	zinc finger protein 1, Y linked	nucleus|	transcription, DNA-templated|regulation of transcription, DNA-templated|	nucleic acid binding|DNA binding|metal ion binding|	10	-1.5	12.5	10	0.8	4.2	-1.4	14.7	0.0022	-2.4	-0.7	280	0.00122239	FALSE
ENSMUSG00000030983	BCCIP	BRCA2 and CDKN1A interacting protein	nucleus|nuclear cyclin-dependent protein kinase holoenzyme complex|	regulation of cyclin-dependent protein serine/threonine kinase activity|DNA repair|cell cycle|neuroendocrine cell differentiation|	protein binding|kinase regulator activity|poly(A) RNA binding|	9	0.9	7.03	9	1.4	9.77	1.2	14.7	0.0022	0.6	2	281	0.00122675	FALSE
ENSMUSG00000032560	DNAJC13	DnaJ (Hsp40) homolog, subfamily C, member 13	lysosomal membrane|membrane|extracellular vesicular exosome|	osteoblast differentiation|	None	10	-0.3	2.6	10	-0.9	14.4	-0.7	13.9	0.0023	-1.3	-0.3	282	0.00123112	FALSE
ENSMUSG00000022579	GPIHBP1	glycosylphosphatidylinositol anchored high density lipoprotein binding protein 1	external side of plasma membrane|basolateral plasma membrane|apical plasma membrane|anchored component of external side of plasma membrane|high-density lipoprotein particle|	lipid transport|intracellular protein transport|protein import|protein localization to cell surface|cholesterol homeostasis|transcytosis|protein stabilization|positive regulation of lipoprotein lipase activity|triglyceride homeostasis|response to heparin|protein transmembrane transport|protein transmembrane transport|positive regulation of chylomicron remnant clearance|	high-density lipoprotein particle binding|lipid binding|protein transmembrane transporter activity|lipase binding|chylomicron binding|lipoprotein particle binding|	10	0.8	9.79	10	0.8	4.52	0.8	13.9	0.0023	0.4	1.3	283	0.00123548	FALSE
ENSMUSG00000038690	ATP5J2	ATP synthase, H+ transporting, mitochondrial Fo complex, subunit F2	nucleus|mitochondrial inner membrane|mitochondrial proton-transporting ATP synthase complex|mitochondrial proton-transporting ATP synthase complex|integral component of membrane|proton-transporting ATP synthase complex, coupling factor F(o)|extracellular vesicular exosome|	ATP catabolic process|proton transport|respiratory electron transport chain|mitochondrial ATP synthesis coupled proton transport|mitochondrial ATP synthesis coupled proton transport|cellular metabolic process|small molecule metabolic process|	ATPase activity|transmembrane transporter activity|	10	-1.1	3.89	10	1.6	16.9	1.6	14.2	0.0023	0.7	2.6	284	0.00123985	FALSE
ENSMUSG00000045835	HDGFL1	hepatoma derived growth factor-like 1	nucleus|	negative regulation of transcription from RNA polymerase II promoter|protein localization to nucleus|positive regulation of transcription from RNA polymerase II promoter|	None	10	1.8	5.76	10	2.2	9.83	2.1	14.5	0.0023	1.3	3.6	285	0.00124421	FALSE
ENSMUSG00000039616	MOCOS	molybdenum cofactor sulfurase	cellular_component|cytosol|	vitamin metabolic process|water-soluble vitamin metabolic process|Mo-molybdopterin cofactor biosynthetic process|molybdopterin cofactor biosynthetic process|molybdopterin cofactor metabolic process|small molecule metabolic process|	Mo-molybdopterin cofactor sulfurase activity|Mo-molybdopterin cofactor sulfurase activity|transferase activity|lyase activity|molybdenum ion binding|pyridoxal phosphate binding|	10	1.8	9.42	10	1.4	5.33	1.5	14	0.0023	0.4	2.3	286	0.00124858	FALSE
ENSMUSG00000095294	GM21119	predicted gene, 21119	None	None	None	10	2.4	14.3	10	1.9	1.14	2.4	14.6	0.0023	1.7	3.9	287	0.00125295	FALSE
ENSMUSG00000023908	PKMYT1	protein kinase, membrane associated tyrosine/threonine 1	Golgi membrane|nucleoplasm|endoplasmic reticulum|endoplasmic reticulum membrane|Golgi apparatus|cytosol|membrane|	regulation of cyclin-dependent protein serine/threonine kinase activity|G1/S transition of mitotic cell cycle|G2/M transition of mitotic cell cycle|mitotic cell cycle|protein phosphorylation|mitotic nuclear division|regulation of mitosis|negative regulation of phosphatase activity|regulation of cell cycle|	protein kinase activity|protein serine/threonine kinase activity|protein binding|ATP binding|kinase activity|metal ion binding|	10	1	7.57	10	1.7	8.85	1.5	14.3	0.0023	0.7	2.4	288	0.00125731	FALSE
ENSMUSG00000029767	CALU	calumenin	extracellular region|endoplasmic reticulum|Golgi apparatus|membrane|sarcoplasmic reticulum lumen|melanosome|	platelet degranulation|blood coagulation|biological_process|platelet activation|	calcium ion binding|protein binding|	10	-0.7	15.5	9	-0.1	0.12	-0.7	13.9	0.0023	-1.3	-0.3	289	0.00126168	FALSE
ENSMUSG00000026817	AK1	adenylate kinase 1	outer dense fiber|cytoplasm|cytosol|plasma membrane|sperm flagellum|extracellular vesicular exosome|	nucleoside diphosphate phosphorylation|ADP biosynthetic process|cell cycle arrest|nucleoside triphosphate biosynthetic process|nucleobase-containing small molecule interconversion|small molecule metabolic process|AMP metabolic process|ATP metabolic process|nucleobase-containing small molecule metabolic process|	adenylate kinase activity|nucleoside diphosphate kinase activity|ATP binding|	9	0.8	12.1	9	0.7	2.13	0.8	13.8	0.0023	0.4	1.3	290	0.00126604	FALSE
ENSMUSG00000052684	JUN	jun proto-oncogene	nuclear chromosome|nucleoplasm|transcription factor complex|nuclear euchromatin|cytosol|transcriptional repressor complex|	angiogenesis|microglial cell activation|release of cytochrome c from mitochondria|liver development|positive regulation of endothelial cell proliferation|toll-like receptor signaling pathway|MyD88-dependent toll-like receptor signaling pathway|MyD88-independent toll-like receptor signaling pathway|outflow tract morphogenesis|transcription from RNA polymerase II promoter|transforming growth factor…	RNA polymerase II distal enhancer sequence-specific DNA binding|RNA polymerase II core promoter proximal region sequence-specific DNA binding transcription factor activity involved in positive regulation of transcription|RNA polymerase II activating transcription factor binding|RNA polymerase II transcription factor binding transcription factor activity involved in positive regulation of transcri…	10	0.7	3.95	10	1.3	10.6	0.8	14.1	0.0023	0.4	1.8	291	0.00127041	FALSE
ENSMUSG00000021707	DHFR	dihydrofolate reductase	None	None	None	9	0.6	2.64	9	-1.3	14.8	-1.3	14.3	0.0023	-2.2	-0.6	292	0.00127477	FALSE
ENSMUSG00000030144	CLEC4D	C-type lectin domain family 4, member D	integral component of membrane|	innate immune response|	carbohydrate binding|	10	1.1	11.9	10	1.5	3.22	1.2	13.9	0.0023	0.7	2.2	293	0.00127914	FALSE
ENSMUSG00000020149	RAB1	RAB1, member RAS oncogene family	Golgi membrane|intracellular|cell|cytoplasm|endosome|early endosome|endoplasmic reticulum|endoplasmic reticulum membrane|Golgi apparatus|membrane|melanosome|neuronal cell body|extracellular vesicular exosome|	autophagic vacuole assembly|GTP catabolic process|transport|intracellular protein transport|ER to Golgi vesicle-mediated transport|ER to Golgi vesicle-mediated transport|endocytosis|autophagy|small GTPase mediated signal transduction|protein transport|vesicle-mediated transport|cell migration|cell migration|growth hormone secretion|melanosome transport|substrate adhesion-dependent cell spreading|…	nucleotide binding|GTPase activity|protein binding|GTP binding|	10	-1.8	14.6	10	-0.7	3.77	-1.8	14.5	0.0023	-2.5	-0.4	294	0.00128351	FALSE
ENSMUSG00000051804	ADAM6B	a disintegrin and metallopeptidase domain 6B	cellular_component|	biological_process|	molecular_function|	10	-1	3.29	10	2.4	14.2	2.3	14.1	0.0023	0.8	3.9	295	0.00128787	FALSE
ENSMUSG00000021245	MLH3	mutL homolog 3	synaptonemal complex|male germ cell nucleus|nucleus|chiasma|mismatch repair complex|	ATP catabolic process|mismatch repair|synaptonemal complex assembly|reciprocal meiotic recombination|male meiosis|female meiosis I|protein localization|	chromatin binding|satellite DNA binding|single-stranded DNA binding|protein binding|ATP binding|ATPase activity|centromeric DNA binding|mismatched DNA binding|	10	2.4	16.2	10	0.3	1.94	0.5	14.5	0.0023	0.2	4.1	296	0.00129224	FALSE
ENSMUSG00000041515	IRF8	interferon regulatory factor 8	nucleus|cytosol|	negative regulation of transcription from RNA polymerase II promoter|transcription from RNA polymerase II promoter|phagocytosis|immune response|cytokine-mediated signaling pathway|myeloid cell differentiation|positive regulation of interferon-gamma production|positive regulation of interleukin-12 production|defense response to bacterium|defense response to protozoan|negative regulation of growth …	regulatory region DNA binding|RNA polymerase II distal enhancer sequence-specific DNA binding transcription factor activity|protein binding|	10	1	16.8	10	-0.2	0.341	0.9	14	0.0023	0.5	2.1	297	0.0012966	FALSE
ENSMUSG00000075176	OLFR1085	olfactory receptor 1085	plasma membrane|membrane|integral component of membrane|	signal transduction|G-protein coupled receptor signaling pathway|sensory perception of smell|response to stimulus|detection of chemical stimulus involved in sensory perception of smell|	signal transducer activity|G-protein coupled receptor activity|olfactory receptor activity|	10	2.5	11	10	2.5	3.94	2.5	14.5	0.0023	2.1	4.8	298	0.00130097	FALSE
ENSMUSG00000094115	SPIN2-PS6	spindlin family, member 2, pseudogene 6	None	None	None	10	0.4	6.92	10	2.3	8.74	0.4	13.6	0.0023	0.2	2.4	299	0.00130533	FALSE
ENSMUSG00000095550	GM21671	predicted gene, 21671	None	None	None	9	0.8	10.2	8	0.6	4.47	0.8	14.1	0.0023	0.4	1.3	300	0.0013097	FALSE
ENSMUSG00000096375	GM7094	predicted pseudogene 7094	None	None	None	10	-1	10.1	10	-0.9	4.26	-1	13.8	0.0023	-1.6	-0.6	301	0.00131407	FALSE
ENSMUSG00000059734	NDUFS8	NADH dehydrogenase (ubiquinone) Fe-S protein 8, 23kDa (NADH-coenzyme Q reductase)	mitochondrion|mitochondrial inner membrane|mitochondrial respiratory chain complex I|mitochondrial respiratory chain complex I|mitochondrial respiratory chain complex I|	mitochondrial electron transport, NADH to ubiquinone|response to oxidative stress|respiratory electron transport chain|mitochondrial respiratory chain complex I assembly|cellular metabolic process|small molecule metabolic process|	NADH dehydrogenase activity|NADH dehydrogenase (ubiquinone) activity|NADH dehydrogenase (ubiquinone) activity|metal ion binding|4 iron, 4 sulfur cluster binding|	9	-1	6.14	9	-2.5	11.9	-1.1	14.2	0.0023	-3.6	-0.6	302	0.00131843	FALSE
ENSMUSG00000039656	RXRB	retinoid X receptor, beta	nucleus|nucleoplasm|	in utero embryonic development|maternal placenta development|transcription initiation from RNA polymerase II promoter|gene expression|steroid hormone mediated signaling pathway|positive regulation of transcription from RNA polymerase II promoter|retinoic acid receptor signaling pathway|ventricular cardiac muscle cell differentiation|cardiac muscle cell proliferation|cellular response to retinoic …	RNA polymerase II regulatory region sequence-specific DNA binding|RNA polymerase II transcription regulatory region sequence-specific DNA binding transcription factor activity involved in positive regulation of transcription|sequence-specific DNA binding transcription factor activity|steroid hormone receptor activity|transcription coactivator activity|ligand-activated sequence-specific DNA bindin…	10	-1.2	11.7	10	-1.2	2.24	-1.2	13.6	0.0023	-1.8	-0.6	303	0.0013228	FALSE
ENSMUSG00000054417	CYP3A44	cytochrome P450, family 3, subfamily a, polypeptide 44	cellular_component|endoplasmic reticulum membrane|intracellular membrane-bounded organelle|	oxidation-reduction process|demethylation|	monooxygenase activity|oxidoreductase activity|demethylase activity|metal ion binding|testosterone 6-beta-hydroxylase activity|	10	0.5	4.05	10	0.8	11	0.7	13.7	0.0023	0.4	1.2	304	0.00132716	FALSE
ENSMUSG00000028116	MYOZ2	myozenin 2	actin cytoskeleton|sarcomere|Z disc|	biological_process|	actin binding|protein binding|protein phosphatase 2B binding|telethonin binding|	10	-1.5	10.4	10	-1.6	4.25	-1.5	14.2	0.0023	-2.5	-0.8	305	0.00133153	FALSE
ENSMUSG00000074959	OLFR1295	olfactory receptor 1295	plasma membrane|membrane|integral component of membrane|	signal transduction|G-protein coupled receptor signaling pathway|sensory perception of smell|response to stimulus|detection of chemical stimulus involved in sensory perception of smell|	signal transducer activity|G-protein coupled receptor activity|olfactory receptor activity|	9	0.2	0.0585	9	2.1	15.8	2	13.6	0.0023	1.1	3.7	306	0.00133589	FALSE
ENSMUSG00000091563	GM8108	predicted gene 8108	None	None	None	10	-1.3	13.6	10	1.6	7.61	-2	14.6	0.0023	-3.2	-1	307	0.00134026	FALSE
ENSMUSG00000096230	GM16429	predicted gene 16429	cellular_component|	biological_process|	molecular_function|	9	1	17.3	9	-0.8	4.81	1	14.6	0.0023	0.6	1.8	308	0.00134463	FALSE
ENSMUSG00000017390	ALDOC	aldolase C, fructose-bisphosphate	mitochondrion|cytosol|cytoskeleton|axon|extracellular vesicular exosome|	response to hypoxia|carbohydrate metabolic process|fructose metabolic process|glucose metabolic process|gluconeogenesis|glycolytic process|glycolytic process|apoptotic process|aging|response to organonitrogen compound|response to organic cyclic compound|fructose 1,6-bisphosphate metabolic process|epithelial cell differentiation|organ regeneration|small molecule metabolic process|protein homotetra…	fructose-bisphosphate aldolase activity|protein binding|cytoskeletal protein binding|	10	-0.2	0.373	10	1.5	16.2	1.5	14.3	0.0023	1	2.6	309	0.00134899	FALSE
ENSMUSG00000074449	GM15319	predicted gene 15319	cellular_component|	biological_process|	molecular_function|	10	2.4	14.3	10	1.9	1.16	2.4	14.6	0.0023	1.7	3.9	310	0.00135336	FALSE
ENSMUSG00000098509	RGS21	regulator of G-protein signaling 21	cytoplasm|plasma membrane|	termination of G-protein coupled receptor signaling pathway|positive regulation of GTPase activity|	GTPase activator activity|	10	1	9.18	10	0.9	4.81	1	13.6	0.0023	0.5	1.5	311	0.00135772	FALSE
ENSMUSG00000030660	PIK3C2A	phosphatidylinositol-4-phosphate 3-kinase, catalytic subunit type 2 alpha	nucleus|cytoplasm|Golgi apparatus|cytosol|plasma membrane|phosphatidylinositol 3-kinase complex|membrane|clathrin-coated vesicle|vesicle|extracellular vesicular exosome|	phospholipid metabolic process|phosphatidylinositol biosynthetic process|exocytosis|endocytosis|epidermal growth factor receptor signaling pathway|insulin receptor signaling pathway|vascular smooth muscle contraction|phosphatidylinositol-3-phosphate biosynthetic process|small molecule metabolic process|phosphatidylinositol phosphorylation|platelet-derived growth factor receptor signaling pathway|…	ATP binding|1-phosphatidylinositol-3-kinase activity|phosphatidylinositol 3-kinase activity|1-phosphatidylinositol-4-phosphate 3-kinase activity|phosphatidylinositol binding|	9	-1	0.816	10	1.4	16.3	1.4	13.8	0.0023	0.8	2.6	312	0.00136209	FALSE
ENSMUSG00000085793	LIN52	lin-52 DREAM MuvB core complex component	nucleoplasm|DRM complex|	G2/M transition of mitotic cell cycle|mitotic cell cycle|transcription, DNA-templated|regulation of cell cycle|	None	9	-0.1	0.0138	9	1.1	16.4	1	14.2	0.0023	0.6	1.8	313	0.00136645	FALSE
ENSMUSG00000031382	ASB11	ankyrin repeat and SOCS box containing 11, E3 ubiquitin protein ligase	None	protein ubiquitination|intracellular signal transduction|	None	10	0.3	1	10	1.1	15.5	1	14.3	0.0023	0.6	1.7	314	0.00137082	FALSE
ENSMUSG00000028700	POMGNT1	protein O-linked mannose N-acetylglucosaminyltransferase 1 (beta 1,2-)	Golgi membrane|integral component of membrane|	protein O-linked glycosylation|	beta-1,3-galactosyl-O-glycosyl-glycoprotein beta-1,3-N-acetylglucosaminyltransferase activity|	10	0.5	7.25	10	0.8	7.84	0.7	13.9	0.0023	0.4	1.1	315	0.00137519	FALSE
ENSMUSG00000050097	CES2B	carboxyesterase 2B	cellular_component|	biological_process|	hydrolase activity|carboxylic ester hydrolase activity|	10	0.9	6.5	10	1.2	8.77	1.2	14.6	0.0023	0.5	1.7	316	0.00137955	FALSE
ENSMUSG00000044221	GRSF1	G-rich RNA sequence binding factor 1	cytoplasm|mitochondrion|mitochondrial nucleoid|	mRNA polyadenylation|tRNA processing|anterior/posterior pattern specification|morphogenesis of embryonic epithelium|	nucleotide binding|RNA binding|mRNA binding|poly(A) RNA binding|	10	-1.2	11.5	10	-0.7	3.89	-0.9	14.1	0.0023	-1.8	-0.4	317	0.00138392	FALSE
ENSMUSG00000069206	ZFP874A	zinc finger protein 874a	cellular_component|	biological_process|	molecular_function|metal ion binding|	10	0.7	3.54	10	1.7	14	1.6	14.2	0.0023	1.2	2.8	318	0.00138828	FALSE
ENSMUSG00000025544	TM9SF2	transmembrane 9 superfamily member 2	endosome|integral component of plasma membrane|endosome membrane|extracellular vesicular exosome|	transport|	None	9	0.7	9.42	9	1.1	5.49	1.1	14.4	0.0023	0.6	1.8	319	0.00139265	FALSE
ENSMUSG00000029111	NELFA	negative elongation factor complex member A	nucleus|nucleoplasm|cytoplasm|NELF complex|	transcription from RNA polymerase II promoter|transcription elongation from RNA polymerase II promoter|multicellular organismal development|gene expression|viral process|negative regulation of transcription elongation from RNA polymerase II promoter|positive regulation of viral transcription|	chromatin binding|protein binding|	10	2.1	11.8	10	1.5	3.45	1.9	13.8	0.0023	0.6	3.1	320	0.00139701	FALSE
ENSMUSG00000021754	MAP3K1	mitogen-activated protein kinase kinase kinase 1, E3 ubiquitin protein ligase	cytosol|	activation of MAPKK activity|activation of MAPKK activity|toll-like receptor signaling pathway|MyD88-dependent toll-like receptor signaling pathway|epithelial cell morphogenesis|protein phosphorylation|transforming growth factor beta receptor signaling pathway|activation of JUN kinase activity|apoptotic mitochondrial changes|regulation of cell migration|positive regulation of actin filament polym…	protein kinase activity|MAP kinase kinase kinase activity|protein binding|ATP binding|zinc ion binding|JUN kinase kinase activity|protein kinase binding|	10	1.9	5.71	10	1.2	10.4	1.4	13.9	0.0023	0.8	2.5	321	0.00140138	FALSE
ENSMUSG00000029265	DR1	down-regulator of transcription 1, TBP-binding (negative cofactor 2)	nucleus|Ada2/Gcn5/Ada3 transcription activator complex|	negative regulation of transcription from RNA polymerase II promoter|chromatin organization|transcription, DNA-templated|histone H3 acetylation|	DNA binding|transcription corepressor activity|protein binding|transcription factor binding|TBP-class protein binding|sequence-specific DNA binding|protein heterodimerization activity|	10	1.1	7.97	10	1	6.88	1.1	14.2	0.0023	0.5	1.7	322	0.00140574	FALSE
ENSMUSG00000023942	SLC29A1	solute carrier family 29 (equilibrative nucleoside transporter), member 1	plasma membrane|integral component of plasma membrane|membrane|basolateral plasma membrane|apical plasma membrane|	nucleobase-containing compound metabolic process|lactation|nucleoside transport|uridine transport|sleep|transmembrane transport|regulation of excitatory postsynaptic membrane potential|cellular response to glucose stimulus|cellular response to hypoxia|nucleoside transmembrane transport|nucleoside transmembrane transport|	nucleoside transmembrane transporter activity|	10	-2.2	9.41	9	-2.1	5.3	-2.1	14.2	0.0023	-3.8	-1.6	323	0.00141011	FALSE
ENSMUSG00000037537	H2-M11	histocompatibility 2, M region locus 11	None	None	None	10	1.7	14.3	10	-1.4	0.737	1.7	13.7	0.0023	1	2.7	324	0.00141448	FALSE
ENSMUSG00000003531	DGCR6	DiGeorge syndrome critical region gene 6	proteinaceous extracellular matrix|nucleus|	cell adhesion|organ morphogenesis|	molecular_function|	10	0.6	10.7	10	0.6	3.89	0.6	14.2	0.0023	0.4	1.1	325	0.00141884	FALSE
ENSMUSG00000078683	MUP1	major urinary protein 1	extracellular space|	None	pheromone activity|pheromone binding|	10	-1.7	1.93	9	-1.7	12.7	-1.7	14.3	0.0023	-2.7	-0.9	326	0.00142321	FALSE
ENSMUSG00000062647	RPL7A	ribosomal protein L7a	nucleus|cytosol|membrane|cytosolic large ribosomal subunit|polysomal ribosome|extracellular vesicular exosome|	nuclear-transcribed mRNA catabolic process, nonsense-mediated decay|translation|translation|translational initiation|translational elongation|translational termination|SRP-dependent cotranslational protein targeting to membrane|gene expression|viral process|RNA metabolic process|mRNA metabolic process|viral life cycle|viral transcription|ribosome biogenesis|cellular protein metabolic process|	RNA binding|structural constituent of ribosome|protein binding|poly(A) RNA binding|	8	-1.6	13	8	2.1	10.5	-1.5	14.6	0.0023	-3	2.1	327	0.00142757	FALSE
ENSMUSG00000046897	ZFP740	zinc finger protein 740	nucleus|	transcription, DNA-templated|regulation of transcription, DNA-templated|biological_process|	nucleic acid binding|metal ion binding|	8	-0.8	2.58	9	1.5	14.8	1.3	14.3	0.0023	0.8	2.5	328	0.00143194	FALSE
ENSMUSG00000064267	HVCN1	hydrogen voltage-gated channel 1	plasma membrane|integral component of plasma membrane|integral component of membrane|	single fertilization|response to pH|response to zinc ion|response to zinc ion|proton transport|proton transport|multicellular organism reproduction|ion transmembrane transport|regulation of ion transmembrane transport|sperm-egg recognition|cellular response to zinc ion|cellular response to pH|	voltage-gated cation channel activity|voltage-gated proton channel activity|voltage-gated proton channel activity|	10	-0.9	10.2	10	-1.6	5.79	-1	14.3	0.0023	-2	-0.5	329	0.0014363	FALSE
ENSMUSG00000064289	TANK	TRAF family member-associated NFKB activator	cytoplasm|cytosol|	signal transduction|I-kappaB kinase/NF-kappaB signaling|innate immune response|	protein binding|ubiquitin protein ligase binding|metal ion binding|	9	-0.6	3.33	9	-1.5	12.6	-0.9	13.7	0.0023	-2.2	-0.5	330	0.00144067	FALSE
ENSMUSG00000061983	RPS12	ribosomal protein S12	cytosol|membrane|cytosolic small ribosomal subunit|cytosolic small ribosomal subunit|	nuclear-transcribed mRNA catabolic process, nonsense-mediated decay|translation|translation|translation|translational initiation|translational elongation|translational termination|SRP-dependent cotranslational protein targeting to membrane|gene expression|viral process|RNA metabolic process|mRNA metabolic process|viral life cycle|viral transcription|cellular protein metabolic process|	structural constituent of ribosome|poly(A) RNA binding|	7	-1	8.86	8	-1.5	6.6	-1.1	13.9	0.0023	-3	1.8	331	0.00144504	FALSE
ENSMUSG00000094309	GMCL1L	germ cell-less homolog 1 (Drosophila)-like	cellular_component|	biological_process|	molecular_function|	8	2.2	8.78	7	2.2	6.19	2.2	14.6	0.0023	1.6	3.8	332	0.0014494	FALSE
ENSMUSG00000096788	RHOX2E	reproductive homeobox 2E	cellular_component|	biological_process|	molecular_function|	9	-0.8	6.66	9	-1.5	8.57	-1	14.2	0.0023	-2.1	-0.5	333	0.00145377	FALSE
ENSMUSG00000023277	TWF2	twinfilin actin-binding protein 2	cytoplasm|cytoskeleton|myofibril|lamellipodium|filopodium|growth cone|stereocilium|perinuclear region of cytoplasm|extracellular vesicular exosome|	positive regulation of lamellipodium assembly|positive regulation of neuron projection development|cell projection organization|negative regulation of actin filament polymerization|regulation of microvillus length|regulation of actin cytoskeleton organization|sequestering of actin monomers|positive regulation of axon extension|barbed-end actin filament capping|cellular response to retinoic acid|c…	actin monomer binding|protein kinase C binding|ATP binding|phosphatidylinositol-4,5-bisphosphate binding|poly(A) RNA binding|	10	-2.8	17.4	10	0.1	0.362	-2.8	13.8	0.0023	-5	-2.1	334	0.00145813	FALSE
ENSMUSG00000011008	MCOLN2	mucolipin 2	plasma membrane|integral component of membrane|	ion transmembrane transport|transmembrane transport|calcium ion transmembrane transport|	None	10	-1	16.9	10	0.7	4.54	-1	14.5	0.0023	-1.8	-0.6	335	0.0014625	FALSE
ENSMUSG00000040660	CYP2B9	cytochrome P450, family 2, subfamily b, polypeptide 9	endoplasmic reticulum|membrane|intracellular membrane-bounded organelle|	oxidation-reduction process|	monooxygenase activity|iron ion binding|oxidoreductase activity|oxidoreductase activity, acting on paired donors, with incorporation or reduction of molecular oxygen|oxidoreductase activity, acting on paired donors, with incorporation or reduction of molecular oxygen, reduced flavin or flavoprotein as one donor, and incorporation of one atom of oxygen|heme binding|metal ion binding|aromatase acti…	10	-2.4	6.31	10	1.3	17.2	1.3	14.6	0.0023	0.6	2.3	336	0.00146686	FALSE
ENSMUSG00000047215	RPL9	ribosomal protein L9	nucleus|nucleolus|cytoplasm|cytosol|ribosome|membrane|cytosolic large ribosomal subunit|	nuclear-transcribed mRNA catabolic process, nonsense-mediated decay|translation|translation|translational initiation|translational elongation|translational termination|SRP-dependent cotranslational protein targeting to membrane|gene expression|viral process|RNA metabolic process|mRNA metabolic process|viral life cycle|viral transcription|cellular protein metabolic process|	RNA binding|structural constituent of ribosome|rRNA binding|	8	0.5	2.56	9	1.3	14.6	1.3	14	0.0023	0.6	2.3	337	0.00147123	FALSE
ENSMUSG00000029125	STX18	syntaxin 18	Golgi membrane|endoplasmic reticulum|endoplasmic reticulum membrane|integral component of membrane|	intracellular protein transport|ER to Golgi vesicle-mediated transport|	SNAP receptor activity|protein binding|	10	-1.9	5.95	10	1.1	13	1.1	14.5	0.0023	0.7	2.3	338	0.0014756	FALSE
ENSMUSG00000028851	NUDC	nudC nuclear distribution protein	nucleoplasm|cytoplasm|cytosol|microtubule|	mitotic cell cycle|mitotic nuclear division|multicellular organismal development|cell proliferation|	None	10	0.3	1.12	10	-2.8	16.9	-2.8	13.9	0.0023	-5	-1.7	339	0.00147996	FALSE
ENSMUSG00000039067	PSMD7	proteasome (prosome, macropain) 26S subunit, non-ATPase, 7	proteasome complex|nucleus|nucleoplasm|cytosol|proteasome regulatory particle|membrane|extracellular vesicular exosome|	G1/S transition of mitotic cell cycle|protein polyubiquitination|mitotic cell cycle|antigen processing and presentation of peptide antigen via MHC class I|antigen processing and presentation of exogenous peptide antigen via MHC class I, TAP-dependent|regulation of cellular amino acid metabolic process|apoptotic process|DNA damage response, signal transduction by p53 class mediator resulting in ce…	protein binding|	10	0.9	11.7	10	1.6	3.98	0.9	13.8	0.0023	0.5	2	340	0.00148433	FALSE
ENSMUSG00000025051	SAMT4	spermatogenesis associated multipass transmembrane protein 4	cellular_component|	biological_process|	molecular_function|	10	1.5	15.4	10	-0.5	2.61	0.9	14	0.0023	0.6	2.3	341	0.00148869	FALSE
ENSMUSG00000068259	OLFR461	olfactory receptor 461	plasma membrane|membrane|integral component of membrane|	signal transduction|G-protein coupled receptor signaling pathway|sensory perception of smell|response to stimulus|detection of chemical stimulus involved in sensory perception of smell|	signal transducer activity|G-protein coupled receptor activity|olfactory receptor activity|	10	-1.1	7.99	10	-1.5	7.03	-1.3	14.1	0.0023	-2.1	-0.5	342	0.00149306	FALSE
ENSMUSG00000069682	GM10275	Rpl12 pseudogene	None	None	None	10	0.8	9.86	10	1.6	5.05	0.8	13.8	0.0023	0.4	2	343	0.00149742	FALSE
ENSMUSG00000063316	RPL27	ribosomal protein L27	nucleus|cytosol|ribosome|membrane|cytosolic large ribosomal subunit|ribonucleoprotein complex|extracellular vesicular exosome|	nuclear-transcribed mRNA catabolic process, nonsense-mediated decay|translation|translation|translational initiation|translational elongation|translational termination|SRP-dependent cotranslational protein targeting to membrane|gene expression|viral process|RNA metabolic process|mRNA metabolic process|viral life cycle|viral transcription|cellular protein metabolic process|	structural constituent of ribosome|structural constituent of ribosome|poly(A) RNA binding|	9	-1.2	3.67	9	1	13.9	1.1	14	0.0023	0.6	2.4	344	0.00150179	FALSE
ENSMUSG00000095360	GM3594	predicted gene 3594	cellular_component|	biological_process|	molecular_function|	9	-0.8	9.3	10	-1.5	6.29	-0.9	13.6	0.0023	-2	-0.5	345	0.00150616	FALSE
ENSMUSG00000076758	TRAV1	T cell receptor alpha variable 1	None	None	None	9	3	17.3	9	0	0	2.9	13.9	0.0023	2.2	5	346	0.00151052	FALSE
ENSMUSG00000032897	NFYC	nuclear transcription factor Y, gamma	nucleus|nucleoplasm|CCAAT-binding factor complex|	transcription, DNA-templated|regulation of transcription, DNA-templated|regulation of transcription from RNA polymerase II promoter|protein folding|cellular lipid metabolic process|small molecule metabolic process|positive regulation of transcription, DNA-templated|	DNA binding|sequence-specific DNA binding transcription factor activity|transcription coactivator activity|protein binding|sequence-specific DNA binding|protein heterodimerization activity|	10	1.5	6.54	10	2.2	9.76	2.1	14.3	0.0023	1	3.5	347	0.00151489	FALSE
ENSMUSG00000031371	HAUS7	HAUS augmin-like complex, subunit 7	nucleolus|cytoplasm|centrosome|spindle|microtubule|plasma membrane|HAUS complex|	mitotic nuclear division|spindle assembly|centrosome organization|	thioesterase binding|thioesterase binding|	10	-0.3	1.72	10	-1.5	14.6	-1.4	13.8	0.0023	-2.5	-0.7	348	0.00151925	FALSE
ENSMUSG00000030154	KLRB1F	killer cell lectin-like receptor subfamily B member 1F	plasma membrane|cell surface|membrane|integral component of membrane|	biological_process|	receptor activity|protein binding|carbohydrate binding|	10	-1.5	7.19	10	-2.8	10.4	-2.7	13.9	0.0023	-5	-1.1	349	0.00152362	FALSE
ENSMUSG00000089844	A530032D15RIK	RIKEN cDNA A530032D15Rik gene	cellular_component|	biological_process|	molecular_function|	9	0.7	4.03	9	0.8	10.8	0.8	14.4	0.0023	0.4	1.4	350	0.00152798	FALSE
ENSMUSG00000079299	KLRB1	killer cell lectin-like receptor subfamily B, member 1	plasma membrane|integral component of membrane|	cell surface receptor signaling pathway|	transmembrane signaling receptor activity|carbohydrate binding|	10	1.9	5.49	8	-1.6	11.9	-1.6	14.6	0.0023	-2.8	-1.1	351	0.00153235	FALSE
ENSMUSG00000042682	SELK	selenoprotein K	endoplasmic reticulum|endoplasmic reticulum membrane|plasma membrane|integral component of membrane|	calcium ion transport|response to oxidative stress|positive regulation of T cell proliferation|respiratory burst after phagocytosis|intrinsic apoptotic signaling pathway in response to endoplasmic reticulum stress|positive regulation of T cell migration|	None	10	0.5	11	10	0.5	3.98	0.5	14.6	0.0023	0.3	0.9	352	0.00153671	FALSE
ENSMUSG00000078512	PRAMEF6	PRAME family member 6	None	positive regulation of cell proliferation|negative regulation of apoptotic process|negative regulation of cell differentiation|negative regulation of transcription, DNA-templated|negative regulation of retinoic acid receptor signaling pathway|	retinoic acid receptor binding|	10	0.8	10.6	10	1.3	4.63	0.9	13.7	0.0023	0.5	1.6	353	0.00154108	FALSE
ENSMUSG00000026618	IARS2	isoleucyl-tRNA synthetase 2, mitochondrial	cytoplasm|mitochondrion|mitochondrial matrix|	tRNA aminoacylation for protein translation|isoleucyl-tRNA aminoacylation|regulation of translational fidelity|gene expression|	aminoacyl-tRNA editing activity|isoleucine-tRNA ligase activity|ATP binding|	10	1.1	7.6	9	1.5	7.56	1.3	13.5	0.0025	0.8	2.4	354	0.00154545	FALSE
ENSMUSG00000005732	RANBP1	RAN binding protein 1	nucleus|nuclear envelope|cytoplasm|centrosome|	spindle organization|signal transduction|viral process|positive regulation of GTPase activity|positive regulation of mitotic centrosome separation|intracellular transport|regulation of catalytic activity|	GDP-dissociation inhibitor activity|GTPase activator activity|Ran GTPase binding|	10	0.3	1.71	10	0.8	12.9	0.7	13.5	0.0025	0.4	1.3	355	0.00154981	FALSE
ENSMUSG00000035929	H2-Q4	histocompatibility 2, Q region locus 4	endoplasmic reticulum|Golgi apparatus|Golgi medial cisterna|cell surface|membrane|MHC class I protein complex|extracellular vesicular exosome|endoplasmic reticulum exit site|	None	receptor binding|beta-2-microglobulin binding|peptide binding|peptide antigen binding|T cell receptor binding|poly(A) RNA binding|TAP binding|protein heterodimerization activity|	10	1	15.4	10	0.3	0.984	1	13.5	0.0025	0.5	1.8	356	0.00155418	FALSE
ENSMUSG00000024436	MRPS18B	mitochondrial ribosomal protein S18B	nucleus|mitochondrion|mitochondrial small ribosomal subunit|cell junction|	translation|	structural constituent of ribosome|	10	1.5	1.53	10	2.3	13.5	2.2	13.5	0.0025	1.3	3.8	357	0.00155854	FALSE
ENSMUSG00000078505	GM436	predicted gene 436	cellular_component|	biological_process|	molecular_function|	10	-1	2.24	10	-2.2	14	-2.1	13.4	0.0026	-3.6	-1	358	0.00156291	FALSE
ENSMUSG00000075187	OLFR1057	olfactory receptor 1057	plasma membrane|membrane|integral component of membrane|	signal transduction|G-protein coupled receptor signaling pathway|sensory perception of smell|response to stimulus|detection of chemical stimulus involved in sensory perception of smell|	signal transducer activity|G-protein coupled receptor activity|olfactory receptor activity|	10	-0.3	2.3	8	-1.4	15.4	-1.3	13.4	0.0026	-2.5	-0.5	359	0.00156727	FALSE
ENSMUSG00000030538	CIB1	calcium and integrin binding 1 (calmyrin)	nucleus|nucleoplasm|cytoplasm|cytoplasm|endoplasmic reticulum|Golgi apparatus|centrosome|plasma membrane|membrane|apical plasma membrane|lamellipodium|growth cone|filopodium tip|ruffle membrane|sarcolemma|neuron projection|neuronal cell body|perinuclear region of cytoplasm|extracellular vesicular exosome|cell periphery|	angiogenesis|negative regulation of protein phosphorylation|positive regulation of protein phosphorylation|positive regulation of cell-matrix adhesion|response to ischemia|double-strand break repair|apoptotic process|cellular response to DNA damage stimulus|negative regulation of microtubule depolymerization|endomitotic cell cycle|cell adhesion|spermatid development|positive regulation of cell pr…	calcium ion binding|protein binding|Ras GTPase binding|protein anchor|ion channel binding|	10	0.4	3.13	10	1	11	1	13.4	0.0026	0.6	1.7	360	0.00157164	FALSE
ENSMUSG00000022346	MYC	v-myc avian myelocytomatosis viral oncogene homolog	nucleus|nucleoplasm|nucleoplasm|nucleolus|spindle|protein complex|	negative regulation of transcription from RNA polymerase II promoter|MAPK cascade|branching involved in ureteric bud morphogenesis|positive regulation of mesenchymal cell proliferation|energy reserve metabolic process|chromatin remodeling|transcription, DNA-templated|transcription initiation from RNA polymerase II promoter|cellular iron ion homeostasis|cellular response to DNA damage stimulus|cel…	RNA polymerase II core promoter proximal region sequence-specific DNA binding|RNA polymerase II core promoter proximal region sequence-specific DNA binding transcription factor activity involved in positive regulation of transcription|DNA binding|DNA binding|sequence-specific DNA binding transcription factor activity|protein binding|transcription factor binding|protein complex binding|protein dim…	7	1.2	11.9	6	1.3	1.83	1.2	13.4	0.0026	0.8	1.9	361	0.00157601	FALSE
ENSMUSG00000044121	5430402E10RIK	RIKEN cDNA 5430402E10 gene	cellular_component|extracellular region|	biological_process|	odorant binding|	10	0.6	4.88	10	-1.9	13.2	-1.8	13.4	0.0026	-3.2	-0.8	362	0.00158037	FALSE
ENSMUSG00000067399	TRIM43C	tripartite motif-containing 43C	cellular_component|intracellular|	biological_process|	zinc ion binding|metal ion binding|	9	-1.3	6.37	10	-1.8	8.66	-1.7	13.4	0.0026	-2.9	-1.2	363	0.00158474	FALSE
ENSMUSG00000025774	CRISP4	cysteine-rich secretory protein 4	nucleus|	binding of sperm to zona pellucida|regulation of acrosome reaction|	calcium channel regulator activity|	10	-0.4	2.94	10	2.2	15.9	2.2	13.4	0.0026	1.8	4	364	0.0015891	FALSE
ENSMUSG00000066629	RPL36-PS3	ribosomal protein L36, pseudogene 3	None	None	None	9	1.1	10.9	8	0.8	3.03	0.9	13.3	0.0027	0.6	1.8	365	0.00159347	FALSE
ENSMUSG00000025982	SF3B1	splicing factor 3b, subunit 1, 155kDa	nucleus|nucleoplasm|spliceosomal complex|U12-type spliceosomal complex|nuclear speck|intracellular membrane-bounded organelle|catalytic step 2 spliceosome|	RNA splicing, via transesterification reactions|mRNA splicing, via spliceosome|mRNA splicing, via spliceosome|mRNA splicing, via spliceosome|RNA splicing|anterior/posterior pattern specification|gene expression|	chromatin binding|protein binding|poly(A) RNA binding|	9	-1.5	6.66	9	-0.9	8.05	-0.9	13.3	0.0027	-2	-0.5	366	0.00159783	FALSE
ENSMUSG00000061633	1700029P11RIK	RIKEN cDNA 1700029P11 gene	mitochondrion|	biological_process|	molecular_function|	10	-0.5	11.7	10	-1.5	3.73	-0.6	13.3	0.0027	-1.5	-0.3	367	0.0016022	FALSE
ENSMUSG00000000355	MCTS1	malignant T cell amplified sequence 1	cytoplasm|plasma membrane|cytosolic small ribosomal subunit|	formation of translation preinitiation complex|IRES-dependent translational initiation|transcription, DNA-templated|regulation of transcription, DNA-templated|cellular response to DNA damage stimulus|cell cycle|positive regulation of cell proliferation|ribosome disassembly|regulation of growth|	RNA binding|	10	1.7	14.1	9	-0.5	2.09	1.7	13.3	0.0027	0.7	2.7	368	0.00160657	FALSE
ENSMUSG00000096601	GM8720	predicted gene 8720	cellular_component|	biological_process|	molecular_function|	10	1	7.58	9	1.4	7.23	1.2	13.3	0.0027	0.7	2.3	369	0.00161093	FALSE
ENSMUSG00000095191	GM5725	predicted gene 5725	cellular_component|	biological_process|	molecular_function|	10	1	7.58	9	1.4	7.23	1.2	13.3	0.0027	0.7	2.3	370	0.0016153	FALSE
ENSMUSG00000035024	NCAPD3	non-SMC condensin II complex, subunit D3	nuclear condensin complex|nucleoplasm|membrane|nuclear centromeric heterochromatin|germinal vesicle|	mitotic cell cycle|mitotic chromosome condensation|	protein binding|methylated histone binding|	10	-1.4	4.53	10	-1.6	9.36	-1.5	13.3	0.0027	-2.7	-0.9	371	0.00161966	FALSE
ENSMUSG00000013736	TRNT1	tRNA nucleotidyl transferase, CCA-adding, 1	intracellular|mitochondrion|	tRNA 3'-terminal CCA addition|protein targeting to mitochondrion|tRNA 3'-end processing|	tRNA binding|tRNA adenylyltransferase activity|ATP binding|CTP:tRNA cytidylyltransferase activity|CTP:3'-cytidine-tRNA cytidylyltransferase activity|ATP:3'-cytidine-cytidine-tRNA adenylyltransferase activity|	10	1.2	6.08	10	1.1	7.77	1.2	13.3	0.0027	0.7	1.9	372	0.00162403	FALSE
ENSMUSG00000067038	RPS12-PS3	ribosomal protein S12, pseudogene 3	None	None	None	7	-1	5.44	8	-1.5	8.94	-1.1	13.3	0.0027	-2.3	-0.6	373	0.00162839	FALSE
ENSMUSG00000058897	COL25A1	collagen, type XXV, alpha 1	extracellular region|extracellular region|collagen trimer|extracellular space|endoplasmic reticulum lumen|plasma membrane|integral component of plasma membrane|integral component of membrane|	extracellular matrix disassembly|extracellular matrix organization|collagen catabolic process|	beta-amyloid binding|heparin binding|	10	-0.3	0.814	9	-2.6	16.5	-2.6	13.3	0.0027	-4.8	-2.2	374	0.00163276	FALSE
ENSMUSG00000060084	OLFR748	olfactory receptor 748	plasma membrane|membrane|integral component of membrane|	signal transduction|G-protein coupled receptor signaling pathway|sensory perception of smell|response to stimulus|detection of chemical stimulus involved in sensory perception of smell|	signal transducer activity|G-protein coupled receptor activity|olfactory receptor activity|	10	-0.4	3.35	10	1	16.1	0.9	13.3	0.0027	0.5	1.7	375	0.00163713	FALSE
ENSMUSG00000028873	CDCA8	cell division cycle associated 8	chromosome, centromeric region|nucleus|nucleolus|spindle|cytosol|chromocenter|midbody|chromosome passenger complex|protein complex|intercellular bridge|	mitotic metaphase|mitotic cell cycle|mitotic nuclear division|chromosome organization|	protein binding|	8	-1.7	8.68	8	-0.7	7.8	-1.5	13.3	0.0027	-2.5	-0.6	376	0.00164149	FALSE
ENSMUSG00000055531	CPSF6	cleavage and polyadenylation specific factor 6, 68kDa	nucleus|mRNA cleavage factor complex|membrane|ribonucleoprotein complex|paraspeckles|	mRNA polyadenylation|mRNA processing|protein tetramerization|	nucleotide binding|RNA binding|mRNA binding|protein binding|poly(A) RNA binding|	10	0.7	6.43	10	0.6	7.32	0.6	13.3	0.0027	0.3	1	377	0.00164586	FALSE
ENSMUSG00000009079	EWSR1	EWS RNA-binding protein 1	nucleus|cytoplasm|plasma membrane|	transcription, DNA-templated|regulation of transcription, DNA-templated|	nucleotide binding|RNA binding|protein binding|calmodulin binding|zinc ion binding|identical protein binding|poly(A) RNA binding|	10	-1.1	11.1	10	-1.4	3.29	-1.1	13.3	0.0027	-2.2	-0.5	378	0.00165022	FALSE
ENSMUSG00000094010	VMN1R119	vomeronasal 1 receptor 119	cellular_component|	biological_process|	molecular_function|	9	1.6	12.5	9	1	1.86	1	13.3	0.0027	0.6	2.3	379	0.00165459	FALSE
ENSMUSG00000002660	CLPP	caseinolytic mitochondrial matrix peptidase proteolytic subunit	mitochondrion|mitochondrial matrix|endopeptidase Clp complex|	protein homooligomerization|proteolysis involved in cellular protein catabolic process|	serine-type endopeptidase activity|protein binding|peptidase activity|identical protein binding|	10	0.8	10.9	10	0.6	3.06	0.7	13.3	0.0027	0.4	1.5	380	0.00165895	FALSE
ENSMUSG00000022538	LSG1	large 60S subunit nuclear export GTPase 1	nucleus|cytoplasm|endoplasmic reticulum|cytosol|Cajal body|membrane|	GTP catabolic process|GTP catabolic process|protein transport|ribosome biogenesis|nuclear export|	GTPase activity|GTPase activity|GTP binding|	10	0.6	5	10	-1.2	14.7	-1.2	13.3	0.0027	-1.8	-0.6	381	0.00166332	FALSE
ENSMUSG00000057149	OLFR1301	olfactory receptor 1301	plasma membrane|membrane|integral component of membrane|	signal transduction|G-protein coupled receptor signaling pathway|sensory perception of smell|response to stimulus|detection of chemical stimulus involved in sensory perception of smell|	signal transducer activity|G-protein coupled receptor activity|olfactory receptor activity|	8	-0.8	4.57	8	0.9	9.55	1	13.3	0.0027	0.5	1.7	382	0.00166768	FALSE
ENSMUSG00000049372	OLFR1183	olfactory receptor 1183	plasma membrane|membrane|integral component of membrane|	signal transduction|G-protein coupled receptor signaling pathway|sensory perception of smell|response to stimulus|detection of chemical stimulus involved in sensory perception of smell|	signal transducer activity|G-protein coupled receptor activity|olfactory receptor activity|	10	-1.5	9	10	-1.1	5.09	-1.2	13.2	0.0031	-2.1	-0.5	383	0.00167205	FALSE
ENSMUSG00000009630	PPP2CB	protein phosphatase 2, catalytic subunit, beta isozyme	protein phosphatase type 2A complex|chromosome, centromeric region|spindle pole|nucleus|cytosol|extracellular vesicular exosome|	protein dephosphorylation|fibroblast growth factor receptor signaling pathway|apoptotic mitochondrial changes|regulation of gene expression|response to endoplasmic reticulum stress|response to hydrogen peroxide|proteasome-mediated ubiquitin-dependent protein catabolic process|negative regulation of Ras protein signal transduction|response to antibiotic|	protein serine/threonine phosphatase activity|protein binding|protein C-terminus binding|metal ion binding|	10	-0.6	4.24	10	-0.9	9.4	-0.7	12.8	0.0031	-1.3	-0.3	384	0.00167642	FALSE
ENSMUSG00000075177	OLFR1084	olfactory receptor 1084	plasma membrane|membrane|integral component of membrane|	signal transduction|G-protein coupled receptor signaling pathway|sensory perception of smell|response to stimulus|detection of chemical stimulus involved in sensory perception of smell|	signal transducer activity|G-protein coupled receptor activity|olfactory receptor activity|	10	2	12.8	10	0.5	5.16	0.9	12.8	0.0031	0.4	2.8	385	0.00168078	FALSE
ENSMUSG00000059645	GM7361	predicted gene 7361	cellular_component|	biological_process|	molecular_function|	9	1.8	10.7	10	0.9	5.49	1.5	12.9	0.0031	0.7	2.6	386	0.00168515	FALSE
ENSMUSG00000025203	SCD2	stearoyl-Coenzyme A desaturase 2	endoplasmic reticulum|membrane|integral component of membrane|	lipid metabolic process|fatty acid metabolic process|fatty acid biosynthetic process|oxidation-reduction process|	stearoyl-CoA 9-desaturase activity|iron ion binding|oxidoreductase activity|oxidoreductase activity, acting on paired donors, with oxidation of a pair of donors resulting in the reduction of molecular oxygen to two molecules of water|	9	1.8	12.3	9	1.5	1.68	1.6	13.2	0.0031	1.1	2.8	387	0.00168951	FALSE
ENSMUSG00000009013	DYNLL1	dynein, light chain, LC8-type 1	kinetochore|nucleus|cytoplasm|mitochondrion|centrosome|cytosol|cytoplasmic dynein complex|microtubule|plasma membrane|COP9 signalosome|membrane|extracellular vesicular exosome|mitotic spindle|	G2/M transition of mitotic cell cycle|mitotic cell cycle|transcription, DNA-templated|regulation of transcription, DNA-templated|transport|apoptotic process|microtubule-based process|female gamete generation|anatomical structure morphogenesis|viral process|antigen processing and presentation of exogenous peptide antigen via MHC class II|substantia nigra development|actin cytoskeleton organization…	motor activity|protein binding|protein C-terminus binding|enzyme binding|protein domain specific binding|nitric-oxide synthase regulator activity|protein homodimerization activity|	10	-0.6	3.59	10	-0.8	9.76	-0.7	12.8	0.0031	-1.3	-0.4	388	0.00169388	FALSE
ENSMUSG00000045331	2310079G19RIK	RIKEN cDNA 2310079G19 gene	cellular_component|	biological_process|	molecular_function|	10	-1.9	7.15	10	-1.5	7.18	-1.8	13	0.0031	-3.3	-1.2	389	0.00169824	FALSE
ENSMUSG00000035640	DOS	downstream of Stk11	cellular_component|membrane|integral component of membrane|	biological_process|	molecular_function|	10	-2	7.92	10	-1.6	6.12	-1.9	12.8	0.0031	-3.4	-1.1	390	0.00170261	FALSE
ENSMUSG00000073702	RPL31	ribosomal protein L31	cytosol|membrane|cytosolic large ribosomal subunit|extracellular vesicular exosome|	nuclear-transcribed mRNA catabolic process, nonsense-mediated decay|translation|translation|translational initiation|translational elongation|translational termination|SRP-dependent cotranslational protein targeting to membrane|gene expression|viral process|RNA metabolic process|mRNA metabolic process|viral life cycle|viral transcription|cellular protein metabolic process|	RNA binding|structural constituent of ribosome|poly(A) RNA binding|	9	0.8	1.96	9	0.9	11.5	0.8	13.1	0.0031	0.4	1.4	391	0.00170698	FALSE
ENSMUSG00000027671	ACTL6A	actin-like 6A	nuclear chromatin|nucleus|nucleoplasm|plasma membrane|SWI/SNF complex|Ino80 complex|NuA4 histone acetyltransferase complex|protein complex|npBAF complex|npBAF complex|	neural retina development|DNA repair|DNA recombination|chromatin organization|chromatin remodeling|chromatin remodeling|transcription, DNA-templated|regulation of transcription from RNA polymerase II promoter|signal transduction|nervous system development|regulation of growth|ATP-dependent chromatin remodeling|histone H4 acetylation|histone H2A acetylation|	RNA polymerase II core promoter proximal region sequence-specific DNA binding|RNA polymerase II distal enhancer sequence-specific DNA binding|chromatin binding|transcription coactivator activity|protein binding|nucleosomal DNA binding|	10	0.6	1.15	10	2	15.1	2	13	0.0031	0.6	3.3	392	0.00171134	FALSE
ENSMUSG00000028693	NASP	nuclear autoantigenic sperm protein (histone-binding)	nuclear chromatin|nucleus|nucleus|cytoplasm|protein complex|	blastocyst development|DNA replication|DNA replication-dependent nucleosome assembly|DNA replication-independent nucleosome assembly|cell cycle|cell proliferation|protein transport|histone exchange|	histone binding|Hsp90 protein binding|	10	1.2	11.2	10	0.6	5.19	1.1	12.9	0.0031	0.5	1.7	393	0.00171571	FALSE
ENSMUSG00000039579	GRIN3A	glutamate receptor, ionotropic, N-methyl-D-aspartate 3A	postsynaptic density|membrane|integral component of membrane|N-methyl-D-aspartate selective glutamate receptor complex|cell junction|dendrite|neuron projection|neuronal cell body|synapse|postsynaptic membrane|	calcium ion transport|dendrite development|ion transmembrane transport|ionotropic glutamate receptor signaling pathway|synaptic transmission, glutamatergic|response to ethanol|rhythmic process|prepulse inhibition|calcium ion transmembrane transport|	N-methyl-D-aspartate selective glutamate receptor activity|N-methyl-D-aspartate selective glutamate receptor activity|extracellular-glutamate-gated ion channel activity|calcium channel activity|protein binding|glycine binding|neurotransmitter binding|identical protein binding|protein phosphatase 2A binding|	9	0.4	0.551	10	0.7	13	0.7	13	0.0031	0.4	1.3	394	0.00172007	FALSE
ENSMUSG00000026031	CFLAR	CASP8 and FADD-like apoptosis regulator	cytoplasm|cytosol|death-inducing signaling complex|CD95 death-inducing signaling complex|ripoptosome|	proteolysis|apoptotic process|apoptotic process|skeletal muscle tissue development|skeletal muscle atrophy|regulation of satellite cell proliferation|skeletal myofibril assembly|viral process|negative regulation of apoptotic process|positive regulation of catalytic activity|positive regulation of I-kappaB kinase/NF-kappaB signaling|skeletal muscle tissue regeneration|positive regulation of NF-kap…	protease binding|protein binding|enzyme activator activity|death effector domain binding|	10	2.6	13.3	10	0.7	4.27	0.8	13.2	0.0031	0.4	3.8	395	0.00172444	FALSE
ENSMUSG00000031095	CUL4B	cullin 4B	nucleus|cytoplasm|plasma membrane|Cul4B-RING E3 ubiquitin ligase complex|extracellular vesicular exosome|	ubiquitin-dependent protein catabolic process|cell cycle|histone H2A monoubiquitination|positive regulation of protein catabolic process|UV-damage excision repair|positive regulation of G1/S transition of mitotic cell cycle|	damaged DNA binding|protein binding|ubiquitin protein ligase binding|	10	-1.3	13.9	10	-0.6	0.71	-0.9	13	0.0031	-2.1	-0.4	396	0.0017288	FALSE
ENSMUSG00000000600	KRIT1	KRIT1, ankyrin repeat containing	extracellular space|cytoplasm|microtubule|plasma membrane|cell-cell junction|	angiogenesis|negative regulation of endothelial cell proliferation|small GTPase mediated signal transduction|negative regulation of endothelial cell migration|negative regulation of angiogenesis|positive regulation of protein binding|cell redox homeostasis|regulation of catalytic activity|regulation of establishment of cell polarity|negative regulation of endothelial cell apoptotic process|	small GTPase regulator activity|protein binding|phosphatidylinositol-4,5-bisphosphate binding|microtubule binding|protein complex binding|	10	-1	5.46	10	-0.6	8.55	-0.9	13.1	0.0031	-1.6	-0.4	397	0.00173317	FALSE
ENSMUSG00000056946	OLFR512	olfactory receptor 512	plasma membrane|membrane|integral component of membrane|	signal transduction|G-protein coupled receptor signaling pathway|sensory perception of smell|response to stimulus|detection of chemical stimulus involved in sensory perception of smell|	signal transducer activity|G-protein coupled receptor activity|olfactory receptor activity|	10	-0.7	5.63	10	-1.3	7.9	-0.8	12.8	0.0031	-1.9	-0.3	398	0.00173754	FALSE
ENSMUSG00000023800	TIAM2	T-cell lymphoma invasion and metastasis 2	cytosol|membrane|lamellipodium|filopodium|growth cone|extracellular vesicular exosome|	small GTPase mediated signal transduction|positive regulation of Rho GTPase activity|positive regulation of apoptotic process|cellular lipid metabolic process|small molecule metabolic process|neurotrophin TRK receptor signaling pathway|regulation of small GTPase mediated signal transduction|apoptotic signaling pathway|	receptor signaling protein activity|guanyl-nucleotide exchange factor activity|Rho guanyl-nucleotide exchange factor activity|GTPase activator activity|	10	-1.1	15.3	10	1	2.94	-1	13.2	0.0031	-1.8	-0.5	399	0.0017419	FALSE
ENSMUSG00000096069	OLFR61	olfactory receptor 61	plasma membrane|membrane|integral component of membrane|	signal transduction|G-protein coupled receptor signaling pathway|sensory perception of smell|response to stimulus|detection of chemical stimulus involved in sensory perception of smell|	signal transducer activity|G-protein coupled receptor activity|olfactory receptor activity|	10	1.3	1.71	10	1.2	11.8	1.3	13.1	0.0031	0.9	2	400	0.00174627	FALSE
ENSMUSG00000036707	CAB39	calcium binding protein 39	cytosol|protein complex|extracellular vesicular exosome|	cell cycle arrest|insulin receptor signaling pathway|peptidyl-serine phosphorylation|peptidyl-threonine phosphorylation|signal transduction by phosphorylation|activation of protein kinase activity|intracellular signal transduction|protein heterooligomerization|cellular hypotonic response|positive regulation of protein serine/threonine kinase activity|negative regulation of potassium ion transmemb…	protein serine/threonine kinase activity|protein binding|kinase binding|protein kinase activator activity|protein serine/threonine kinase activator activity|	10	-1	1.45	10	1.1	12.6	1	13.1	0.0031	0.5	1.8	401	0.00175063	FALSE
ENSMUSG00000018459	SLC13A3	solute carrier family 13 (sodium-dependent dicarboxylate transporter), member 3	plasma membrane|integral component of membrane|extracellular vesicular exosome|	sodium ion transport|dicarboxylic acid transport|transmembrane transport|	high affinity sodium:dicarboxylate symporter activity|	10	-0.5	3.27	10	-2.9	15.1	-0.6	13.1	0.0031	-4.7	-0.2	402	0.001755	FALSE
ENSMUSG00000021929	KPNA3	karyopherin alpha 3 (importin alpha 4)	nuclear pore|nucleoplasm|cytosol|	protein complex assembly|NLS-bearing protein import into nucleus|cytokine-mediated signaling pathway|viral entry into host cell|viral penetration into host nucleus|	protein binding|protein C-terminus binding|nuclear localization sequence binding|protein transporter activity|	10	-1.3	5.57	10	-1.1	8.1	-1.1	13.1	0.0031	-1.8	-0.6	403	0.00175936	FALSE
ENSMUSG00000058966	FAM57B	family with sequence similarity 57, member B	Golgi membrane|endoplasmic reticulum|endoplasmic reticulum membrane|integral component of membrane|	lipid metabolic process|	None	10	2.8	14	9	1.1	2.24	2.8	13.1	0.0031	1.9	5	404	0.00176373	FALSE
ENSMUSG00000098470	C1RB	complement component 1, r subcomponent B	extracellular region|blood microparticle|	immune system process|proteolysis|complement activation|complement activation, classical pathway|innate immune response|	catalytic activity|serine-type endopeptidase activity|calcium ion binding|peptidase activity|serine-type peptidase activity|hydrolase activity|	10	-0.8	9.33	10	-0.7	4.11	-0.8	13	0.0031	-1.5	-0.4	405	0.0017681	FALSE
ENSMUSG00000046062	PPP1R15B	protein phosphatase 1, regulatory subunit 15B	protein phosphatase type 1 complex|	regulation of translation|ER overload response|dephosphorylation|response to hydrogen peroxide|	protein serine/threonine phosphatase activity|protein binding|	10	0.6	4.01	10	0.7	9.54	0.7	13.1	0.0031	0.4	1.2	406	0.00177246	FALSE
ENSMUSG00000074439	DEFA5	defensin, alpha 5, Paneth cell-specific	extracellular region|extracellular space|Golgi lumen|transport vesicle|secretory granule lumen|	antibacterial humoral response|killing of cells of other organism|innate immune response|innate immune response|defense response to fungus|	None	10	-1.3	2.77	10	-1.1	10.6	-1.2	12.8	0.0031	-2	-0.5	407	0.00177683	FALSE
ENSMUSG00000050503	FBXL22	F-box and leucine-rich repeat protein 22	Z disc|	protein ubiquitination|	None	10	0.7	12.9	10	-1.8	2.22	0.7	12.9	0.0031	0.3	1.7	408	0.00178119	FALSE
ENSMUSG00000043998	MGAT2	mannosyl (alpha-1,6-)-glycoprotein beta-1,2-N-acetylglucosaminyltransferase	Golgi membrane|Golgi stack|membrane|integral component of membrane|	protein N-linked glycosylation|oligosaccharide metabolic process|oligosaccharide biosynthetic process|protein N-linked glycosylation via asparagine|post-translational protein modification|cellular protein metabolic process|	alpha-1,6-mannosylglycoprotein 2-beta-N-acetylglucosaminyltransferase activity|carbohydrate binding|	10	-0.7	4.03	10	-2.8	12.2	-0.5	12.9	0.0031	-4.3	-0.2	409	0.00178556	FALSE
ENSMUSG00000078249	HMGA1-RS1	high mobility group AT-hook I, related sequence 1	nucleus|senescence-associated heterochromatin focus|	DNA catabolic process, endonucleolytic|regulation of transcription, DNA-templated|	sequence-specific DNA binding transcription factor activity|DNA-(apurinic or apyrimidinic site) lyase activity|transcription factor binding|enzyme binding|ligand-dependent nuclear receptor transcription coactivator activity|retinoic acid receptor binding|peroxisome proliferator activated receptor binding|retinoid X receptor binding|5'-deoxyribose-5-phosphate lyase activity|	10	1.4	10.7	10	1.1	2.76	1.3	12.8	0.0031	0.6	2.3	410	0.00178992	FALSE
ENSMUSG00000051200	OLFR513	olfactory receptor 513	plasma membrane|membrane|integral component of membrane|	signal transduction|G-protein coupled receptor signaling pathway|sensory perception of smell|response to stimulus|detection of chemical stimulus involved in sensory perception of smell|	signal transducer activity|G-protein coupled receptor activity|olfactory receptor activity|	10	-1.5	12.8	10	-0.6	3.84	-1.3	12.9	0.0031	-2.2	-0.3	411	0.00179429	FALSE
ENSMUSG00000036943	RAB8B	RAB8B, member RAS oncogene family	mitochondrion|peroxisomal membrane|plasma membrane|phagocytic vesicle membrane|phagocytic vesicle|perinuclear region of cytoplasm|cell tip|extracellular vesicular exosome|	GTP catabolic process|small GTPase mediated signal transduction|antigen processing and presentation|positive regulation of cell projection organization|adherens junction organization|protein import into peroxisome membrane|positive regulation of corticotropin secretion|	GTPase activity|receptor binding|GTP binding|GDP binding|TPR domain binding|	9	-1.7	7.1	9	-0.7	8.05	-0.7	13.1	0.0031	-1.9	-0.3	412	0.00179865	FALSE
ENSMUSG00000095212	OLFR473	olfactory receptor 473	plasma membrane|membrane|integral component of membrane|	signal transduction|G-protein coupled receptor signaling pathway|sensory perception of smell|response to stimulus|detection of chemical stimulus involved in sensory perception of smell|	signal transducer activity|G-protein coupled receptor activity|olfactory receptor activity|	10	0.6	4.68	10	1	10	0.8	13.1	0.0031	0.4	1.4	413	0.00180302	FALSE
ENSMUSG00000018428	AKAP1	A kinase (PRKA) anchor protein 1	mitochondrion|mitochondrial outer membrane|cytosol|membrane|integral component of membrane|	blood coagulation|	RNA binding|protein binding|poly(A) RNA binding|	10	2.9	13.3	10	-0.4	3.27	2.9	12.7	0.0032	1.8	5	414	0.00180739	FALSE
ENSMUSG00000028106	RPRD2	regulation of nuclear pre-mRNA domain containing 2	DNA-directed RNA polymerase II, holoenzyme|	None	None	10	-0.6	8.44	10	-2.5	9.87	-0.7	12.7	0.0032	-3.4	-0.3	415	0.00181175	FALSE
ENSMUSG00000020872	TAC4	tachykinin 4 (hemokinin)	extracellular region|	tachykinin receptor signaling pathway|regulation of blood pressure|positive regulation of saliva secretion|	receptor binding|	10	-1.4	0.862	10	-1.4	12.1	-1.4	12.7	0.0032	-2.5	-0.8	416	0.00181612	FALSE
ENSMUSG00000094472	GM21897	N/A	None	None	None	8	1.5	12.2	6	0.9	1.92	1.5	12.7	0.0032	0.9	2.7	417	0.00182048	FALSE
ENSMUSG00000027195	HSD17B12	hydroxysteroid (17-beta) dehydrogenase 12	endoplasmic reticulum membrane|integral component of membrane|extracellular matrix|	fatty acid biosynthetic process|estrogen biosynthetic process|positive regulation of cell-substrate adhesion|triglyceride biosynthetic process|extracellular matrix organization|long-chain fatty-acyl-CoA biosynthetic process|cellular lipid metabolic process|small molecule metabolic process|oxidation-reduction process|	fibronectin binding|estradiol 17-beta-dehydrogenase activity|protein binding|collagen binding|heparin binding|	10	-1.1	3.23	10	-1.8	10.4	-1	12.7	0.0032	-2.3	-0.5	418	0.00182485	FALSE
ENSMUSG00000023224	SERPING1	serpin peptidase inhibitor, clade G (C1 inhibitor), member 1	extracellular region|extracellular region|extracellular space|extracellular space|platelet alpha granule lumen|extracellular vesicular exosome|blood microparticle|	negative regulation of complement activation, lectin pathway|platelet degranulation|complement activation, classical pathway|blood coagulation|blood coagulation, intrinsic pathway|blood circulation|negative regulation of endopeptidase activity|platelet activation|fibrinolysis|innate immune response|	serine-type endopeptidase inhibitor activity|protein binding|	10	-1.1	8.82	10	-0.7	5.1	-1	12.7	0.0032	-1.7	-0.5	419	0.00182921	FALSE
ENSMUSG00000015461	ATF6B	activating transcription factor 6 beta	intracellular|nucleus|endoplasmic reticulum membrane|integral component of membrane|	transcription, DNA-templated|regulation of transcription, DNA-templated|response to unfolded protein|signal transduction|	sequence-specific DNA binding transcription factor activity|protein binding|sequence-specific DNA binding|	10	0.5	3.02	10	0.9	10.2	0.9	12.7	0.0032	0.4	1.6	420	0.00183358	FALSE
ENSMUSG00000058932	GM2174	predicted gene 2174	cellular_component|	biological_process|	molecular_function|	10	-1.5	12.2	9	-1.4	0.964	-1.5	12.7	0.0032	-2.8	-1.1	421	0.00183795	FALSE
ENSMUSG00000039356	EXOSC2	exosome component 2	exosome (RNase complex)|nucleus|nucleolus|cytoplasm|cytosol|	nuclear-transcribed mRNA catabolic process, deadenylation-dependent decay|rRNA processing|gene expression|RNA metabolic process|mRNA metabolic process|positive regulation of cell growth|exonucleolytic nuclear-transcribed mRNA catabolic process involved in deadenylation-dependent decay|RNA phosphodiester bond hydrolysis, exonucleolytic|	3'-5'-exoribonuclease activity|protein binding|7S RNA binding|	9	0.2	0.534	9	-2.7	15.1	-2.7	12.7	0.0032	-4.9	-2	422	0.00184231	FALSE
ENSMUSG00000042626	SHC1	SHC (Src homology 2 domain containing) transforming protein 1	mitochondrial matrix|cytosol|plasma membrane|plasma membrane|Shc-EGFR complex|	MAPK cascade|activation of MAPK activity|angiogenesis|activation of signaling protein activity involved in unfolded protein response|epidermal growth factor receptor signaling pathway|regulation of epidermal growth factor-activated receptor activity|Ras protein signal transduction|heart development|blood coagulation|positive regulation of cell proliferation|insulin receptor signaling pathway|insu…	protein tyrosine kinase activity|transmembrane receptor protein tyrosine kinase adaptor activity|epidermal growth factor receptor binding|insulin receptor binding|insulin-like growth factor receptor binding|neurotrophin TRKA receptor binding|protein binding|phospholipid binding|ephrin receptor binding|	10	1.2	2.06	10	1	11.2	1	12.7	0.0032	0.5	1.7	423	0.00184668	FALSE
ENSMUSG00000029670	ING3	inhibitor of growth family, member 3	Swr1 complex|nucleus|nucleoplasm|nucleolus|cytoplasm|Piccolo NuA4 histone acetyltransferase complex|NuA4 histone acetyltransferase complex|	chromatin organization|transcription, DNA-templated|regulation of transcription, DNA-templated|regulation of growth|positive regulation of apoptotic process|histone H4 acetylation|histone H2A acetylation|	histone acetyltransferase activity|zinc ion binding|methylated histone binding|	10	0.6	6.03	10	1	8.22	0.8	12.7	0.0032	0.4	1.4	424	0.00185104	FALSE
ENSMUSG00000029522	PLA2G1B	phospholipase A2, group IB (pancreas)	extracellular region|extracellular space|cell surface|secretory granule|	activation of MAPK activity|innate immune response in mucosa|neutrophil mediated immunity|fatty acid biosynthetic process|phospholipid metabolic process|phosphatidic acid biosynthetic process|actin filament organization|signal transduction|positive regulation of calcium ion transport into cytosol|glucose transport|leukotriene biosynthetic process|antibacterial humoral response|neutrophil chemotax…	phospholipase A2 activity|receptor binding|receptor binding|calcium ion binding|bile acid binding|calcium-dependent phospholipase A2 activity|	10	-0.6	4.59	10	-0.6	8.44	-0.6	12.7	0.0032	-1.1	-0.3	425	0.00185541	FALSE
ENSMUSG00000090764	GM3127	predicted gene 3127	cellular_component|	biological_process|	molecular_function|	9	0.8	10.3	9	1	2.99	0.9	12.6	0.0034	0.5	1.6	426	0.00185977	FALSE
ENSMUSG00000096405	4930474N05RIK	RIKEN cDNA 4930474N05 gene	cellular_component|	hematopoietic progenitor cell differentiation|	molecular_function|guanyl-nucleotide exchange factor activity|	10	-1.2	11.5	10	-1.8	3.12	-1.3	12.6	0.0034	-2.5	-0.7	427	0.00186414	FALSE
ENSMUSG00000026094	STK17B	serine/threonine kinase 17b	nucleus|endoplasmic reticulum-Golgi intermediate compartment|plasma membrane|actin cytoskeleton|	protein phosphorylation|apoptotic process|intracellular signal transduction|protein autophosphorylation|positive regulation of fibroblast apoptotic process|	protein kinase activity|protein serine/threonine kinase activity|ATP binding|	10	2.8	5.96	10	1.5	10.9	2.7	12.6	0.0034	0.9	4.3	428	0.00186851	FALSE
ENSMUSG00000058013	2023-09-11	septin 11	stress fiber|cell junction|axon|septin complex|dendritic spine|synapse|extracellular vesicular exosome|	cell cycle|protein heterooligomerization|cell division|	protein binding|GTP binding|	10	-0.7	3.72	10	-0.8	9.32	-0.8	12.6	0.0034	-1.4	-0.4	429	0.00187287	FALSE
ENSMUSG00000022247	BRIX1	BRX1, biogenesis of ribosomes, homolog (S. cerevisiae)	nucleus|nucleolus|	ribosome biogenesis|	poly(A) RNA binding|	10	-0.7	6.49	10	-1	6.94	-0.8	12.6	0.0034	-1.4	-0.3	430	0.00187724	FALSE
ENSMUSG00000047187	RAB2A	RAB2A, member RAS oncogene family	Golgi membrane|nucleus|lysosomal membrane|endoplasmic reticulum membrane|endoplasmic reticulum-Golgi intermediate compartment membrane|melanosome|extracellular vesicular exosome|	mitotic cell cycle|GTP catabolic process|GTP catabolic process|ER to Golgi vesicle-mediated transport|small GTPase mediated signal transduction|protein transport|	GTPase activity|GTP binding|GDP binding|	10	-0.7	6.13	10	-0.6	6.89	-0.6	12.6	0.0034	-1.1	-0.3	431	0.0018816	FALSE
ENSMUSG00000089727	KLRA8	killer cell lectin-like receptor, subfamily A, member 8	plasma membrane|membrane|integral component of membrane|	cell adhesion|response to virus|	carbohydrate binding|	9	1.1	7.09	9	1.5	6.53	1.3	12.6	0.0034	0.6	2.4	432	0.00188597	FALSE
ENSMUSG00000055124	OLFR623	olfactory receptor 623	plasma membrane|membrane|integral component of membrane|	signal transduction|G-protein coupled receptor signaling pathway|sensory perception of smell|response to stimulus|detection of chemical stimulus involved in sensory perception of smell|	signal transducer activity|G-protein coupled receptor activity|olfactory receptor activity|	10	1.8	13.3	10	-1.4	1.91	1.8	12.6	0.0034	0.9	2.9	433	0.00189033	FALSE
ENSMUSG00000020288	AHSA2	AHA1, activator of heat shock 90kDa protein ATPase homolog 2 (yeast)	None	response to stress|positive regulation of ATPase activity|	ATPase activator activity|chaperone binding|	9	-1.4	0.654	9	1.5	15.3	1.2	12.6	0.0034	0.6	2.5	434	0.0018947	FALSE
ENSMUSG00000094727	GM2825	predicted gene 2825	cellular_component|	biological_process|	molecular_function|	8	2.2	5.99	7	2.1	7.04	2.2	12.6	0.0034	1.6	4	435	0.00189907	FALSE
ENSMUSG00000036835	PSENEN	presenilin enhancer gamma secretase subunit	endoplasmic reticulum|endoplasmic reticulum membrane|Golgi apparatus|plasma membrane|integral component of plasma membrane|Golgi cisterna membrane|	membrane protein ectodomain proteolysis|Notch signaling pathway|Notch receptor processing|protein processing|membrane protein intracellular domain proteolysis|amyloid precursor protein catabolic process|positive regulation of apoptotic process|positive regulation of catalytic activity|neurotrophin TRK receptor signaling pathway|apoptotic signaling pathway|	protein binding|	10	-0.6	4.61	10	-1	9.62	-0.9	12.6	0.0034	-1.5	-0.4	436	0.00190343	FALSE
ENSMUSG00000040601	NLRP4A	NLR family, pyrin domain containing 4A	cellular_component|	defense response|inflammatory response|	nucleotide binding|molecular_function|ATP binding|	9	1.4	8.16	9	-2.3	16.1	-2.3	12.6	0.0034	-4	1.4	437	0.0019078	FALSE
ENSMUSG00000094929	GM3526	predicted gene 3526	None	None	None	10	1.7	13	10	0.9	1.49	1.5	12.6	0.0034	0.7	2.6	438	0.00191216	FALSE
ENSMUSG00000017922	PRL3C1	prolactin family 3, subfamily c, member 1	cellular_component|extracellular region|	biological_process|	molecular_function|hormone activity|	10	2	5.61	10	1.4	8.84	1.8	12.4	0.0035	0.7	3.1	439	0.00191653	FALSE
ENSMUSG00000037098	RAB11FIP3	RAB11 family interacting protein 3 (class II)	nucleus|endosome|centrosome|microtubule organizing center|midbody|cleavage furrow|intracellular membrane-bounded organelle|intercellular bridge|recycling endosome|recycling endosome membrane|	cytokinesis|vesicle-mediated transport|endocytic recycling|	calcium ion binding|protein binding|Rab GTPase binding|Rab GTPase binding|ADP-ribosylation factor binding|protein homodimerization activity|	10	1.6	9.89	10	1.6	2.82	1.6	12.4	0.0035	0.8	2.7	440	0.00192089	FALSE
ENSMUSG00000044039	OLFR1288	olfactory receptor 1288	plasma membrane|membrane|integral component of membrane|	signal transduction|G-protein coupled receptor signaling pathway|sensory perception of smell|response to stimulus|detection of chemical stimulus involved in sensory perception of smell|	signal transducer activity|G-protein coupled receptor activity|olfactory receptor activity|	9	2.2	5.58	8	2.2	7.32	2.2	12.5	0.0035	1.6	4	441	0.00192526	FALSE
ENSMUSG00000020185	E2F7	E2F transcription factor 7	nucleus|transcription factor complex|	negative regulation of transcription from RNA polymerase II promoter|placenta development|sprouting angiogenesis|transcription, DNA-templated|negative regulation of cell proliferation|DNA damage response, signal transduction by p53 class mediator|negative regulation of cytokinesis|positive regulation of DNA endoreduplication|positive regulation of transcription from RNA polymerase II promoter|tro…	core promoter binding|sequence-specific DNA binding transcription factor activity|sequence-specific DNA binding transcription factor activity|transcription corepressor activity|protein binding|identical protein binding|	10	1.4	10.8	10	0.8	4.55	1.3	12.5	0.0035	0.5	2.1	442	0.00192962	FALSE
ENSMUSG00000019432	DDX39B	DEAD (Asp-Glu-Ala-Asp) box polypeptide 39B	transcription export complex|nucleus|spliceosomal complex|U4 snRNP|U6 snRNP|cytoplasm|nuclear speck|	spliceosomal complex assembly|mRNA splicing, via spliceosome|ATP catabolic process|ATP catabolic process|mRNA export from nucleus|mRNA export from nucleus|RNA splicing|RNA secondary structure unwinding|positive regulation of DNA-templated transcription, elongation|viral mRNA export from host cell nucleus|negative regulation of DNA damage checkpoint|	ATP-dependent RNA helicase activity|protein binding|ATP binding|RNA-dependent ATPase activity|U6 snRNA binding|U4 snRNA binding|ATP-dependent protein binding|poly(A) RNA binding|	9	0.5	6.8	9	1.9	11.8	1.5	12.4	0.0035	0.4	2.9	443	0.00193399	FALSE
ENSMUSG00000029649	POMP	proteasome maturation protein	proteasome complex|nucleus|endoplasmic reticulum|cytosol|organelle membrane|	proteasome assembly|	protein binding|	10	1.4	2.66	10	0.9	10.9	1.1	12.5	0.0035	0.4	1.7	444	0.00193836	FALSE
ENSMUSG00000040888	GFER	growth factor, augmenter of liver regeneration	extracellular region|cytoplasm|mitochondrion|mitochondrial intermembrane space|	protein targeting to mitochondrion|cellular protein metabolic process|oxidation-reduction process|	protein binding|growth factor activity|protein disulfide oxidoreductase activity|thiol oxidase activity|flavin adenine dinucleotide binding|	9	1.3	2	9	1.1	11	1.2	12.5	0.0035	0.6	1.9	445	0.00194272	FALSE
ENSMUSG00000021156	ZMYND11	zinc finger, MYND-type containing 11	nucleus|chromosome|	negative regulation of transcription from RNA polymerase II promoter|transcription, DNA-templated|cell cycle|cell proliferation|viral process|chromatin modification|regulation of transcription elongation from RNA polymerase II promoter|negative regulation of I-kappaB kinase/NF-kappaB signaling|negative regulation of JNK cascade|negative regulation of extrinsic apoptotic signaling pathway|	DNA binding|transcription corepressor activity|protein binding|zinc ion binding|methylated histone binding|	9	1	13.2	9	0.4	1.32	0.9	12.5	0.0035	0.5	1.6	446	0.00194709	FALSE
ENSMUSG00000090472	GM3047	predicted gene 3047	cellular_component|	biological_process|	molecular_function|	10	-0.7	8.12	10	-2	7.38	-0.9	12.5	0.0035	-2.7	-0.3	447	0.00195145	FALSE
ENSMUSG00000000776	POLR3D	polymerase (RNA) III (DNA directed) polypeptide D, 44kDa	nuclear chromatin|nucleoplasm|DNA-directed RNA polymerase III complex|DNA-directed RNA polymerase III complex|cytosol|	transcription from RNA polymerase III promoter|transcription elongation from RNA polymerase III promoter|termination of RNA polymerase III transcription|gene expression|positive regulation of type I interferon production|positive regulation of interferon-beta production|innate immune response|positive regulation of innate immune response|defense response to virus|	RNA polymerase III activity|DNA binding|chromatin binding|	10	-1.1	9.1	9	-1.4	4.45	-1.2	12.5	0.0035	-2.2	-0.6	448	0.00195582	FALSE
ENSMUSG00000090966	VMN2R116	vomeronasal 2, receptor 116	cellular_component|plasma membrane|membrane|integral component of membrane|	signal transduction|G-protein coupled receptor signaling pathway|response to pheromone|positive regulation of female receptivity|	signal transducer activity|G-protein coupled receptor activity|pheromone receptor activity|	10	0.2	0.949	10	1.9	14.8	1.9	12.4	0.0035	0.6	3.4	449	0.00196019	FALSE
ENSMUSG00000093844	GM16381	predicted gene 16381	cellular_component|	biological_process|	molecular_function|	10	-1.5	10.1	7	2.7	6.23	-1.5	12.4	0.0035	-3	2.6	450	0.00196455	FALSE
ENSMUSG00000056592	ZFP658	zinc finger protein 658	cellular_component|	biological_process|	molecular_function|metal ion binding|	9	1.7	12.8	9	0.6	3.13	1.2	12.5	0.0035	0.6	2.5	451	0.00196892	FALSE
ENSMUSG00000033060	LMO7	LIM domain 7	ubiquitin ligase complex|nucleus|cytoplasm|	protein ubiquitination|	ubiquitin-protein transferase activity|zinc ion binding|	10	-0.8	2.41	10	-1	10.6	-0.9	12.5	0.0035	-1.7	-0.6	452	0.00197328	FALSE
ENSMUSG00000062006	RPL34	ribosomal protein L34	nucleolus|cytoplasm|cytosol|cytosolic large ribosomal subunit|extracellular vesicular exosome|	nuclear-transcribed mRNA catabolic process, nonsense-mediated decay|translation|translation|translational initiation|translational elongation|translational termination|SRP-dependent cotranslational protein targeting to membrane|gene expression|viral process|RNA metabolic process|mRNA metabolic process|viral life cycle|viral transcription|cellular protein metabolic process|	RNA binding|structural constituent of ribosome|	9	0.8	8.26	9	0.4	4.77	0.9	12.4	0.0035	0.4	1.5	453	0.00197765	FALSE
ENSMUSG00000048938	NR1H5	nuclear receptor subfamily 1, group H, member 5	cellular_component|nucleus|	transcription, DNA-templated|regulation of transcription, DNA-templated|biological_process|	molecular_function|DNA binding|metal ion binding|	10	1.2	5.74	10	1.3	7.43	1.3	12.5	0.0035	0.7	2.3	454	0.00198201	FALSE
ENSMUSG00000003235	EIF2B5	eukaryotic translation initiation factor 2B, subunit 5 epsilon, 82kDa	nucleus|cytoplasm|cytosol|eukaryotic translation initiation factor 2B complex|	ovarian follicle development|translation|translational initiation|translational initiation|response to heat|response to heat|response to heat|response to glucose|gene expression|astrocyte development|oligodendrocyte development|negative regulation of translational initiation in response to stress|response to endoplasmic reticulum stress|cellular response to drug|myelination|response to peptide ho…	translation initiation factor activity|translation initiation factor activity|guanyl-nucleotide exchange factor activity|guanyl-nucleotide exchange factor activity|guanyl-nucleotide exchange factor activity|protein binding|translation initiation factor binding|	10	0.2	1.42	10	1.1	14.3	0.9	12.4	0.0035	0.4	1.7	455	0.00198638	FALSE
ENSMUSG00000025362	RPS26	ribosomal protein S26	nucleolus|cytoplasm|cytosol|small ribosomal subunit|membrane|cytosolic small ribosomal subunit|extracellular vesicular exosome|	nuclear-transcribed mRNA catabolic process, nonsense-mediated decay|translation|translation|translational initiation|translational elongation|translational termination|SRP-dependent cotranslational protein targeting to membrane|gene expression|viral process|RNA metabolic process|mRNA metabolic process|viral life cycle|viral transcription|negative regulation of RNA splicing|cellular protein metabo…	mRNA binding|structural constituent of ribosome|protein binding|poly(A) RNA binding|	10	-0.8	1.51	10	1.1	12.6	1	12.5	0.0035	0.6	1.8	456	0.00199074	FALSE
ENSMUSG00000015656	HSPA8	heat shock 70kDa protein 8	Prp19 complex|extracellular space|intracellular|nucleus|spliceosomal complex|nucleolus|cytosol|cytosol|plasma membrane|membrane|ribonucleoprotein complex|melanosome|clathrin-sculpted gamma-aminobutyric acid transport vesicle membrane|extracellular vesicular exosome|blood microparticle|	ATP catabolic process|transcription, DNA-templated|mRNA processing|protein folding|post-Golgi vesicle-mediated transport|response to unfolded protein|synaptic transmission|neurotransmitter secretion|axon guidance|RNA splicing|gene expression|viral process|RNA metabolic process|mRNA metabolic process|protein refolding|negative regulation of transcription, DNA-templated|chaperone mediated protein f…	protein binding|ATP binding|ATPase activity|enzyme binding|MHC class II protein complex binding|heat shock protein binding|ATPase activity, coupled|poly(A) RNA binding|unfolded protein binding|	8	1.9	7.93	8	1	7.4	1.2	12.4	0.0035	0.7	2.6	457	0.00199511	FALSE
ENSMUSG00000069565	DAZAP1	DAZ associated protein 1	nucleus|cytoplasm|	maternal placenta development|spermatogenesis|cell proliferation|cell differentiation|	nucleotide binding|RNA binding|RNA stem-loop binding|poly(A) RNA binding|	10	2.5	13.8	10	0.5	1.9	2.5	12.3	0.0036	0.3	4.1	458	0.00199948	FALSE
ENSMUSG00000022052	PPP2R2A	protein phosphatase 2, regulatory subunit B, alpha	protein phosphatase type 2A complex|nucleoplasm|cytosol|	G2/M transition of mitotic cell cycle|nuclear-transcribed mRNA catabolic process, nonsense-mediated decay|mitotic cell cycle|protein dephosphorylation|mitotic nuclear envelope reassembly|signal transduction|gene expression|RNA metabolic process|mRNA metabolic process|response to morphine|regulation of catalytic activity|regulation of catalytic activity|	protein serine/threonine phosphatase activity|protein serine/threonine phosphatase activity|protein binding|protein phosphatase type 2A regulator activity|	10	-1.1	9.81	10	-0.9	3.09	-1	12.1	0.0036	-1.8	-0.5	459	0.00200384	FALSE
ENSMUSG00000039199	ZDHHC1	zinc finger, DHHC-type containing 1	endoplasmic reticulum|integral component of membrane|extracellular vesicular exosome|	protein palmitoylation|	DNA binding|zinc ion binding|palmitoyltransferase activity|protein-cysteine S-palmitoyltransferase activity|	10	-1.5	5.39	10	-2.1	8.59	-1.7	12.1	0.0036	-3.1	-0.6	460	0.00200821	FALSE
ENSMUSG00000015671	PSMA2	proteasome (prosome, macropain) subunit, alpha type, 2	proteasome complex|cytoplasmic mRNA processing body|nucleus|nucleoplasm|cytosol|proteasome core complex|proteasome core complex, alpha-subunit complex|extracellular vesicular exosome|	G1/S transition of mitotic cell cycle|protein polyubiquitination|mitotic cell cycle|antigen processing and presentation of peptide antigen via MHC class I|antigen processing and presentation of exogenous peptide antigen via MHC class I, TAP-dependent|regulation of cellular amino acid metabolic process|apoptotic process|DNA damage response, signal transduction by p53 class mediator resulting in ce…	threonine-type endopeptidase activity|protein binding|	9	-1.8	6.65	9	-2.3	7.09	-2.2	12.3	0.0036	-3.9	-1.2	461	0.00201257	FALSE
ENSMUSG00000015994	FNTA	farnesyltransferase, CAAX box, alpha	cytoplasm|cytosol|microtubule associated complex|CAAX-protein geranylgeranyltransferase complex|protein farnesyltransferase complex|	apoptotic process|cellular component disassembly involved in execution phase of apoptosis|transforming growth factor beta receptor signaling pathway|phototransduction, visible light|rhodopsin mediated signaling pathway|protein farnesylation|protein geranylgeranylation|regulation of rhodopsin mediated signaling pathway|positive regulation of tubulin deacetylation|positive regulation of deacetylase…	protein farnesyltransferase activity|protein farnesyltransferase activity|protein geranylgeranyltransferase activity|CAAX-protein geranylgeranyltransferase activity|protein binding|microtubule binding|alpha-tubulin binding|	10	-0.8	8.05	10	-1.9	6.46	-0.8	12.3	0.0036	-2.5	-0.4	462	0.00201694	FALSE
ENSMUSG00000018293	PFN1	profilin 1	nucleus|cytosol|cytoskeleton|membrane|neuron projection|synapse|extracellular vesicular exosome|blood microparticle|	neural tube closure|platelet degranulation|blood coagulation|cell death|positive regulation of epithelial cell migration|actin cytoskeleton organization|platelet activation|negative regulation of actin filament polymerization|positive regulation of actin filament polymerization|negative regulation of actin filament bundle assembly|positive regulation of ATPase activity|positive regulation of tran…	adenyl-nucleotide exchange factor activity|actin binding|receptor binding|protein binding|phosphatidylinositol-4,5-bisphosphate binding|Rho GTPase binding|poly(A) RNA binding|proline-rich region binding|	9	1.6	11.4	9	-1.4	7.12	1.5	12.3	0.0036	0.9	2.9	463	0.0020213	FALSE
ENSMUSG00000032518	RPSA	ribosomal protein SA	nucleus|cytoplasm|cytoplasm|cytosol|plasma membrane|membrane|cytosolic small ribosomal subunit|90S preribosome|extracellular vesicular exosome|	ribosomal small subunit assembly|nuclear-transcribed mRNA catabolic process, nonsense-mediated decay|endonucleolytic cleavage in ITS1 to separate SSU-rRNA from 5.8S rRNA and LSU-rRNA from tricistronic rRNA transcript (SSU-rRNA, 5.8S rRNA, LSU-rRNA)|endonucleolytic cleavage to generate mature 3'-end of SSU-rRNA from (SSU-rRNA, 5.8S rRNA, LSU-rRNA)|rRNA export from nucleus|translation|translation|t…	structural constituent of ribosome|laminin receptor activity|protein binding|ribosome binding|laminin binding|poly(A) RNA binding|	10	-1.2	4.74	10	0.8	13	0.8	12.3	0.0036	0.4	1.5	464	0.00202567	FALSE
ENSMUSG00000074948	OLFR1311	olfactory receptor 1311	plasma membrane|membrane|integral component of membrane|	signal transduction|G-protein coupled receptor signaling pathway|sensory perception of smell|response to stimulus|detection of chemical stimulus involved in sensory perception of smell|	signal transducer activity|G-protein coupled receptor activity|olfactory receptor activity|	10	-0.8	4.5	10	-1.4	8.22	-0.9	12.2	0.0036	-1.8	-0.4	465	0.00203004	FALSE
ENSMUSG00000030602	PAK4	p21 protein (Cdc42/Rac)-activated kinase 4	Golgi apparatus|	protein phosphorylation|apoptotic process|cellular component movement|cytoskeleton organization|cell cycle|signal transduction|cell proliferation|cell growth|cell migration|signal transduction by phosphorylation|	protein kinase activity|protein serine/threonine kinase activity|protein binding|ATP binding|	10	1.2	13	10	0.4	2.03	1	12.1	0.0036	0.4	2.1	466	0.0020344	FALSE
ENSMUSG00000020549	ELAC2	elaC ribonuclease Z 2	nucleus|mitochondrion|	mitochondrial tRNA 3'-trailer cleavage, endonucleolytic|	endonuclease activity|poly(A) RNA binding|metal ion binding|	10	1	2.41	10	1.2	10.3	1.1	12.2	0.0036	0.6	1.8	467	0.00203877	FALSE
ENSMUSG00000096426	GM21364	germ cell-less homolog 1 pseudogene	None	None	None	10	2.2	4.23	10	2.1	8.55	2.1	12.3	0.0036	1.4	4	468	0.00204313	FALSE
ENSMUSG00000043733	PTPN11	protein tyrosine phosphatase, non-receptor type 11	nucleus|cytoplasm|mitochondrion|cytosol|protein complex|	DNA damage checkpoint|activation of MAPK activity|triglyceride metabolic process|epidermal growth factor receptor signaling pathway|axon guidance|brain development|heart development|blood coagulation|insulin receptor signaling pathway|fibroblast growth factor receptor signaling pathway|hormone-mediated signaling pathway|cytokine-mediated signaling pathway|T cell costimulation|regulation of cell a…	phosphoprotein phosphatase activity|protein tyrosine phosphatase activity|protein tyrosine phosphatase activity|non-membrane spanning protein tyrosine phosphatase activity|non-membrane spanning protein tyrosine phosphatase activity|SH3/SH2 adaptor activity|insulin receptor binding|protein binding|protein domain specific binding|receptor tyrosine kinase binding|D1 dopamine receptor binding|phospho…	8	-0.6	4.64	7	-1.1	8.42	-0.7	12.2	0.0036	-1.6	-0.4	469	0.0020475	FALSE
ENSMUSG00000021916	GLT8D1	glycosyltransferase 8 domain containing 1	membrane|integral component of membrane|	metabolic process|	transferase activity, transferring glycosyl groups|	9	1.7	8.76	9	1.8	3.96	1.8	12.3	0.0036	1.3	2.9	470	0.00205186	FALSE
ENSMUSG00000096582	GM13289	predicted gene 13289	extracellular space|	adaptive immune response|T cell activation involved in immune response|natural killer cell activation involved in immune response|humoral immune response|cytokine-mediated signaling pathway|B cell differentiation|positive regulation of peptidyl-serine phosphorylation of STAT protein|B cell proliferation|response to exogenous dsRNA|innate immune response|regulation of MHC class I biosynthetic proc…	cytokine activity|type I interferon receptor binding|	10	0.2	0.776	10	0.8	13.6	0.8	12.2	0.0036	0.4	1.5	471	0.00205623	FALSE
ENSMUSG00000021987	MTMR6	myotubularin related protein 6	nuclear envelope|cytoplasm|cytosol|	protein dephosphorylation|phospholipid metabolic process|phosphatidylinositol biosynthetic process|peptidyl-tyrosine dephosphorylation|peptidyl-tyrosine dephosphorylation|small molecule metabolic process|potassium ion transmembrane transport|	protein serine/threonine phosphatase activity|protein tyrosine phosphatase activity|calcium-activated potassium channel activity|	10	-1.2	12.8	10	-0.3	0.506	-1.1	12.3	0.0036	-2.2	-0.6	472	0.0020606	FALSE
ENSMUSG00000090623	CFHR3	complement factor H-related 3	extracellular space|blood microparticle|	None	None	9	-0.2	0.389	10	1.1	12.5	1	12.3	0.0036	0.6	1.8	473	0.00206496	FALSE
ENSMUSG00000042590	IPO11	importin 11	nucleus|cytoplasm|	ribosomal protein import into nucleus|	Ran GTPase binding|protein transporter activity|	10	0.8	7.93	10	0.8	4.7	0.8	12.3	0.0036	0.4	1.4	474	0.00206933	FALSE
ENSMUSG00000036333	KIDINS220	kinase D-interacting substrate, 220kDa	late endosome|cytosol|membrane|integral component of membrane|protein complex|	activation of MAPKK activity|in utero embryonic development|positive regulation of neuron projection development|cytoplasmic transport|nerve growth factor signaling pathway|neurotrophin TRK receptor signaling pathway|dendrite morphogenesis|cellular response to nerve growth factor stimulus|	PDZ domain binding|	10	-0.9	9.55	10	2	4.37	-0.9	12.1	0.0036	-1.6	-0.4	475	0.00207369	FALSE
ENSMUSG00000094221	VMN1R124	vomeronasal 1 receptor 124	cellular_component|membrane|integral component of membrane|	signal transduction|G-protein coupled receptor signaling pathway|biological_process|response to stimulus|sensory perception of taste|	molecular_function|signal transducer activity|G-protein coupled receptor activity|	7	-1.8	2.47	8	1.3	11.7	1.2	12.3	0.0036	0.6	2.4	476	0.00207806	FALSE
ENSMUSG00000095694	GM13279	predicted gene 13279	extracellular space|	adaptive immune response|T cell activation involved in immune response|natural killer cell activation involved in immune response|humoral immune response|cytokine-mediated signaling pathway|B cell differentiation|positive regulation of peptidyl-serine phosphorylation of STAT protein|B cell proliferation|response to exogenous dsRNA|innate immune response|regulation of MHC class I biosynthetic proc…	cytokine activity|type I interferon receptor binding|	10	0.2	0.776	10	0.8	13.6	0.8	12.2	0.0036	0.4	1.5	477	0.00208242	FALSE
ENSMUSG00000096737	VMN1R117	vomeronasal 1 receptor 117	cellular_component|	biological_process|	molecular_function|	9	0.9	6.78	9	1.4	6.65	1.2	12.2	0.0036	0.6	2.3	478	0.00208679	FALSE
ENSMUSG00000095695	GM13277	predicted gene 13277	extracellular space|	adaptive immune response|T cell activation involved in immune response|natural killer cell activation involved in immune response|humoral immune response|cytokine-mediated signaling pathway|B cell differentiation|positive regulation of peptidyl-serine phosphorylation of STAT protein|B cell proliferation|response to exogenous dsRNA|innate immune response|regulation of MHC class I biosynthetic proc…	cytokine activity|type I interferon receptor binding|	10	0.2	0.776	10	0.8	13.6	0.8	12.2	0.0036	0.4	1.5	479	0.00209115	FALSE
ENSMUSG00000075510	FAM187A	family with sequence similarity 187, member A	integral component of membrane|	None	None	10	1	9.22	10	0.7	3.51	1	12.2	0.0036	0.4	1.6	480	0.00209552	FALSE
ENSMUSG00000022586	LY6I	lymphocyte antigen 6 complex, locus I	plasma membrane|membrane|anchored component of membrane|	None	None	10	-1.2	13	10	1.5	3.09	-1.2	12.2	0.0036	-2	1.9	481	0.00209989	FALSE
ENSMUSG00000022432	SMC1B	structural maintenance of chromosomes 1B	chromosome, centromeric region|lateral element|meiotic cohesin complex|nuclear meiotic cohesin complex|	sister chromatid cohesion|meiotic nuclear division|	DNA binding|ATP binding|	10	-0.8	6.42	10	-0.6	6.27	-0.7	12.2	0.0036	-1.2	-0.3	482	0.00210425	FALSE
ENSMUSG00000042207	KDM5B	lysine (K)-specific demethylase 5B	nucleus|	transcription, DNA-templated|histone H3-K4 demethylation|histone H3-K4 demethylation, trimethyl-H3-K4-specific|negative regulation of transcription, DNA-templated|oxidation-reduction process|	DNA binding|sequence-specific DNA binding transcription factor activity|transcription corepressor activity|protein binding|zinc ion binding|oxidoreductase activity, acting on paired donors, with incorporation or reduction of molecular oxygen, 2-oxoglutarate as one donor, and incorporation of one atom each of oxygen into both donors|histone demethylase activity (H3-trimethyl-K4 specific)|histone d…	10	-1.4	8.99	10	-1.4	3.63	-1.4	12.3	0.0036	-2.5	-0.8	483	0.00210862	FALSE
ENSMUSG00000036537	RNF113A1	ring finger protein 113A1	cellular_component|	biological_process|	molecular_function|metal ion binding|	9	2	10.9	9	1.6	2.16	1.8	12.2	0.0036	0.5	3.2	484	0.00211298	FALSE
ENSMUSG00000006678	POLA1	polymerase (DNA directed), alpha 1, catalytic subunit	chromatin|nucleus|nuclear envelope|nucleoplasm|nucleoplasm|alpha DNA polymerase:primase complex|alpha DNA polymerase:primase complex|nucleolus|cytoplasm|nuclear matrix|	G1/S transition of mitotic cell cycle|regulation of transcription involved in G1/S transition of mitotic cell cycle|mitotic S phase|mitotic cell cycle|telomere maintenance via recombination|telomere maintenance|DNA replication|DNA replication, synthesis of RNA primer|DNA replication initiation|DNA replication initiation|DNA strand elongation involved in DNA replication|DNA strand elongation invol…	nucleotide binding|nucleoside binding|DNA binding|DNA binding|chromatin binding|DNA-directed DNA polymerase activity|DNA-directed DNA polymerase activity|DNA primase activity|protein binding|3'-5' exonuclease activity|metal ion binding|protein heterodimerization activity|4 iron, 4 sulfur cluster binding|	10	-0.8	5.45	10	-1.3	7.67	-1	12.2	0.0036	-2	-0.4	485	0.00211735	FALSE
ENSMUSG00000070908	GM13288	predicted gene 13288	cellular_component|	biological_process|	molecular_function|	10	0.2	0.776	10	0.8	13.6	0.8	12.2	0.0036	0.4	1.5	486	0.00212172	FALSE
ENSMUSG00000094376	GM13278	predicted gene 13278	cellular_component|	biological_process|	molecular_function|	10	0.2	0.776	10	0.8	13.6	0.8	12.2	0.0036	0.4	1.5	487	0.00212608	FALSE
ENSMUSG00000022338	ENY2	enhancer of yellow 2 homolog (Drosophila)	SAGA complex|nuclear pore|transcription export complex 2|DUBm complex|	chromatin organization|transcription elongation from RNA polymerase II promoter|mRNA export from nucleus|protein transport|histone deubiquitination|positive regulation of transcription, DNA-templated|	transcription coactivator activity|ligand-dependent nuclear receptor transcription coactivator activity|	7	1.5	8.17	7	1.5	4.34	1.5	12.1	0.0036	1	2.8	488	0.00213045	FALSE
ENSMUSG00000021116	EIF2S1	eukaryotic translation initiation factor 2, subunit 1 alpha, 35kDa	nucleus|cytosol|polysome|eukaryotic translation initiation factor 2 complex|eukaryotic translation initiation factor 2B complex|cytoplasmic stress granule|membrane|extracellular vesicular exosome|	translation|translational initiation|activation of signaling protein activity involved in unfolded protein response|gene expression|endoplasmic reticulum unfolded protein response|regulation of translational initiation in response to stress|cellular protein metabolic process|protein autophosphorylation|	translation initiation factor activity|protein binding|ribosome binding|poly(A) RNA binding|	9	2.1	13.7	9	-1.8	1.94	2.1	12.1	0.0036	0.8	3.5	489	0.00213481	FALSE
ENSMUSG00000026149	TM4SF20	transmembrane 4 L six family member 20	plasma membrane|integral component of membrane|	None	None	10	-2.7	14.7	10	1.4	6.34	-2.6	12.2	0.0036	-5	1.9	490	0.00213918	FALSE
ENSMUSG00000039913	PAK7	p21 protein (Cdc42/Rac)-activated kinase 7	nucleus|mitochondrion|	protein phosphorylation|apoptotic process|cytoskeleton organization|signal transduction|cell proliferation|cell growth|cell migration|signal transduction by phosphorylation|negative regulation of extrinsic apoptotic signaling pathway|	protein serine/threonine kinase activity|ATP binding|	9	2.5	14.7	9	0.1	0.0858	2.5	12.2	0.0036	1	5	491	0.00214354	FALSE
ENSMUSG00000094271	GM13290	predicted gene 13290	cellular_component|	biological_process|	molecular_function|	10	0.2	0.776	10	0.8	13.6	0.8	12.2	0.0036	0.4	1.5	492	0.00214791	FALSE
ENSMUSG00000094931	VMN1R160	vomeronasal 1 receptor 160	cellular_component|membrane|integral component of membrane|	signal transduction|G-protein coupled receptor signaling pathway|biological_process|response to stimulus|sensory perception of taste|	molecular_function|signal transducer activity|G-protein coupled receptor activity|	10	1.2	7.69	10	0.8	5.48	1.1	12	0.0037	0.5	1.7	493	0.00215227	FALSE
ENSMUSG00000067971	OLFR1321	olfactory receptor 1321	plasma membrane|membrane|integral component of membrane|	signal transduction|G-protein coupled receptor signaling pathway|sensory perception of smell|response to stimulus|detection of chemical stimulus involved in sensory perception of smell|	signal transducer activity|G-protein coupled receptor activity|olfactory receptor activity|	9	0.8	2.19	9	2.3	13.3	2.2	12	0.0037	0.5	3.5	494	0.00215664	FALSE
ENSMUSG00000025610	MAP3K7CL	MAP3K7 C-terminal like	nucleus|cytosol|	None	protein binding|	10	1.5	5.88	10	-1	13.6	-0.9	12	0.0037	-1.8	-0.4	495	0.00216101	FALSE
ENSMUSG00000021868	PPIF	peptidylprolyl isomerase F	mitochondrial proton-transporting ATP synthase complex|mitochondrial matrix|membrane|	protein peptidyl-prolyl isomerization|response to ischemia|protein folding|apoptotic mitochondrial changes|regulation of proton-transporting ATPase activity, rotational mechanism|positive regulation of necrotic cell death|negative regulation of ATPase activity|negative regulation of apoptotic process|regulation of mitochondrial membrane permeability|cellular response to hydrogen peroxide|cellular…	peptidyl-prolyl cis-trans isomerase activity|protein binding|cyclosporin A binding|	10	-1.9	12.2	10	0.4	1.31	-1.8	12	0.0037	-3.3	-0.9	496	0.00216537	FALSE
ENSMUSG00000095128	GM5709	predicted gene 5709	cellular_component|	biological_process|	molecular_function|	10	1.4	6.34	9	-1.3	10.3	1.2	12	0.0037	-1.3	3	497	0.00216974	FALSE
ENSMUSG00000079699	GM6592	predicted gene 6592	None	None	None	10	1.3	5.74	10	2.4	8.95	2.3	11.9	0.0043	1	3.7	498	0.0021741	FALSE
ENSMUSG00000061653	VMN1R46	vomeronasal 1 receptor 46	cellular_component|plasma membrane|membrane|integral component of membrane|	signal transduction|G-protein coupled receptor signaling pathway|sensory perception of chemical stimulus|response to pheromone|	signal transducer activity|receptor activity|G-protein coupled receptor activity|pheromone receptor activity|	9	0.9	1.87	9	1.3	10.8	1	11.9	0.0043	0.5	2.1	499	0.00217847	FALSE
ENSMUSG00000030750	NSMCE1	non-SMC element 1 homolog (S. cerevisiae)	chromosome, telomeric region|nucleus|cytoplasm|Smc5-Smc6 complex|intracellular membrane-bounded organelle|	DNA repair|DNA recombination|protein ubiquitination|intracellular signal transduction|positive regulation of response to DNA damage stimulus|	ubiquitin-protein transferase activity|protein binding|zinc ion binding|ligase activity|	10	0.7	10.2	10	0.6	2.11	0.6	11.9	0.0043	0.3	1.4	500	0.00218283	FALSE
ENSMUSG00000068600	HEMT1	hematopoietic cell transcript 1	cellular_component|	biological_process|	molecular_function|	10	-0.7	8.53	10	-0.6	3.8	-0.7	11.9	0.0043	-1.3	-0.3	501	0.0021872	FALSE
ENSMUSG00000046678	OLFR981	olfactory receptor 981	plasma membrane|membrane|integral component of membrane|	signal transduction|G-protein coupled receptor signaling pathway|sensory perception of smell|response to stimulus|detection of chemical stimulus involved in sensory perception of smell|	signal transducer activity|G-protein coupled receptor activity|olfactory receptor activity|	10	0.5	3.15	10	0.9	9.08	0.9	11.7	0.0045	0.4	1.6	502	0.00219157	FALSE
ENSMUSG00000071766	RHOX12	reproductive homeobox 12	cellular_component|nucleus|	biological_process|	DNA binding|	9	-0.5	1.58	8	1.3	11.6	0.9	11.6	0.0045	0.5	2.2	503	0.00219593	FALSE
ENSMUSG00000024737	SLC15A3	solute carrier family 15 (oligopeptide transporter), member 3	lysosomal membrane|lysosomal membrane|integral component of membrane|	ion transport|protein transport|peptide transport|transmembrane transport|	symporter activity|	10	0.5	4.14	10	0.8	8.31	0.7	11.6	0.0045	0.3	1.3	504	0.0022003	FALSE
ENSMUSG00000094132	GM3264	predicted gene 3264	None	None	None	10	-1.3	9.83	9	1.6	7.42	-2	11.7	0.0045	-3.6	-0.7	505	0.00220466	FALSE
ENSMUSG00000030766	ARHGAP17	Rho GTPase activating protein 17	cytosol|tight junction|membrane|	small GTPase mediated signal transduction|positive regulation of GTPase activity|regulation of small GTPase mediated signal transduction|	GTPase activator activity|protein binding|SH3 domain binding|	10	-0.7	9.66	10	-0.8	2.55	-0.8	11.8	0.0045	-1.3	-0.3	506	0.00220903	FALSE
ENSMUSG00000054764	MTNR1A	melatonin receptor 1A	plasma membrane|integral component of plasma membrane|receptor complex|	G-protein coupled receptor signaling pathway, coupled to cyclic nucleotide second messenger|mating behavior|circadian rhythm|positive regulation of cGMP biosynthetic process|	protein binding|melatonin receptor activity|hormone binding|organic cyclic compound binding|	9	1.4	9.78	10	0.7	3.88	1.1	11.7	0.0045	0.4	2.1	507	0.00221339	FALSE
ENSMUSG00000048355	ARXES1	adipocyte-related X-chromosome expressed sequence 1	endoplasmic reticulum|	fat cell differentiation|	molecular_function|	9	-1.5	5.92	9	-1.8	6.64	-1.7	11.7	0.0045	-2.8	-0.9	508	0.00221776	FALSE
ENSMUSG00000030718	PPME1	protein phosphatase methylesterase 1	None	protein demethylation|negative regulation of catalytic activity|regulation of catalytic activity|	protein phosphatase inhibitor activity|protein phosphatase type 2A regulator activity|protein phosphatase binding|protein phosphatase 2A binding|protein C-terminal methylesterase activity|	10	-1.1	7.06	10	-1.5	5.46	-1.3	11.7	0.0045	-2.1	-0.4	509	0.00222213	FALSE
ENSMUSG00000048040	ARXES2	adipocyte-related X-chromosome expressed sequence 2	endoplasmic reticulum|	fat cell differentiation|	molecular_function|	9	-1.5	5.92	9	-1.8	6.64	-1.7	11.7	0.0045	-2.8	-0.9	510	0.00222649	FALSE
ENSMUSG00000044597	MYCS	myc-like oncogene, s-myc protein	nucleus|	regulation of transcription, DNA-templated|apoptotic process|	DNA binding|sequence-specific DNA binding transcription factor activity|protein dimerization activity|	10	1	11	9	0.6	2.48	0.8	11.7	0.0045	0.4	1.6	511	0.00223086	FALSE
ENSMUSG00000046610	OACYL	O-acyltransferase like	cellular_component|	biological_process|	molecular_function|	10	1	13.6	10	0.3	0.611	1	11.8	0.0045	0.4	1.7	512	0.00223522	FALSE
ENSMUSG00000026596	ABL2	ABL proto-oncogene 2, non-receptor tyrosine kinase	cytosol|actin cytoskeleton|	cellular protein modification process|cell adhesion|signal transduction|axon guidance|regulation of autophagy|positive regulation of neuron projection development|peptidyl-tyrosine phosphorylation|regulation of endocytosis|regulation of cell adhesion|actin filament bundle assembly|positive regulation of oxidoreductase activity|cellular response to retinoic acid|regulation of cell motility|regulat…	magnesium ion binding|actin monomer binding|protein kinase activity|protein tyrosine kinase activity|non-membrane spanning protein tyrosine kinase activity|protein binding|ATP binding|manganese ion binding|actin filament binding|	10	0.7	7.94	10	1.1	4.59	0.7	11.8	0.0045	0.4	1.5	513	0.00223959	FALSE
ENSMUSG00000074622	MAFB	v-maf avian musculoaponeurotic fibrosarcoma oncogene homolog B	nucleus|transcription factor complex|	transcription, DNA-templated|segment specification|sensory organ development|respiratory gaseous exchange|rhombomere 5 development|rhombomere 6 development|T cell differentiation in thymus|brain segmentation|inner ear morphogenesis|negative regulation of erythrocyte differentiation|positive regulation of transcription from RNA polymerase II promoter|thymus development|	sequence-specific DNA binding transcription factor activity|protein binding|transcription factor binding|sequence-specific DNA binding|	10	-0.5	6.04	10	-0.5	5.96	-0.5	11.6	0.0045	-0.9	-0.2	514	0.00224395	FALSE
ENSMUSG00000033885	PXK	PX domain containing serine/threonine kinase	nucleus|cytoplasm|cytoplasm|microtubule organizing center|plasma membrane|plasma membrane|	inflammatory response|negative regulation of ATPase activity|negative regulation of ATPase activity|negative regulation of ion transport|negative regulation of ion transport|regulation of synaptic transmission|	actin binding|protein C-terminus binding|protein C-terminus binding|phosphatidylinositol binding|phosphatidylinositol binding|	10	-0.5	5.56	10	-0.9	7.95	-0.8	11.6	0.0045	-1.3	-0.3	515	0.00224832	FALSE
ENSMUSG00000024902	MRPL11	mitochondrial ribosomal protein L11	mitochondrial ribosome|	translation|	structural constituent of ribosome|protein binding|poly(A) RNA binding|	10	-0.9	7.57	10	1.8	13.2	1.7	11.6	0.0045	0.4	3.3	516	0.00225268	FALSE
ENSMUSG00000001420	TMEM79	transmembrane protein 79	lysosomal membrane|integral component of membrane|trans-Golgi network membrane|	epithelial cell maturation|regulated secretory pathway|positive regulation of epidermis development|establishment of skin barrier|	None	10	-0.5	4.86	10	-0.9	9.04	-0.8	11.8	0.0045	-1.4	-0.4	517	0.00225705	FALSE
ENSMUSG00000053641	DENND4A	DENN/MADD domain containing 4A	nucleus|	transcription, DNA-templated|regulation of transcription, DNA-templated|positive regulation of Rab GTPase activity|	DNA binding|Rab guanyl-nucleotide exchange factor activity|	10	-0.5	3.88	10	-1.2	10.8	-1.1	11.7	0.0045	-1.8	-0.5	518	0.00226142	FALSE
ENSMUSG00000024853	SF3B2	splicing factor 3b, subunit 2, 145kDa	nucleus|nucleoplasm|spliceosomal complex|U12-type spliceosomal complex|catalytic step 2 spliceosome|	mRNA splicing, via spliceosome|mRNA splicing, via spliceosome|mRNA processing|RNA splicing|gene expression|viral process|	protein binding|poly(A) RNA binding|	10	1.4	7.52	10	1	4.52	1	11.6	0.0045	0.4	2	519	0.00226578	FALSE
ENSMUSG00000051502	UFSP1	UFM1-specific peptidase 1 (non-functional)	extracellular vesicular exosome|	proteolysis|biological_process|	molecular_function|thiolester hydrolase activity|UFM1 hydrolase activity|	10	2.5	11.7	10	1	4.29	2.5	11.8	0.0045	0.5	4.9	520	0.00227015	FALSE
ENSMUSG00000027828	SSR3	signal sequence receptor, gamma (translocon-associated protein gamma)	Sec61 translocon complex|integral component of endoplasmic reticulum membrane|	translation|SRP-dependent cotranslational protein targeting to membrane|gene expression|cellular protein metabolic process|	None	10	-0.4	2.94	9	-1.1	11.7	-0.9	11.8	0.0045	-1.6	-0.3	521	0.00227451	FALSE
ENSMUSG00000029211	GABRA4	gamma-aminobutyric acid (GABA) A receptor, alpha 4	plasma membrane|integral component of plasma membrane|cell junction|chloride channel complex|postsynaptic membrane|	transport|gamma-aminobutyric acid signaling pathway|synaptic transmission|central nervous system development|ion transmembrane transport|transmembrane transport|chloride transmembrane transport|regulation of response to drug|	GABA-A receptor activity|extracellular ligand-gated ion channel activity|chloride channel activity|benzodiazepine receptor activity|	10	1.5	5.72	9	1	6.9	1.1	11.7	0.0045	-0.8	3	522	0.00227888	FALSE
ENSMUSG00000069274	HIST1H4F	histone cluster 1, H4f	None	None	None	10	-0.4	2.97	10	-0.6	9.93	-0.5	11.7	0.0045	-1.2	-0.2	523	0.00228325	FALSE
ENSMUSG00000035397	KLF16	Kruppel-like factor 16	nucleus|	transcription, DNA-templated|regulation of transcription from RNA polymerase II promoter|dopamine receptor signaling pathway|	DNA binding|sequence-specific DNA binding transcription factor activity|metal ion binding|	10	1	12.8	10	0.4	1.41	0.6	11.8	0.0045	0.3	1.6	524	0.00228761	FALSE
ENSMUSG00000049737	OLFR1361	olfactory receptor 1361	plasma membrane|membrane|integral component of membrane|	signal transduction|G-protein coupled receptor signaling pathway|sensory perception of smell|response to stimulus|detection of chemical stimulus involved in sensory perception of smell|	signal transducer activity|G-protein coupled receptor activity|olfactory receptor activity|	9	0.9	9.37	9	2.1	6.32	1.2	11.6	0.0045	0.5	3.1	525	0.00229198	FALSE
ENSMUSG00000079010	GM11032	N/A	None	None	None	2	1.6	6.9	1	1.3	5.45	1.6	11.7	0.0045	1.1	3	526	0.00229634	FALSE
ENSMUSG00000026288	INPP5D	inositol polyphosphate-5-phosphatase, 145kDa	cytosol|membrane|	phospholipid metabolic process|phosphatidylinositol biosynthetic process|phosphate-containing compound metabolic process|apoptotic process|signal transduction|blood coagulation|determination of adult lifespan|negative regulation of signal transduction|immunoglobulin mediated immune response|negative regulation of B cell proliferation|intracellular signal transduction|positive regulation of apopto…	inositol-polyphosphate 5-phosphatase activity|protein binding|SH3 domain binding|phosphatidylinositol trisphosphate phosphatase activity|PTB domain binding|	10	0.5	4.32	10	0.6	7.94	0.5	11.7	0.0045	0.3	1	527	0.00230071	FALSE
ENSMUSG00000057614	GNAI1	guanine nucleotide binding protein (G protein), alpha inhibiting activity polypeptide 1	nucleus|cytoplasm|lysosomal membrane|centrosome|heterotrimeric G-protein complex|plasma membrane|plasma membrane|midbody|extracellular vesicular exosome|	GTP catabolic process|cell cycle|G-protein coupled receptor signaling pathway|adenylate cyclase-modulating G-protein coupled receptor signaling pathway|adenylate cyclase-inhibiting G-protein coupled receptor signaling pathway|synaptic transmission|blood coagulation|platelet activation|response to peptide hormone|cell division|	GTPase activity|GTPase activity|GTPase activity|signal transducer activity|protein binding|GTP binding|G-protein beta/gamma-subunit complex binding|G-protein coupled serotonin receptor binding|metal ion binding|	10	1.1	1.69	10	0.8	10.7	0.8	11.7	0.0045	0.4	1.5	528	0.00230507	FALSE
ENSMUSG00000096620	GM5169	predicted gene 5169	cellular_component|	biological_process|	molecular_function|	7	1.6	5.88	7	-0.8	8.62	-0.8	11.6	0.0045	-1.8	-0.3	529	0.00230944	FALSE
ENSMUSG00000090457	4930571K23RIK	RIKEN cDNA 4930571K23 gene	cellular_component|	biological_process|	molecular_function|	10	-1.5	14.8	9	0	0	-1.5	11.6	0.0045	-2.7	-0.8	530	0.0023138	FALSE
ENSMUSG00000026779	MASTL	microtubule associated serine/threonine kinase-like	nucleus|nucleoplasm|cytoplasm|centrosome|cleavage furrow|	G2/M transition of mitotic cell cycle|mitotic cell cycle|protein phosphorylation|cellular response to DNA damage stimulus|mitotic nuclear division|negative regulation of protein phosphatase type 2A activity|regulation of cell cycle|	protein serine/threonine kinase activity|ATP binding|kinase activity|protein phosphatase 2A binding|	9	-0.4	1.8	9	0.7	11.1	0.7	11.6	0.0045	0.3	1.4	531	0.00231817	FALSE
ENSMUSG00000021501	CAML	calcium modulating ligand	endoplasmic reticulum|membrane|membrane|integral component of membrane|	receptor recycling|epidermal growth factor receptor signaling pathway|	protein binding|cell adhesion molecule binding|	10	-1.3	3.55	10	-0.9	8.74	-1.3	11.8	0.0045	-2.1	-0.4	532	0.00232254	FALSE
ENSMUSG00000069267	HIST1H3B	histone cluster 1, H3b	None	None	None	10	1.2	9.91	10	0.7	4.19	1	11.8	0.0045	0.4	1.7	533	0.0023269	FALSE
ENSMUSG00000030795	FUS	FUS RNA binding protein	nucleus|nucleoplasm|cytoplasm|	mRNA splicing, via spliceosome|cell death|RNA splicing|gene expression|	nucleotide binding|DNA binding|RNA binding|protein binding|zinc ion binding|identical protein binding|poly(A) RNA binding|	9	-0.7	3.64	9	2	12.5	2	11.7	0.0045	1	3.8	534	0.00233127	FALSE
ENSMUSG00000025608	PODXL	podocalyxin-like	ruffle|extracellular space|cytoplasm|plasma membrane|integral component of plasma membrane|apical plasma membrane|lamellipodium|filopodium|microvillus membrane|slit diaphragm|cell body|membrane raft|extracellular vesicular exosome|	cell adhesion|negative regulation of cell adhesion|cell migration|negative regulation of cell-cell adhesion|positive regulation of cell migration|regulation of microvillus assembly|positive regulation of cell-cell adhesion mediated by integrin|leukocyte migration|glomerular visceral epithelial cell development|epithelial tube formation|	protein binding|	10	1.7	6.32	10	1	6.97	1.1	11.5	0.0047	0.6	2.3	535	0.00233563	FALSE
ENSMUSG00000057506	BLOC1S2	biogenesis of lysosomal organelles complex-1, subunit 2	gamma-tubulin complex|nucleus|nucleus|mitochondrion|centrosome|centrosome|BLOC-1 complex|recycling endosome|	microtubule nucleation|anterograde axon cargo transport|positive regulation of cell proliferation|extrinsic apoptotic signaling pathway via death domain receptors|neuron projection development|melanosome organization|positive regulation of transcription, DNA-templated|positive regulation of transcription from RNA polymerase II promoter|anterograde synaptic vesicle transport|platelet dense granule…	protein binding|protein C-terminus binding|protein C-terminus binding|gamma-tubulin binding|	10	-0.9	11.5	10	0.9	8.21	-0.9	11.3	0.0047	-2	0.7	536	0.00234	FALSE
ENSMUSG00000044707	CCNJL	cyclin J-like	nucleus|	None	None	8	2.1	10.2	8	0.7	4.5	0.7	11.3	0.0047	0.4	3.1	537	0.00234436	FALSE
ENSMUSG00000075072	OLFR48	olfactory receptor 48	plasma membrane|membrane|integral component of membrane|	signal transduction|G-protein coupled receptor signaling pathway|sensory perception of smell|response to stimulus|detection of chemical stimulus involved in sensory perception of smell|	signal transducer activity|G-protein coupled receptor activity|olfactory receptor activity|	10	-0.6	3.45	10	-1.8	9.85	-0.9	11.4	0.0047	-2.3	-0.4	538	0.00234873	FALSE
ENSMUSG00000061479	SNRPA	small nuclear ribonucleoprotein polypeptide A	nucleus|nucleoplasm|spliceosomal complex|U1 snRNP|nucleolus|cytoplasm|	mRNA splicing, via spliceosome|mRNA splicing, via spliceosome|RNA splicing|gene expression|	nucleotide binding|RNA binding|protein binding|snRNA binding|poly(A) RNA binding|	9	0.9	9.6	9	2	5.13	1.2	11.4	0.0047	0.5	2.9	539	0.00235309	FALSE
ENSMUSG00000020142	SLC1A4	solute carrier family 1 (glutamate/neutral amino acid transporter), member 4	centrosome|microtubule organizing center|intermediate filament|plasma membrane|integral component of plasma membrane|membrane|integral component of membrane|dendrite|melanosome|neuronal cell body|extracellular vesicular exosome|	ion transport|chloride transport|dicarboxylic acid transport|amino acid transport|glutamine transport|L-alanine transport|L-cystine transport|proline transport|L-serine transport|threonine transport|hydroxyproline transport|synaptic transmission, glutamatergic|proline transmembrane transport|cognition|transmembrane transport|chloride transmembrane transport|	chloride channel activity|L-alanine transmembrane transporter activity|L-cystine transmembrane transporter activity|L-glutamine transmembrane transporter activity|L-proline transmembrane transporter activity|L-serine transmembrane transporter activity|L-threonine transmembrane transporter activity|sodium:dicarboxylate symporter activity|L-hydroxyproline transmembrane transporter activity|	10	-0.6	3.8	10	-0.9	8.46	-0.8	11.3	0.0047	-1.4	-0.4	540	0.00235746	FALSE
ENSMUSG00000022757	TFG	TRK-fused gene	cytoplasm|extracellular vesicular exosome|	signal transduction|cell death|positive regulation of I-kappaB kinase/NF-kappaB signaling|	signal transducer activity|protein binding|identical protein binding|	10	-1	8.06	10	-0.6	4.4	-0.9	11.4	0.0047	-1.5	-0.3	541	0.00236183	FALSE
ENSMUSG00000090816	GM6729	predicted gene 6729	cellular_component|	biological_process|	nucleotide binding|molecular_function|ATP binding|	9	2.6	8.89	9	1.2	7.13	2.5	11.4	0.0047	0.4	4.3	542	0.00236619	FALSE
ENSMUSG00000069020	URM1	ubiquitin related modifier 1	cytosol|extracellular vesicular exosome|	tRNA wobble uridine modification|protein urmylation|tRNA thio-modification|	protein binding|sulfurtransferase activity|	10	2.4	14.3	10	-0.3	2.56	2.4	11.3	0.0047	1.1	4	543	0.00237056	FALSE
ENSMUSG00000044499	HS3ST5	heparan sulfate (glucosamine) 3-O-sulfotransferase 5	Golgi membrane|integral component of membrane|	carbohydrate metabolic process|glycosaminoglycan biosynthetic process|protein sulfation|heparan sulfate proteoglycan biosynthetic process, enzymatic modification|glycosaminoglycan metabolic process|small molecule metabolic process|regulation of viral entry into host cell|negative regulation of coagulation|	protein binding|[heparan sulfate]-glucosamine 3-sulfotransferase 1 activity|3'-phosphoadenosine 5'-phosphosulfate binding|	10	1	9.37	10	1.5	3.73	1	11.5	0.0047	0.4	2	544	0.00237492	FALSE
ENSMUSG00000004455	PPP1CC	protein phosphatase 1, catalytic subunit, gamma isozyme	condensed chromosome kinetochore|nucleus|nucleolus|cytoplasm|mitochondrion|mitochondrial outer membrane|cytosol|nuclear speck|midbody|cleavage furrow|protein complex|MLL5-L complex|PTW/PP1 phosphatase complex|	mitotic cell cycle|glycogen metabolic process|protein dephosphorylation|protein dephosphorylation|transforming growth factor beta receptor signaling pathway|triglyceride catabolic process|negative regulation of transforming growth factor beta receptor signaling pathway|circadian regulation of gene expression|regulation of circadian rhythm|entrainment of circadian clock by photoperiod|small molecu…	phosphoprotein phosphatase activity|protein serine/threonine phosphatase activity|protein binding|phosphatase activity|protein kinase binding|poly(A) RNA binding|metal ion binding|	9	1.3	4.16	9	2	9.29	1.9	11.5	0.0047	1	3.6	545	0.00237929	FALSE
ENSMUSG00000031976	URB2	URB2 ribosome biogenesis 2 homolog (S. cerevisiae)	nucleus|nucleolus|aggresome|	None	None	10	0.4	2.69	10	1.1	11.3	0.9	11.3	0.0047	0.4	1.7	546	0.00238366	FALSE
ENSMUSG00000068950	OLFR338	olfactory receptor 338	plasma membrane|membrane|integral component of membrane|	signal transduction|G-protein coupled receptor signaling pathway|sensory perception of smell|response to stimulus|detection of chemical stimulus involved in sensory perception of smell|	signal transducer activity|G-protein coupled receptor activity|olfactory receptor activity|	10	1.1	2.31	10	1.1	9.48	1.1	11.5	0.0047	0.6	1.8	547	0.00238802	FALSE
ENSMUSG00000096641	GM904	predicted gene 904	cellular_component|	biological_process|	molecular_function|	10	-1.5	14.7	9	1.5	11	-1.5	11.5	0.0047	-3	1.7	548	0.00239239	FALSE
ENSMUSG00000022204	NGDN	neuroguidin, EIF4E binding protein	chromosome, centromeric region|nucleolus|cytoplasm|filopodium|axon|dendrite|	regulation of translation|	poly(A) RNA binding|	10	0.8	5.3	9	0.7	6.8	0.8	11.5	0.0047	0.3	1.4	549	0.00239675	FALSE
ENSMUSG00000038784	CNOT4	CCR4-NOT transcription complex, subunit 4	nucleus|cytosol|CCR4-NOT complex|	nuclear-transcribed mRNA catabolic process, deadenylation-dependent decay|nuclear-transcribed mRNA poly(A) tail shortening|gene expression|RNA metabolic process|mRNA metabolic process|protein autoubiquitination|	nucleotide binding|ubiquitin-protein transferase activity|protein binding|zinc ion binding|ligase activity|poly(A) RNA binding|	10	0.7	2.81	10	0.7	8.85	0.7	11.3	0.0047	0.3	1.2	550	0.00240112	FALSE
ENSMUSG00000023350	4921501E09RIK	RIKEN cDNA 4921501E09 gene	cellular_component|	biological_process|	molecular_function|	10	-0.7	8.21	10	-2.7	8.36	-0.8	11.3	0.0047	-3.9	-0.4	551	0.00240548	FALSE
ENSMUSG00000020712	TCAM1	testicular cell adhesion molecule 1	integral component of plasma membrane|	single organismal cell-cell adhesion|	molecular_function|	10	0.5	4.66	10	1.2	7.36	1.2	11.4	0.0047	0.4	1.8	552	0.00240985	FALSE
ENSMUSG00000021486	PRELID1	PRELI domain containing 1	nucleus|mitochondrion|mitochondrion|mitochondrial intermembrane space|protein complex|	activation of cysteine-type endopeptidase activity involved in apoptotic process|immune response|multicellular organismal development|negative regulation of mitochondrial membrane potential|positive regulation of endopeptidase activity|phospholipid transport|negative regulation of apoptotic process|negative regulation of apoptotic process|regulation of T cell differentiation|regulation of mitocho…	protein binding|phosphatidic acid transporter activity|	10	-1	11.8	10	1.4	5.56	-1.1	11.3	0.0047	-2	-0.4	553	0.00241421	FALSE
ENSMUSG00000024122	PDPK1	3-phosphoinositide dependent protein kinase 1	nucleoplasm|cytoplasm|cytoplasm|cytosol|plasma membrane|plasma membrane|focal adhesion|membrane|cytoplasmic membrane-bounded vesicle|cell projection|	type B pancreatic cell development|transcription, DNA-templated|regulation of transcription, DNA-templated|protein phosphorylation|protein phosphorylation|negative regulation of protein kinase activity|hyperosmotic response|epidermal growth factor receptor signaling pathway|epidermal growth factor receptor signaling pathway|synaptic transmission|blood coagulation|insulin receptor signaling pathwa…	protein serine/threonine kinase activity|protein serine/threonine kinase activity|protein serine/threonine kinase activity|3-phosphoinositide-dependent protein kinase activity|insulin receptor binding|protein binding|ATP binding|phospholipase activator activity|kinase activity|protein kinase binding|phospholipase binding|	10	-1	9.81	10	-1.5	2.67	-1.1	11.3	0.0047	-2.1	-0.4	554	0.00241858	FALSE
ENSMUSG00000031652	N4BP1	NEDD4 binding protein 1	nucleolus|PML body|	negative regulation of protein ubiquitination|negative regulation of proteasomal ubiquitin-dependent protein catabolic process|cellular response to UV|	protein binding|	10	1.3	7.33	10	1.9	5.78	1.5	11.4	0.0047	0.5	2.8	555	0.00242295	FALSE
ENSMUSG00000075227	ZNHIT2	zinc finger, HIT-type containing 2	None	None	metal ion binding|	10	1.7	10.1	9	-2.2	7.09	1.6	11.4	0.0047	0.6	3	556	0.00242731	FALSE
ENSMUSG00000073730	4933415F23RIK	RIKEN cDNA 4933415F23 gene	cellular_component|	innate immune response|	molecular_function|	10	1	8.61	10	0.8	3.48	1	11.3	0.0047	0.5	1.7	557	0.00243168	FALSE
ENSMUSG00000045802	HSF3	heat shock transcription factor 3	nucleus|cytoplasm|	transcription, DNA-templated|regulation of transcription, DNA-templated|regulation of transcription from RNA polymerase II promoter|response to stress|cellular response to heat|positive regulation of transcription from RNA polymerase II promoter|	DNA binding|sequence-specific DNA binding transcription factor activity|chromatin DNA binding|sequence-specific DNA binding|	10	-0.9	1.94	10	-1.5	10.3	-0.9	11.5	0.0047	-2.2	-0.4	558	0.00243604	FALSE
ENSMUSG00000035557	KRT17	keratin 17	cytoplasm|intermediate filament|extracellular vesicular exosome|cell periphery|	morphogenesis of an epithelium|signal transduction|epidermis development|positive regulation of cell growth|keratinization|intermediate filament organization|positive regulation of translation|positive regulation of hair follicle development|	structural constituent of cytoskeleton|protein binding|MHC class II receptor activity|MHC class II protein binding|	10	0.5	3.79	10	0.9	8.86	0.9	11.3	0.0047	0.4	1.5	559	0.00244041	FALSE
ENSMUSG00000090353	GM17555	N/A	None	None	None	5	1.5	3.12	7	1.2	9.18	1.3	11.4	0.0047	0.7	2.6	560	0.00244477	FALSE
ENSMUSG00000073640	RPL27-PS3	ribosomal protein L27, pseudogene 3	None	None	None	9	-1.2	3.73	9	1	11.6	1.2	11.4	0.0047	0.5	2.8	561	0.00244914	FALSE
ENSMUSG00000096045	GM21698	predicted gene, 21698	None	None	None	10	1.1	11.1	10	-0.5	0.724	1.2	11.3	0.0047	0.7	1.9	562	0.00245351	FALSE
ENSMUSG00000033987	DNAH17	dynein, axonemal, heavy chain 17	axonemal dynein complex|microtubule|	cilium or flagellum-dependent cell motility|ATP catabolic process|microtubule-based movement|metabolic process|	microtubule motor activity|ATP binding|ATPase activity|	10	0.8	8.33	10	1.3	3.52	1.3	11.4	0.0047	0.4	2.1	563	0.00245787	FALSE
ENSMUSG00000029466	ANAPC7	anaphase promoting complex subunit 7	nucleus|nucleoplasm|anaphase-promoting complex|cytosol|	mitotic cell cycle|mitotic nuclear division|mitotic spindle assembly checkpoint|anaphase-promoting complex-dependent proteasomal ubiquitin-dependent protein catabolic process|negative regulation of ubiquitin-protein ligase activity involved in mitotic cell cycle|positive regulation of ubiquitin-protein ligase activity involved in mitotic cell cycle|regulation of ubiquitin-protein ligase activity …	protein phosphatase binding|	10	0.7	6.17	10	0.7	5.72	0.7	11.5	0.0047	0.4	1.5	564	0.00246224	FALSE
ENSMUSG00000050552	LAMTOR4	late endosomal/lysosomal adaptor, MAPK and MTOR activator 4	lysosome|intracellular membrane-bounded organelle|Ragulator complex|	regulation of cell size|positive regulation of TOR signaling|positive regulation of GTPase activity|protein localization to lysosome|cellular response to amino acid stimulus|	guanyl-nucleotide exchange factor activity|protein complex scaffold|	10	1.3	4.95	10	0.8	7.63	1	11.4	0.0047	0.4	1.7	565	0.0024666	FALSE
ENSMUSG00000059134	OLFR814	olfactory receptor 814	plasma membrane|membrane|integral component of membrane|	signal transduction|G-protein coupled receptor signaling pathway|sensory perception of smell|response to stimulus|detection of chemical stimulus involved in sensory perception of smell|	signal transducer activity|G-protein coupled receptor activity|olfactory receptor activity|	10	0.7	6.19	10	0.5	6.3	0.6	11.4	0.0047	0.3	1.1	566	0.00247097	FALSE
ENSMUSG00000029176	ANAPC4	anaphase promoting complex subunit 4	nucleus|nucleoplasm|anaphase-promoting complex|cytosol|	G2/M transition of mitotic cell cycle|mitotic anaphase|mitotic cell cycle|ubiquitin-dependent protein catabolic process|mitotic nuclear division|mitotic spindle assembly checkpoint|anaphase-promoting complex-dependent proteasomal ubiquitin-dependent protein catabolic process|negative regulation of ubiquitin-protein ligase activity involved in mitotic cell cycle|positive regulation of ubiquitin-pr…	ubiquitin-protein transferase activity|protein binding|protein phosphatase binding|	9	0.8	10.6	9	-0.6	2.98	0.8	11.4	0.0047	0.4	1.9	567	0.00247533	FALSE
ENSMUSG00000095551	GM7980	predicted gene 7980	cellular_component|	biological_process|	molecular_function|	10	2	10.9	10	-0.9	7.44	2	11.4	0.0047	0.5	4	568	0.0024797	FALSE
ENSMUSG00000091831	GM4707	predicted gene 4707	None	None	None	10	-1.8	9.47	10	-1.2	3.62	-1.6	11.5	0.0047	-2.8	-1	569	0.00248407	FALSE
ENSMUSG00000064145	ARIH2	ariadne RBR E3 ubiquitin protein ligase 2	nucleus|cytoplasm|	protein polyubiquitination|multicellular organismal development|protein ubiquitination involved in ubiquitin-dependent protein catabolic process|developmental cell growth|protein K63-linked ubiquitination|protein K48-linked ubiquitination|hematopoietic stem cell proliferation|	nucleic acid binding|ubiquitin-protein transferase activity|protein binding|zinc ion binding|ligase activity|	10	0.9	6.71	10	-1.6	11.4	-1.5	11.3	0.0047	-3	-1	570	0.00248843	FALSE
ENSMUSG00000024097	SRSF7	serine/arginine-rich splicing factor 7	nucleus|nucleoplasm|cytoplasm|extracellular vesicular exosome|	mRNA splicing, via spliceosome|transcription from RNA polymerase II promoter|termination of RNA polymerase II transcription|mRNA processing|mRNA export from nucleus|RNA splicing|gene expression|mRNA 3'-end processing|negative regulation of mRNA splicing, via spliceosome|	nucleotide binding|protein binding|zinc ion binding|poly(A) RNA binding|	10	1.6	12.7	10	-1.4	1.27	1.1	11.3	0.0047	0.5	2.4	571	0.0024928	FALSE
ENSMUSG00000034892	RPS29	ribosomal protein S29	cytoplasm|cytosol|small ribosomal subunit|cytosolic small ribosomal subunit|extracellular vesicular exosome|	nuclear-transcribed mRNA catabolic process, nonsense-mediated decay|translation|translation|translational initiation|translational elongation|translational termination|SRP-dependent cotranslational protein targeting to membrane|gene expression|viral process|RNA metabolic process|mRNA metabolic process|viral life cycle|viral transcription|cellular protein metabolic process|	structural constituent of ribosome|zinc ion binding|	6	1.7	11.1	5	0.5	4.4	1.7	11.4	0.0047	0.8	3	572	0.00249716	FALSE
ENSMUSG00000026098	PMS1	PMS1 postmeiotic segregation increased 1 (S. cerevisiae)	nucleus|MutLalpha complex|	ATP catabolic process|mismatch repair|response to drug|	DNA binding|single-stranded DNA binding|ATP binding|ATPase activity|mismatched DNA binding|	10	1.4	2.02	10	1.5	10	1.5	11.5	0.0047	0.9	2.7	573	0.00250153	FALSE
ENSMUSG00000025288	4933436I01RIK	RIKEN cDNA 4933436I01 gene	cellular_component|	biological_process|	molecular_function|	9	-1.2	5.41	10	-0.9	6.53	-1	11.2	0.0048	-1.7	-0.4	574	0.00250589	FALSE
ENSMUSG00000095637	GM21608	predicted gene, 21608	None	None	None	9	2.2	5.15	8	2.1	6.43	2.2	11.2	0.0048	1.6	4	575	0.00251026	FALSE
ENSMUSG00000022248	RAD1	RAD1 homolog (S. pombe)	nucleus|nucleus|nucleoplasm|intracellular membrane-bounded organelle|	cell cycle checkpoint|DNA damage checkpoint|DNA catabolic process, exonucleolytic|DNA replication|DNA repair|cellular response to DNA damage stimulus|meiotic prophase I|substantia nigra development|cellular response to ionizing radiation|nucleic acid phosphodiester bond hydrolysis|	damaged DNA binding|protein binding|3'-5' exonuclease activity|exodeoxyribonuclease III activity|	9	-1.9	7.43	9	-0.9	6.41	-0.9	11.2	0.0048	-2.8	-0.5	576	0.00251462	FALSE
ENSMUSG00000081225	CYP2J12	cytochrome P450, family 2, subfamily j, polypeptide 12	cellular_component|	biological_process|oxidation-reduction process|	molecular_function|monooxygenase activity|oxidoreductase activity|metal ion binding|	9	-1.4	8.33	9	-1.2	3.47	-1.3	11.2	0.0048	-2.6	-0.7	577	0.00251899	FALSE
ENSMUSG00000060913	TRIM55	tripartite motif containing 55	nucleus|cytoplasm|microtubule|	signal transduction|	signal transducer activity|zinc ion binding|identical protein binding|	10	-2.7	12.4	10	-0.8	3.55	-2.7	11.2	0.0048	-5	-0.3	578	0.00252336	FALSE
ENSMUSG00000035355	KCNH4	potassium voltage-gated channel, subfamily H (eag-related), member 4	plasma membrane|voltage-gated potassium channel complex|	phosphorelay signal transduction system|potassium ion transport|synaptic transmission|signal transduction by phosphorylation|regulation of ion transmembrane transport|regulation of membrane potential|potassium ion transmembrane transport|	phosphorelay sensor kinase activity|voltage-gated potassium channel activity|	9	-0.9	8.52	10	-0.5	4.04	-0.7	11.2	0.0048	-1.4	-0.3	579	0.00252772	FALSE
ENSMUSG00000060863	TCL1B2	T cell leukemia/lymphoma 1B, 2	None	None	None	9	-0.8	4.08	9	-1.4	8.31	-1	11.2	0.0048	-2.2	-0.4	580	0.00253209	FALSE
ENSMUSG00000020198	AP3D1	adaptor-related protein complex 3, delta 1 subunit	Golgi membrane|lysosomal membrane|Golgi apparatus|endosome membrane|membrane|membrane coat|terminal bouton|	eye pigment biosynthetic process|intracellular protein transport|anterograde axon cargo transport|melanosome organization|protein localization to organelle|endosome to melanosome transport|antigen processing and presentation, exogenous lipid antigen via MHC class Ib|anterograde synaptic vesicle transport|synaptic vesicle membrane organization|positive regulation of NK T cell differentiation|regul…	transporter activity|protein transporter activity|	10	-0.4	5.42	10	-0.5	6.26	-0.5	11.2	0.0048	-1.4	-0.2	581	0.00253645	FALSE
ENSMUSG00000096768	ERDR1	erythroid differentiation regulator 1	cellular_component|	negative regulation of cell proliferation|negative regulation of cell migration|somatic stem cell maintenance|	molecular_function|	10	-1.1	4.69	9	-1.9	8.89	-1.8	11.2	0.0048	-3	-1.1	582	0.00254082	FALSE
ENSMUSG00000094113	5430401F13RIK	RIKEN cDNA 5430401F13 gene	cellular_component|	biological_process|	molecular_function|	10	0.2	0.795	10	-0.8	11.5	-0.7	11.2	0.0048	-1.4	-0.3	583	0.00254519	FALSE
ENSMUSG00000042784	MUC1	mucin 1, cell surface associated	nuclear chromatin|extracellular space|cytoplasm|Golgi lumen|integral component of plasma membrane|cell surface|apical plasma membrane|extracellular vesicular exosome|	DNA damage response, signal transduction by p53 class mediator resulting in cell cycle arrest|DNA damage response, signal transduction by p53 class mediator resulting in transcription of p21 class mediator|negative regulation of transcription by competitive promoter binding|O-glycan processing|positive regulation of transcription from RNA polymerase II promoter in response to stress|regulation of…	RNA polymerase II core promoter proximal region sequence-specific DNA binding|p53 binding|transcription cofactor activity|protein binding|	9	-0.6	5.3	9	1.4	12.2	1.4	11.2	0.0048	0.5	3	584	0.00254955	FALSE
ENSMUSG00000054003	TDRD9	tudor domain containing 9	nucleus|piP-body|	male meiosis|multicellular organismal development|spermatogenesis|fertilization|cell differentiation|gene silencing by RNA|piRNA metabolic process|DNA methylation involved in gamete generation|	nucleic acid binding|helicase activity|ATP binding|	10	1.4	13.7	10	0.2	0.249	1.3	11.2	0.0048	0.7	2	585	0.00255392	FALSE
ENSMUSG00000031330	ZCCHC13	zinc finger, CCHC domain containing 13	None	None	nucleic acid binding|zinc ion binding|	10	0.8	9.2	10	0.6	2.61	0.7	11.2	0.0048	0.3	1.2	586	0.00255828	FALSE
ENSMUSG00000058537	AW822073	N/A	None	None	None	10	1.3	7.27	10	1	4.53	1	11.2	0.0048	0.6	1.9	587	0.00256265	FALSE
ENSMUSG00000095609	GM21188	predicted gene, 21188	None	None	None	9	1.7	13.1	9	-1.1	3.33	1.6	11.1	0.0051	0.8	2.9	588	0.00256701	FALSE
ENSMUSG00000040564	APOC1	apolipoprotein C-I	endoplasmic reticulum|very-low-density lipoprotein particle|high-density lipoprotein particle|chylomicron|extracellular vesicular exosome|	lipid metabolic process|triglyceride metabolic process|cholesterol metabolic process|positive regulation of cholesterol esterification|negative regulation of phosphatidylcholine catabolic process|negative regulation of very-low-density lipoprotein particle clearance|regulation of cholesterol transport|negative regulation of cholesterol transport|cholesterol efflux|phospholipid efflux|plasma lipop…	phospholipase inhibitor activity|fatty acid binding|phosphatidylcholine binding|lipase inhibitor activity|phosphatidylcholine-sterol O-acyltransferase activator activity|	10	1	2.91	10	-1.7	13.6	-1.7	11.1	0.0051	-3	-0.8	589	0.00257138	FALSE
ENSMUSG00000034583	OLFR1347	olfactory receptor 1347	plasma membrane|membrane|integral component of membrane|	signal transduction|G-protein coupled receptor signaling pathway|sensory perception of smell|response to stimulus|detection of chemical stimulus involved in sensory perception of smell|	signal transducer activity|G-protein coupled receptor activity|olfactory receptor activity|	10	-0.9	10.5	9	1.1	2.99	-0.9	11.1	0.0051	-1.7	-0.4	590	0.00257574	FALSE
ENSMUSG00000021820	CAMK2G	calcium/calmodulin-dependent protein kinase II gamma	nucleoplasm|cytosol|plasma membrane|calcium- and calmodulin-dependent protein kinase complex|membrane|endocytic vesicle membrane|sarcoplasmic reticulum membrane|	G1/S transition of mitotic cell cycle|calcium ion transport|synaptic transmission|nervous system development|regulation of skeletal muscle adaptation|dephosphorylation|cytokine-mediated signaling pathway|insulin secretion|cell differentiation|protein autophosphorylation|regulation of calcium ion transport|interferon-gamma-mediated signaling pathway|regulation of relaxation of cardiac muscle|	calmodulin-dependent protein kinase activity|calcium-dependent protein serine/threonine phosphatase activity|protein binding|calmodulin binding|ATP binding|	8	1.8	11	8	0.6	5.16	1.6	11.1	0.0051	0.5	2.8	591	0.00258011	FALSE
ENSMUSG00000032739	PRAM1	PML-RARA regulated adaptor molecule 1	None	integrin-mediated signaling pathway|regulation of neutrophil degranulation|	protein binding|lipid binding|	10	2	11.9	9	-0.8	1.01	2	11.1	0.0051	1.3	3.7	592	0.00258448	FALSE
ENSMUSG00000021824	AP3M1	adaptor-related protein complex 3, mu 1 subunit	lysosome|lysosomal membrane|Golgi apparatus|clathrin adaptor complex|cytoplasmic vesicle membrane|	protein targeting to lysosome|anterograde axon cargo transport|anterograde synaptic vesicle transport|	protein binding|Rab GTPase binding|	10	-0.5	5.29	10	-0.4	6.31	-0.5	11.1	0.0051	-0.9	-0.2	593	0.00258884	FALSE
ENSMUSG00000030725	LIPT2	lipoyl(octanoyl) transferase 2 (putative)	mitochondrion|	cellular protein modification process|lipoate biosynthetic process|	octanoyltransferase activity|ligase activity|lipoyl(octanoyl) transferase activity|	10	0.5	1.68	10	-1.8	12.6	-1.8	11.1	0.0051	-3.1	-0.7	594	0.00259321	FALSE
ENSMUSG00000025981	COQ10B	coenzyme Q10 homolog B (S. cerevisiae)	mitochondrial inner membrane|	None	None	10	-0.6	6.91	10	-0.9	5.52	-0.8	11.1	0.0051	-1.4	-0.3	595	0.00259757	FALSE
ENSMUSG00000046191	PCDHB20	protocadherin beta 20	plasma membrane|membrane|integral component of membrane|	cell adhesion|	molecular_function|	9	1.2	5.82	9	0.9	5.98	1	11.1	0.0051	0.4	1.8	596	0.00260194	FALSE
ENSMUSG00000024501	DPYSL3	dihydropyrimidinase-like 3	extracellular space|cytosol|cytosol|lamellipodium|growth cone|filamentous actin|cell body|exocytic vesicle|	pyrimidine nucleobase catabolic process|axon guidance|positive regulation of neuron projection development|negative regulation of neuron projection development|negative regulation of cell migration|response to axon injury|actin filament bundle assembly|protein homooligomerization|positive regulation of filopodium assembly|actin crosslink formation|cellular response to cytokine stimulus|	hydrolase activity, acting on carbon-nitrogen (but not peptide) bonds, in cyclic amides|SH3 domain binding|chondroitin sulfate binding|phosphoprotein binding|	10	2.9	14.7	10	0	0	2.9	11.1	0.0051	2.3	5	597	0.0026063	FALSE
ENSMUSG00000094564	GM21870	N/A	None	None	None	9	1.4	3.18	10	1	9.19	1.1	11.1	0.0051	0.6	2.2	598	0.00261067	FALSE
ENSMUSG00000033352	MAP2K4	mitogen-activated protein kinase kinase 4	nucleus|cytosol|dendrite cytoplasm|perikaryon|	toll-like receptor signaling pathway|MyD88-dependent toll-like receptor signaling pathway|MyD88-independent toll-like receptor signaling pathway|apoptotic process|signal transduction|JNK cascade|activation of JUN kinase activity|peptidyl-tyrosine phosphorylation|toll-like receptor 2 signaling pathway|toll-like receptor 3 signaling pathway|toll-like receptor 4 signaling pathway|toll-like receptor …	protein kinase activity|protein serine/threonine kinase activity|protein tyrosine kinase activity|protein binding|ATP binding|JUN kinase kinase activity|mitogen-activated protein kinase kinase kinase binding|	10	0.4	3.81	10	0.6	8	0.5	11	0.0052	0.2	0.9	599	0.00261503	FALSE
ENSMUSG00000028018	GSTCD	glutathione S-transferase, C-terminal domain containing	extracellular vesicular exosome|	biological_process|	molecular_function|protein binding|	10	1.3	1.74	10	1.2	9.71	1.2	11	0.0052	0.8	2	600	0.0026194	FALSE
ENSMUSG00000091429	GM17093	N/A	None	None	None	10	-1.9	12.1	9	-0.7	2.34	-1.9	11	0.0052	-3.7	-0.9	601	0.00262377	FALSE
ENSMUSG00000033220	RAC2	ras-related C3 botulinum toxin substrate 2 (rho family, small GTP binding protein Rac2)	nuclear envelope|cytosol|plasma membrane|extracellular vesicular exosome|	GTP catabolic process|signal transduction|small GTPase mediated signal transduction|axon guidance|blood coagulation|positive regulation of cell proliferation|regulation of hydrogen peroxide metabolic process|cell projection assembly|actin cytoskeleton organization|platelet activation|bone resorption|regulation of small GTPase mediated signal transduction|regulation of respiratory burst|	GTPase activity|GTP binding|	10	0.8	10.1	10	1.1	1.45	0.9	11	0.0052	0.4	1.6	602	0.00262813	FALSE
ENSMUSG00000063200	NOL7	nucleolar protein 7, 27kDa	nucleolus|	None	poly(A) RNA binding|	10	-1.5	9.41	10	-1.3	2.04	-1.4	11	0.0052	-2.7	-0.7	603	0.0026325	FALSE
ENSMUSG00000094084	TDPOZ1	TD and POZ domain containing 1	cellular_component|	biological_process|	molecular_function|	10	1.4	11.4	10	0	0	1.4	10.9	0.0056	0.7	2.6	604	0.00263686	FALSE
ENSMUSG00000028222	CALB1	calbindin 1, 28kDa	nucleus|cytosol|axon|axon|dendrite|neuronal cell body|synapse|extracellular vesicular exosome|	short-term memory|long-term memory|locomotory behavior|retina layer formation|metanephric part of ureteric bud development|regulation of synaptic plasticity|cytosolic calcium ion homeostasis|cellular response to organic substance|metanephric collecting duct development|metanephric distal convoluted tubule development|metanephric connecting tubule development|	vitamin D binding|calcium ion binding|protein binding|zinc ion binding|	10	0.3	0.807	10	-1.9	13.4	-1.8	10.9	0.0056	-3.6	-1.1	605	0.00264123	FALSE
ENSMUSG00000073158	9030624G23RIK	RIKEN cDNA 9030624G23 gene	cellular_component|	biological_process|	molecular_function|	10	1.7	9.34	10	1.1	2.69	1.3	10.9	0.0056	0.4	2.4	606	0.0026456	FALSE
ENSMUSG00000062170	FMR1NB	fragile X mental retardation 1 neighbor	nucleolus|integral component of membrane|	None	None	10	1.6	11.1	10	0.6	2.84	1.3	10.9	0.0056	0.4	2.4	607	0.00264996	FALSE
ENSMUSG00000095562	GM21887	N/A	None	None	None	10	-1.1	4.43	9	-1.9	8.7	-1.8	10.9	0.0056	-3	-0.7	608	0.00265433	FALSE
ENSMUSG00000014402	TSG101	tumor susceptibility 101	ESCRT I complex|nucleolus|cytoplasm|cytoplasm|early endosome|late endosome|multivesicular body|plasma membrane|endosome membrane|late endosome membrane|extracellular vesicular exosome|	regulation of cell growth|cellular protein modification process|cell cycle arrest|negative regulation of cell proliferation|protein transport|viral process|endosomal transport|viral life cycle|virion assembly|viral protein processing|keratinocyte differentiation|ubiquitin-dependent protein catabolic process via the multivesicular body sorting pathway|ubiquitin-dependent protein catabolic process …	DNA binding|transcription corepressor activity|protein binding|ubiquitin protein ligase binding|protein homodimerization activity|ubiquitin binding|ubiquitin binding|calcium-dependent protein binding|	8	1	3.43	8	0.9	7.89	0.9	10.9	0.0056	0.4	1.7	609	0.00265869	FALSE
ENSMUSG00000093926	GM17027	N/A	None	None	None	10	2.2	7.72	10	1.6	4.79	2.1	10.9	0.0056	0.7	3.4	610	0.00266306	FALSE
ENSMUSG00000032410	XRN1	5'-3' exoribonuclease 1	cytoplasmic mRNA processing body|cytosol|membrane|	nuclear-transcribed mRNA catabolic process, deadenylation-dependent decay|nuclear-transcribed mRNA catabolic process|gene expression|RNA metabolic process|mRNA metabolic process|rRNA catabolic process|exonucleolytic nuclear-transcribed mRNA catabolic process involved in deadenylation-dependent decay|nuclear mRNA surveillance|histone mRNA catabolic process|nucleic acid phosphodiester bond hydrolys…	DNA binding|protein binding|5'-3' exonuclease activity|poly(A) RNA binding|	10	1.7	11.7	10	0.6	2.65	1.3	10.9	0.0056	0.5	2.5	611	0.00266742	FALSE
ENSMUSG00000030846	TIAL1	TIA1 cytotoxic granule-associated RNA binding protein-like 1	nucleus|cytoplasm|lysosome|cytoplasmic stress granule|extracellular vesicular exosome|	regulation of transcription from RNA polymerase II promoter|apoptotic process|defense response|germ cell development|positive regulation of cell proliferation|stem cell division|	nucleotide binding|RNA binding|AU-rich element binding|poly(A) RNA binding|	10	-0.5	3	10	-0.9	10	-0.8	10.9	0.0056	-1.4	-0.3	612	0.00267179	FALSE
ENSMUSG00000041660	BBOX1	butyrobetaine (gamma), 2-oxoglutarate dioxygenase (gamma-butyrobetaine hydroxylase) 1	mitochondrion|cytosol|extracellular vesicular exosome|	cellular nitrogen compound metabolic process|small molecule metabolic process|carnitine biosynthetic process|carnitine biosynthetic process|carnitine biosynthetic process|oxidation-reduction process|	iron ion binding|zinc ion binding|gamma-butyrobetaine dioxygenase activity|gamma-butyrobetaine dioxygenase activity|gamma-butyrobetaine dioxygenase activity|	10	0.4	3.03	10	0.6	8.74	0.5	10.9	0.0056	0.2	1	613	0.00267615	FALSE
ENSMUSG00000093863	GM7954	predicted gene 7954	cellular_component|	biological_process|	molecular_function|	10	2.2	7.72	10	1.6	4.79	2.1	10.9	0.0056	0.7	3.4	614	0.00268052	FALSE
ENSMUSG00000054128	H2-T3	histocompatibility 2, T region locus 3	None	None	None	9	-0.6	6.6	9	-1.4	5.75	-0.6	10.8	0.0057	-1.9	-0.3	615	0.00268489	FALSE
ENSMUSG00000078998	BPIFA6	BPI fold containing family A, member 6	cellular_component|	biological_process|	molecular_function|	9	-1.5	11.9	9	-0.3	1.68	-1.4	10.8	0.0057	-2.8	-0.8	616	0.00268925	FALSE
ENSMUSG00000031921	TERF2	telomeric repeat binding factor 2	chromosome, telomeric region|nuclear telomere cap complex|male germ cell nucleus|nucleus|nucleoplasm|cytoplasm|Golgi apparatus|Mre11 complex|	telomere maintenance|telomere maintenance|age-dependent telomere shortening|in utero embryonic development|telomere maintenance via telomerase|cell cycle|telomere maintenance via telomere shortening|telomere capping|telomeric loop formation|protection from non-homologous end joining at telomere|negative regulation of telomere maintenance|positive regulation of telomere maintenance|negative regula…	chromatin binding|double-stranded telomeric DNA binding|protein binding|protein C-terminus binding|telomeric DNA binding|protein homodimerization activity|	8	-0.5	7.08	8	-0.8	4.44	-0.6	10.8	0.0057	-1.3	-0.3	617	0.00269362	FALSE
ENSMUSG00000026127	IMP4	IMP4, U3 small nucleolar ribonucleoprotein	nucleolus|ribonucleoprotein complex|	rRNA processing|	protein binding|	10	1.4	5.08	10	1	6.39	1	10.8	0.0057	0.3	1.9	618	0.00269798	FALSE
ENSMUSG00000022003	SLC25A30	solute carrier family 25, member 30	mitochondrion|mitochondrial inner membrane|integral component of membrane|	mitochondrial transport|biological_process|	molecular_function|	10	-1.4	10.9	10	-0.5	3.68	-1.3	10.8	0.0057	-2.4	-0.5	619	0.00270235	FALSE
ENSMUSG00000040824	SNRPD2	small nuclear ribonucleoprotein D2 polypeptide 16.5kDa	nucleoplasm|spliceosomal complex|U1 snRNP|U4 snRNP|U12-type spliceosomal complex|cytosol|cytosol|small nuclear ribonucleoprotein complex|methylosome|pICln-Sm protein complex|SMN-Sm protein complex|extracellular vesicular exosome|catalytic step 2 spliceosome|	spliceosomal complex assembly|spliceosomal snRNP assembly|spliceosomal snRNP assembly|mRNA splicing, via spliceosome|mRNA splicing, via spliceosome|RNA splicing|gene expression|RNA metabolic process|ncRNA metabolic process|	protein binding|poly(A) RNA binding|	9	1.8	11	9	-2	3.62	1.6	10.8	0.0057	0.8	3	620	0.00270671	FALSE
ENSMUSG00000070983	OLFR270	olfactory receptor 270	plasma membrane|membrane|integral component of membrane|	signal transduction|G-protein coupled receptor signaling pathway|sensory perception of smell|response to stimulus|detection of chemical stimulus involved in sensory perception of smell|	signal transducer activity|G-protein coupled receptor activity|olfactory receptor activity|	10	0.6	5.3	10	1.4	6.16	0.6	10.8	0.0057	0.3	1.9	621	0.00271108	FALSE
ENSMUSG00000096859	VMN1R176	vomeronasal 1 receptor 176	cellular_component|	biological_process|	molecular_function|	10	1.2	6.53	9	0.6	5.51	0.8	10.8	0.0057	0.4	1.6	622	0.00271545	FALSE
ENSMUSG00000073208	SPEER4C	spermatogenesis associated glutamate (E)-rich protein 4c	cellular_component|	biological_process|	molecular_function|	8	-1.9	5.87	7	1.2	12	1.1	10.8	0.0057	0.5	2	623	0.00271981	FALSE
ENSMUSG00000025468	CALY	calcyon neuron-specific vesicular protein	integral component of plasma membrane|cytoplasmic vesicle membrane|cytoplasmic vesicle|	endocytosis|dopamine receptor signaling pathway|positive regulation of endocytosis|clathrin coat assembly|	clathrin light chain binding|protein complex binding|	10	-1.6	9.15	10	-1.7	1.99	-1.6	10.8	0.0057	-2.9	-1.1	624	0.00272418	FALSE
ENSMUSG00000026384	PTPN4	protein tyrosine phosphatase, non-receptor type 4 (megakaryocyte)	cytoplasm|cytoskeleton|cytoplasmic side of plasma membrane|	protein dephosphorylation|peptidyl-tyrosine dephosphorylation|peptidyl-tyrosine dephosphorylation|	non-membrane spanning protein tyrosine phosphatase activity|protein binding|cytoskeletal protein binding|	10	0.9	13.1	10	0.1	0.185	0.9	10.8	0.0057	0.4	1.7	625	0.00272854	FALSE
ENSMUSG00000070695	CNTNAP5A	contactin associated protein-like 5A	membrane|integral component of membrane|	proteolysis|cell adhesion|	aspartic-type endopeptidase activity|	10	2.4	9.2	10	0.7	6.82	0.6	10.8	0.0057	0.2	3.4	626	0.00273291	FALSE
ENSMUSG00000040782	RFWD2	ring finger and WD repeat domain 2, E3 ubiquitin protein ligase	Golgi membrane|nucleus|nucleoplasm|cytoplasm|centrosome|cytosol|focal adhesion|nuclear speck|	DNA damage response, signal transduction by p53 class mediator resulting in cell cycle arrest|protein ubiquitination|	protein binding|zinc ion binding|ligase activity|	10	-0.5	5.35	10	-0.5	5.8	-0.5	10.8	0.0057	-1	-0.2	627	0.00273727	FALSE
ENSMUSG00000020622	NT5C1B	5'-nucleotidase, cytosolic IB	nucleus|cytosol|	purine nucleobase metabolic process|purine nucleotide catabolic process|dephosphorylation|small molecule metabolic process|nucleobase-containing small molecule metabolic process|	nucleotide binding|magnesium ion binding|5'-nucleotidase activity|	10	-0.8	5.59	10	-0.7	5.81	-0.7	10.8	0.0057	-1.3	-0.3	628	0.00274164	FALSE
ENSMUSG00000084063	GM5934	predicted gene 5934	cellular_component|	biological_process|	molecular_function|	8	1.9	9.81	8	0.8	4.87	1.8	10.8	0.0057	1	3	629	0.00274601	FALSE
ENSMUSG00000038092	HSD3B5	hydroxy-delta-5-steroid dehydrogenase, 3 beta- and steroid delta-isomerase 5	mitochondrion|mitochondrial inner membrane|endoplasmic reticulum|membrane|integral component of membrane|intracellular membrane-bounded organelle|	steroid biosynthetic process|oxidation-reduction process|	C-3 sterol dehydrogenase (C-4 sterol decarboxylase) activity|3-beta-hydroxy-delta5-steroid dehydrogenase activity|aldo-keto reductase (NADP) activity|isocitrate dehydrogenase activity|mevaldate reductase activity|steroid binding|gluconate dehydrogenase activity|steroid dehydrogenase activity|oxidoreductase activity|oxidoreductase activity, acting on the CH-OH group of donors, NAD or NADP as accep…	10	-0.8	5.76	9	1.5	10.9	1.3	10.7	0.006	-1.5	3	630	0.00275037	FALSE
ENSMUSG00000038209	ITLN1	intelectin 1 (galactofuranose binding)	anchored component of membrane|brush border membrane|receptor complex|membrane raft|extracellular vesicular exosome|	positive regulation of protein phosphorylation|response to nematode|positive regulation of glucose import|	None	10	0.7	7.04	10	0.7	4.04	0.7	10.7	0.006	0.3	1.3	631	0.00275474	FALSE
ENSMUSG00000030344	AKAP3	A kinase (PRKA) anchor protein 3	acrosomal vesicle|nucleus|motile cilium|	cellular component movement|transmembrane receptor protein serine/threonine kinase signaling pathway|single fertilization|acrosome reaction|protein localization|	protein binding|protein kinase A binding|	10	-2	3.96	10	-1.9	7.26	-2	10.7	0.006	-3.8	-1.1	632	0.0027591	FALSE
ENSMUSG00000073770	OLFR1333	olfactory receptor 1333	plasma membrane|membrane|integral component of membrane|	signal transduction|G-protein coupled receptor signaling pathway|sensory perception of smell|response to stimulus|detection of chemical stimulus involved in sensory perception of smell|	signal transducer activity|G-protein coupled receptor activity|olfactory receptor activity|	10	1.2	13.5	10	-0.3	1.47	1.2	10.7	0.006	0.7	2	633	0.00276347	FALSE
ENSMUSG00000028970	ABCB1B	ATP-binding cassette, sub-family B (MDR/TAP), member 1B	Golgi membrane|mitochondrion|plasma membrane|membrane|integral component of membrane|apical plasma membrane|intercellular canaliculus|	ATP catabolic process|transport|drug transmembrane transport|establishment of endothelial blood-brain barrier|drug transport|response to drug|transmembrane transport|	nucleotide binding|transporter activity|ATP binding|xenobiotic-transporting ATPase activity|drug transmembrane transporter activity|hydrolase activity|ATPase activity|ATPase activity, coupled to transmembrane movement of substances|	10	-1.2	11.4	9	0.7	3.78	-0.9	10.7	0.006	-2.2	-0.3	634	0.00276783	FALSE
ENSMUSG00000027485	BPIFB1	BPI fold containing family B, member 1	extracellular region|extracellular space|extracellular vesicular exosome|	innate immune response in mucosa|negative regulation of toll-like receptor 4 signaling pathway|	molecular_function|lipid binding|	10	0.6	5.33	10	0.8	5.9	0.7	10.7	0.006	0.3	1.2	635	0.0027722	FALSE
ENSMUSG00000075115	OLFR1200	olfactory receptor 1200	plasma membrane|membrane|integral component of membrane|	signal transduction|G-protein coupled receptor signaling pathway|sensory perception of smell|response to stimulus|detection of chemical stimulus involved in sensory perception of smell|	signal transducer activity|G-protein coupled receptor activity|olfactory receptor activity|	10	0.7	2.9	10	0.7	8.2	0.7	10.7	0.006	0.3	1.3	636	0.00277656	FALSE
ENSMUSG00000095632	VMN1R175	vomeronasal 1 receptor 175	cellular_component|	biological_process|	molecular_function|	8	-1.5	10.2	9	-0.8	2.67	-1.3	10.7	0.006	-2.5	-0.6	637	0.00278093	FALSE
ENSMUSG00000022601	RPL24	ribosomal protein L24	cytosol|membrane|cytosolic large ribosomal subunit|extracellular vesicular exosome|	nuclear-transcribed mRNA catabolic process, nonsense-mediated decay|translation|translation|translational initiation|translational elongation|translational termination|SRP-dependent cotranslational protein targeting to membrane|gene expression|viral process|RNA metabolic process|mRNA metabolic process|viral life cycle|viral transcription|cellular protein metabolic process|	RNA binding|structural constituent of ribosome|poly(A) RNA binding|	10	0.5	5.5	10	0.8	6.22	0.7	10.7	0.006	0.2	1.2	638	0.0027853	FALSE
ENSMUSG00000020413	HUS1	HUS1 checkpoint homolog (S. pombe)	nucleus|nucleoplasm|nucleolus|cytoplasm|checkpoint clamp complex|	DNA damage checkpoint|double-strand break repair via homologous recombination|regulation of protein phosphorylation|DNA replication|DNA repair|protein phosphorylation|cellular response to DNA damage stimulus|mitotic cell cycle checkpoint|negative regulation of DNA replication|response to UV|embryo development|cellular response to ionizing radiation|	protein binding|	10	-0.5	8.12	10	-1.3	4.15	-0.9	10.7	0.006	-1.6	-0.3	639	0.00278966	FALSE
ENSMUSG00000061984	OLFR392	olfactory receptor 392	plasma membrane|membrane|integral component of membrane|	signal transduction|G-protein coupled receptor signaling pathway|sensory perception of smell|response to stimulus|detection of chemical stimulus involved in sensory perception of smell|	signal transducer activity|G-protein coupled receptor activity|olfactory receptor activity|	10	-0.8	10.6	10	-0.2	0.846	-0.8	10.7	0.006	-1.5	-0.3	640	0.00279403	FALSE
ENSMUSG00000093890	VMN1R127	vomeronasal 1 receptor 127	cellular_component|membrane|integral component of membrane|	signal transduction|G-protein coupled receptor signaling pathway|biological_process|response to stimulus|sensory perception of taste|	molecular_function|signal transducer activity|G-protein coupled receptor activity|	9	0.7	2.72	9	1	8.38	0.9	10.7	0.006	0.4	1.7	641	0.00279839	FALSE
ENSMUSG00000027263	TUBGCP4	tubulin, gamma complex associated protein 4	spindle pole|centrosome|cytosol|microtubule|gamma-tubulin ring complex|microtubule cytoskeleton|membrane|	G2/M transition of mitotic cell cycle|mitotic cell cycle|protein complex assembly|microtubule nucleation|	structural constituent of cytoskeleton|	8	-0.9	8.22	8	-0.7	3.06	-0.8	10.7	0.006	-1.6	-0.4	642	0.00280276	FALSE
ENSMUSG00000056342	USP34	ubiquitin specific peptidase 34	None	ubiquitin-dependent protein catabolic process|Wnt signaling pathway|protein deubiquitination|protein K48-linked deubiquitination|positive regulation of canonical Wnt signaling pathway|	cysteine-type endopeptidase activity|ubiquitin thiolesterase activity|ubiquitin-specific protease activity|protein binding|	9	-0.6	2.3	9	-1.4	10.5	-1	10.7	0.006	-2.3	-0.5	643	0.00280713	FALSE
ENSMUSG00000067274	RPLP0	ribosomal protein, large, P0	nucleus|cytoplasm|cytosol|membrane|cytosolic large ribosomal subunit|ribonucleoprotein complex|cytoplasmic ribonucleoprotein granule|extracellular vesicular exosome|	nuclear-transcribed mRNA catabolic process, nonsense-mediated decay|translation|translation|translational initiation|translational elongation|translational termination|SRP-dependent cotranslational protein targeting to membrane|gene expression|viral process|RNA metabolic process|mRNA metabolic process|viral life cycle|viral transcription|ribosome biogenesis|cellular protein metabolic process|	RNA binding|structural constituent of ribosome|protein binding|poly(A) RNA binding|	8	-1.4	3.66	8	-1.1	8.14	-1.2	10.7	0.006	-2.3	-0.5	644	0.00281149	FALSE
ENSMUSG00000020894	VAMP2	vesicle-associated membrane protein 2 (synaptobrevin 2)	plasma membrane|integral component of plasma membrane|synaptic vesicle|membrane|cell junction|clathrin-coated vesicle|endocytic vesicle membrane|secretory granule membrane|synaptic vesicle membrane|SNARE complex|neuron projection terminus|clathrin-sculpted glutamate transport vesicle membrane|clathrin-sculpted gamma-aminobutyric acid transport vesicle membrane|extracellular vesicular exosome|clat…	energy reserve metabolic process|post-Golgi vesicle-mediated transport|synaptic transmission|neurotransmitter secretion|glutamate secretion|cellular protein metabolic process|small molecule metabolic process|regulation of insulin secretion|membrane organization|	protein binding|	10	0.6	6.2	10	0.6	4.9	0.6	10.7	0.006	0.2	1	645	0.00281586	FALSE
ENSMUSG00000020018	SNRPF	small nuclear ribonucleoprotein polypeptide F	nucleoplasm|spliceosomal complex|U7 snRNP|U1 snRNP|U4 snRNP|U12-type spliceosomal complex|cytosol|cytosol|small nuclear ribonucleoprotein complex|methylosome|pICln-Sm protein complex|SMN-Sm protein complex|catalytic step 2 spliceosome|	spliceosomal snRNP assembly|spliceosomal snRNP assembly|mRNA splicing, via spliceosome|mRNA splicing, via spliceosome|transcription from RNA polymerase II promoter|termination of RNA polymerase II transcription|histone mRNA metabolic process|RNA splicing|RNA splicing|gene expression|RNA metabolic process|mRNA 3'-end processing|ncRNA metabolic process|	RNA binding|protein binding|	8	0.7	5.02	8	0.8	6.13	0.8	10.7	0.006	0.3	1.5	646	0.00282022	FALSE
ENSMUSG00000075080	OLFR1248	olfactory receptor 1248	plasma membrane|membrane|integral component of membrane|	signal transduction|G-protein coupled receptor signaling pathway|sensory perception of smell|response to stimulus|detection of chemical stimulus involved in sensory perception of smell|	signal transducer activity|G-protein coupled receptor activity|olfactory receptor activity|	10	0.5	0.44	9	0.8	10.8	0.8	10.7	0.006	0.4	1.5	647	0.00282459	FALSE
ENSMUSG00000074564	GM10720	N/A	None	None	None	6	2.1	6.99	6	1.1	6.15	2	10.6	0.0063	0.8	3.7	648	0.00282895	FALSE
ENSMUSG00000024048	MYL12A	myosin, light chain 12A, regulatory, non-sarcomeric	stress fiber|myosin II complex|Z disc|extracellular vesicular exosome|	regulation of cell shape|protein targeting to plasma membrane|	calcium ion binding|protein binding|glutamate receptor binding|	10	1.6	3.26	9	1.9	8.16	1.8	10.6	0.0063	0.8	3.4	649	0.00283332	FALSE
ENSMUSG00000079477	RAB7	RAB7, member RAS oncogene family	intracellular|cell|cytoplasm|lysosome|lysosome|endosome|late endosome|late endosome|late endosome|Golgi apparatus|membrane|cytoplasmic vesicle|intracellular membrane-bounded organelle|phagocytic vesicle|extracellular vesicular exosome|alveolar lamellar body|	GTP catabolic process|protein targeting to lysosome|transport|intracellular protein transport|epidermal growth factor catabolic process|small GTPase mediated signal transduction|endosome to lysosome transport|protein transport|early endosome to late endosome transport|bone resorption|phagosome acidification|phagosome-lysosome fusion|	nucleotide binding|GTPase activity|protein binding|GTP binding|GDP binding|Rac GTPase binding|	10	-0.7	6.83	9	-1.4	5.83	-0.9	10.6	0.0063	-1.8	-0.3	650	0.00283768	FALSE
ENSMUSG00000032698	LMO2	LIM domain only 2 (rhombotin-like 1)	nucleus|transcription factor complex|	multicellular organismal development|embryonic hemopoiesis|mRNA transcription from RNA polymerase II promoter|negative regulation of erythrocyte differentiation|positive regulation of transcription from RNA polymerase II promoter|cellular response to thyroid hormone stimulus|	RNA polymerase II regulatory region sequence-specific DNA binding|sequence-specific DNA binding RNA polymerase II transcription factor activity|RNA polymerase II activating transcription factor binding|RNA polymerase II transcription factor binding transcription factor activity involved in positive regulation of transcription|RNA polymerase II transcription regulatory region sequence-specific DNA…	10	1.7	4.73	10	1.3	6.71	1.4	10.6	0.0063	0.4	2.5	651	0.00284205	FALSE
ENSMUSG00000044213	OLFR1094	olfactory receptor 1094	plasma membrane|membrane|integral component of membrane|	signal transduction|G-protein coupled receptor signaling pathway|sensory perception of smell|response to stimulus|detection of chemical stimulus involved in sensory perception of smell|	signal transducer activity|G-protein coupled receptor activity|olfactory receptor activity|	10	-1	12.5	10	-0.3	0.789	-1	10.6	0.0063	-1.7	-0.4	652	0.00284642	FALSE
ENSMUSG00000020021	FGD6	FYVE, RhoGEF and PH domain containing 6	ruffle|cytoplasm|Golgi apparatus|cytoskeleton|lamellipodium|	cytoskeleton organization|regulation of cell shape|actin cytoskeleton organization|positive regulation of Rho GTPase activity|regulation of Cdc42 GTPase activity|positive regulation of GTPase activity|filopodium assembly|	guanyl-nucleotide exchange factor activity|Rho guanyl-nucleotide exchange factor activity|small GTPase binding|metal ion binding|	10	1.7	12.7	10	0.4	2.38	1.7	10.6	0.0063	1	3	653	0.00285078	FALSE
ENSMUSG00000094695	GM21953	N/A	None	None	None	9	-0.8	4.38	9	1.2	10.3	1.1	10.6	0.0063	-0.5	2	654	0.00285515	FALSE
ENSMUSG00000094818	GM15308	predicted gene 15308	cellular_component|	biological_process|	molecular_function|	10	-1.4	8.41	10	-1	3.31	-1.3	10.6	0.0063	-2.5	-0.6	655	0.00285951	FALSE
ENSMUSG00000033985	TESK2	testis-specific kinase 2	nucleus|nucleus|cytoplasm|	protein phosphorylation|spermatogenesis|peptidyl-tyrosine phosphorylation|actin cytoskeleton organization|focal adhesion assembly|	protein kinase activity|protein serine/threonine kinase activity|protein serine/threonine/tyrosine kinase activity|protein tyrosine kinase activity|protein binding|ATP binding|metal ion binding|	10	-2	6.29	10	-1.4	6.34	-1.9	10.6	0.0063	-3.3	-0.7	656	0.00286388	FALSE
ENSMUSG00000062044	LMTK3	lemur tyrosine kinase 3	cellular_component|integral component of membrane|	negative regulation of phosphatase activity|peptidyl-tyrosine phosphorylation|	molecular_function|protein serine/threonine kinase activity|protein tyrosine kinase activity|ATP binding|	10	1.1	2.5	10	1.3	8.71	1.2	10.6	0.0063	0.6	1.9	657	0.00286824	FALSE
ENSMUSG00000032119	HINFP	histone H4 transcription factor	nucleus|nucleoplasm|Cajal body|	DNA damage checkpoint|G1/S transition of mitotic cell cycle|regulation of transcription involved in G1/S transition of mitotic cell cycle|in utero embryonic development|DNA repair|transcription, DNA-templated|regulation of transcription, DNA-templated|regulation of gene expression|positive regulation of gene expression|negative regulation of gene expression|establishment of protein localization|m…	DNA binding|chromatin binding|sequence-specific DNA binding transcription factor activity|transcription coactivator activity|protein binding|enzyme binding|histone binding|transcription regulatory region DNA binding|metal ion binding|	10	0.3	2.19	10	1.1	11.5	0.9	10.6	0.0063	0.3	1.7	658	0.00287261	FALSE
ENSMUSG00000022702	HIRA	histone cell cycle regulator	nuclear chromatin|nucleus|nucleoplasm|PML body|protein complex|	osteoblast differentiation|DNA replication-independent nucleosome assembly|transcription, DNA-templated|regulation of transcription from RNA polymerase II promoter|gastrulation|anatomical structure morphogenesis|chromatin modification|muscle cell differentiation|	chromatin binding|sequence-specific DNA binding transcription factor activity|transcription corepressor activity|protein binding|	10	-1.4	7.63	10	-2.1	5.24	-1.9	10.6	0.0063	-3.2	-0.5	659	0.00287697	FALSE
ENSMUSG00000006273	ATP6V1B2	ATPase, H+ transporting, lysosomal 56/58kDa, V1 subunit B2	lysosomal membrane|cytosol|cytosol|plasma membrane|microvillus|endomembrane system|integral component of membrane|proton-transporting V-type ATPase, V1 domain|melanosome|intracellular membrane-bounded organelle|extracellular vesicular exosome|	cellular iron ion homeostasis|insulin receptor signaling pathway|ATP hydrolysis coupled proton transport|proton transport|transferrin transport|ATP metabolic process|interaction with host|transmembrane transport|phagosome maturation|	ATP binding|hydrogen ion transmembrane transporter activity|proton-transporting ATPase activity, rotational mechanism|	10	1.6	11.2	10	-1.1	7.07	1.2	10.6	0.0063	-0.9	3	660	0.00288134	FALSE
ENSMUSG00000031377	BMX	BMX non-receptor tyrosine kinase	cytosol|ruffle membrane|	protein phosphorylation|apoptotic process|cellular component disassembly involved in execution phase of apoptosis|response to stress|cell adhesion|signal transduction|mesoderm development|peptidyl-tyrosine phosphorylation|peptidyl-tyrosine phosphorylation|peptidyl-tyrosine phosphorylation|intracellular signal transduction|protein autophosphorylation|	protein tyrosine kinase activity|non-membrane spanning protein tyrosine kinase activity|signal transducer activity|protein binding|ATP binding|metal ion binding|	9	2.6	8.8	9	-1.9	8.68	-1.8	10.6	0.0063	-3	3.8	661	0.00288571	FALSE
ENSMUSG00000052508	OLFR536	olfactory receptor 536	plasma membrane|membrane|integral component of membrane|	signal transduction|G-protein coupled receptor signaling pathway|sensory perception of smell|response to stimulus|detection of chemical stimulus involved in sensory perception of smell|	signal transducer activity|G-protein coupled receptor activity|olfactory receptor activity|	9	-1.2	4.5	9	-1.1	6.51	-1.2	10.6	0.0063	-2	-0.6	662	0.00289007	FALSE
ENSMUSG00000071078	NR2C2AP	nuclear receptor 2C2-associated protein	nucleoplasm|extracellular vesicular exosome|	transcription initiation from RNA polymerase II promoter|cell adhesion|gene expression|	protein binding|	10	0.8	8.14	10	1.3	4.37	1.1	10.6	0.0063	0.5	1.8	663	0.00289444	FALSE
ENSMUSG00000011254	THG1L	tRNA-histidine guanylyltransferase 1-like (S. cerevisiae)	cytoplasm|mitochondrion|	tRNA modification|tRNA processing|protein homotetramerization|protein homotetramerization|	tRNA binding|magnesium ion binding|ATP binding|GTP binding|tRNA guanylyltransferase activity|tRNA guanylyltransferase activity|identical protein binding|	10	0.4	1.07	10	1.1	12.4	1	10.6	0.0063	0.5	1.8	664	0.0028988	FALSE
ENSMUSG00000095066	DEFA20	defensin, alpha, 20	extracellular space|	antibacterial humoral response|	molecular_function|	10	-1.4	8.41	10	-1	3.31	-1.3	10.6	0.0063	-2.5	-0.6	665	0.00290317	FALSE
ENSMUSG00000027067	SSRP1	structure specific recognition protein 1	nucleus|nucleoplasm|chromosome|nucleolus|cytoplasm|	DNA replication|DNA repair|regulation of transcription, DNA-templated|transcription from RNA polymerase II promoter|transcription elongation from RNA polymerase II promoter|gene expression|viral process|positive regulation of viral transcription|	DNA binding|chromatin binding|protein binding|poly(A) RNA binding|	10	1	12.5	10	0.3	0.872	0.9	10.6	0.0063	0.4	1.7	666	0.00290754	FALSE
ENSMUSG00000079701	SSXB3	synovial sarcoma, X member B, breakpoint 3	cellular_component|	biological_process|	molecular_function|	8	-1.7	7.77	9	-1.9	3.44	-1.8	10.6	0.0063	-3.5	-0.7	667	0.0029119	FALSE
ENSMUSG00000095547	GM10719	N/A	None	None	None	5	-0.9	5.16	6	1.4	7.4	2	10.6	0.0063	1.1	3.9	668	0.00291627	FALSE
ENSMUSG00000095234	GM21586	predicted gene, 21586	None	None	None	9	-0.8	4.38	9	1.2	10.3	1.1	10.6	0.0063	-0.5	2	669	0.00292063	FALSE
ENSMUSG00000032290	PTPN9	protein tyrosine phosphatase, non-receptor type 9	cytoplasm|	protein dephosphorylation|peptidyl-tyrosine dephosphorylation|peptidyl-tyrosine dephosphorylation|peptidyl-tyrosine dephosphorylation|	protein tyrosine phosphatase activity|non-membrane spanning protein tyrosine phosphatase activity|protein binding|	10	0.7	3.02	10	-0.8	8.74	-0.8	10.5	0.0067	-1.6	-0.4	670	0.002925	FALSE
ENSMUSG00000058244	OLFR506	olfactory receptor 506	plasma membrane|membrane|integral component of membrane|	signal transduction|G-protein coupled receptor signaling pathway|sensory perception of smell|response to stimulus|detection of chemical stimulus involved in sensory perception of smell|	signal transducer activity|G-protein coupled receptor activity|olfactory receptor activity|	10	-1.4	13.2	10	0.9	8.46	-1.4	10.5	0.0067	-3	1.2	671	0.00292936	FALSE
ENSMUSG00000025224	GBF1	golgi brefeldin A resistant guanine nucleotide exchange factor 1	Golgi membrane|mitochondrion|peroxisome|endoplasmic reticulum lumen|Golgi apparatus|Golgi stack|cis-Golgi network|trans-Golgi network|membrane|	retrograde vesicle-mediated transport, Golgi to ER|post-Golgi vesicle-mediated transport|viral process|vesicle-mediated transport|regulation of ARF protein signal transduction|positive regulation of GTPase activity|positive regulation of GTPase activity|COPI coating of Golgi vesicle|membrane organization|	ARF guanyl-nucleotide exchange factor activity|protein binding|	10	-0.9	13	9	0	0	-0.9	10.5	0.0067	-1.7	-0.4	672	0.00293373	FALSE
ENSMUSG00000072675	DUXBL2	doubl homeobox B-like 2	nucleus|	biological_process|	molecular_function|	10	-2.7	11	10	-1	4.03	-2.6	10.5	0.0067	-4.6	-0.3	673	0.00293809	FALSE
ENSMUSG00000027284	CDAN1	codanin 1	nucleus|cytoplasm|plasma membrane|endomembrane system|integral component of membrane|	chromatin organization|protein localization|negative regulation of DNA replication|chromatin assembly|	protein binding|	10	0.9	10.2	9	0.6	1.03	0.8	10.5	0.0067	0.4	1.7	674	0.00294246	FALSE
ENSMUSG00000032497	LRRFIP2	leucine rich repeat (in FLII) interacting protein 2	cellular_component|	biological_process|Wnt signaling pathway|	protein binding|LRR domain binding|	10	-0.2	0.446	10	1.5	13.7	1.5	10.5	0.0067	0.9	2.8	675	0.00294683	FALSE
ENSMUSG00000072672	DUXBL3	double homeobox B-like 3	nucleus|	biological_process|	molecular_function|	10	-2.7	11	10	-1	4.03	-2.6	10.5	0.0067	-4.6	-0.3	676	0.00295119	FALSE
ENSMUSG00000072872	RYBP	RING1 and YY1 binding protein	nucleoplasm|cytoplasm|PcG protein complex|	negative regulation of transcription from RNA polymerase II promoter|transcription, DNA-templated|apoptotic process|multicellular organismal development|histone H2A monoubiquitination|	DNA binding|transcription corepressor activity|protein binding|zinc ion binding|	10	0.6	6.51	10	0.7	4.54	0.7	10.5	0.0067	0.2	1.4	677	0.00295556	FALSE
ENSMUSG00000078593	1700042G07RIK	RIKEN cDNA 1700042G07 gene	cellular_component|	biological_process|	molecular_function|	9	0.4	4.07	9	1	7.04	1	10.5	0.0067	0.3	1.6	678	0.00295992	FALSE
ENSMUSG00000094822	OLFR243	olfactory receptor 243	plasma membrane|membrane|integral component of membrane|	signal transduction|G-protein coupled receptor signaling pathway|sensory perception of smell|response to stimulus|detection of chemical stimulus involved in sensory perception of smell|	signal transducer activity|G-protein coupled receptor activity|olfactory receptor activity|	9	-1.6	9.77	9	-1.8	1.23	-1.7	10.5	0.0067	-2.9	-0.8	679	0.00296429	FALSE
ENSMUSG00000046016	OLFR1364	olfactory receptor 1364	plasma membrane|membrane|integral component of membrane|	signal transduction|G-protein coupled receptor signaling pathway|sensory perception of smell|response to stimulus|detection of chemical stimulus involved in sensory perception of smell|	signal transducer activity|G-protein coupled receptor activity|olfactory receptor activity|	10	-0.4	2.04	10	1.5	12.7	-1.3	10.5	0.0067	-2	2.3	680	0.00296866	FALSE
ENSMUSG00000074890	LCMT2	leucine carboxyl methyltransferase 2	None	tRNA processing|methylation|	protein binding|methyltransferase activity|	10	-1.2	5.77	10	-1.8	7	-1.7	10.5	0.0067	-3	-1.1	681	0.00297302	FALSE
ENSMUSG00000037262	KIN	Kin17 DNA and RNA binding protein	nucleus|cytoplasm|nuclear matrix|	DNA replication|DNA repair|DNA recombination|mRNA processing|cellular response to DNA damage stimulus|viral process|	DNA binding|double-stranded DNA binding|RNA binding|metal ion binding|	10	-1.2	9.71	10	-0.5	4.32	-1.1	10.5	0.0067	-1.7	-0.4	682	0.00297739	FALSE
ENSMUSG00000027612	MMP24	matrix metallopeptidase 24 (membrane-inserted)	proteinaceous extracellular matrix|integral component of plasma membrane|extracellular vesicular exosome|	proteolysis|positive regulation of catalytic activity|	metalloendopeptidase activity|calcium ion binding|enzyme activator activity|zinc ion binding|	10	-0.6	3.8	10	-0.8	7.48	-0.7	10.5	0.0067	-1.3	-0.3	683	0.00298175	FALSE
ENSMUSG00000090346	VMN1R5	vomeronasal 1 receptor 5	integral component of plasma membrane|	G-protein coupled receptor signaling pathway|response to pheromone|	pheromone binding|pheromone receptor activity|	10	0.5	2.11	10	1.6	9.37	1	10.5	0.0067	0.4	2.3	684	0.00298612	FALSE
ENSMUSG00000025001	HELLS	helicase, lymphoid-specific	chromosome, centromeric region|nucleus|centromeric heterochromatin|	urogenital system development|methylation-dependent chromatin silencing|transcription, DNA-templated|mitotic nuclear division|multicellular organismal development|maintenance of DNA methylation|centromeric heterochromatin assembly|negative regulation of apoptotic process|lymphocyte proliferation|negative regulation of intrinsic apoptotic signaling pathway|	DNA binding|chromatin binding|helicase activity|protein binding|ATP binding|	9	1.6	5.14	9	1.8	5.86	1.7	10.5	0.0067	1	3	685	0.00299048	FALSE
ENSMUSG00000074003	GUCY2D	guanylate cyclase 2D, membrane (retina-specific)	nuclear outer membrane|integral component of plasma membrane|photoreceptor disc membrane|	cGMP biosynthetic process|protein phosphorylation|receptor guanylyl cyclase signaling pathway|visual perception|phototransduction, visible light|rhodopsin mediated signaling pathway|regulation of rhodopsin mediated signaling pathway|intracellular signal transduction|	guanylate cyclase activity|protein kinase activity|receptor activity|ATP binding|GTP binding|	9	1.2	7.31	9	-2.1	7.32	1	10.5	0.0067	-2.9	2	686	0.00299485	FALSE
ENSMUSG00000059923	GRB2	growth factor receptor-bound protein 2	nucleus|cytoplasm|endosome|Golgi apparatus|cytosol|plasma membrane|COP9 signalosome|vesicle membrane|extracellular vesicular exosome|Grb2-EGFR complex|	epidermal growth factor receptor signaling pathway|Ras protein signal transduction|cell-cell signaling|axon guidance|aging|blood coagulation|insulin receptor signaling pathway|insulin receptor signaling pathway|fibroblast growth factor receptor signaling pathway|positive regulation of signal transduction|positive regulation of signal transduction|viral process|platelet activation|positive regulat…	phosphotyrosine binding|SH3/SH2 adaptor activity|epidermal growth factor receptor binding|neurotrophin TRKA receptor binding|protein binding|SH3 domain binding|protein kinase binding|protein phosphatase binding|identical protein binding|insulin receptor substrate binding|poly(A) RNA binding|ephrin receptor binding|	9	1	2.71	9	0.8	8.08	0.8	10.4	0.0068	0.4	1.6	687	0.00299921	FALSE
ENSMUSG00000039219	ARID4B	AT rich interactive domain 4B (RBP1-like)	cellular_component|nucleus|cytoplasm|	regulation of gene expression by genetic imprinting|transcription, DNA-templated|regulation of transcription, DNA-templated|biological_process|histone H4-K20 trimethylation|histone H3-K9 trimethylation|	molecular_function|DNA binding|protein binding|	9	-0.7	9.81	9	-0.9	1.12	-0.8	10.4	0.0068	-1.5	-0.3	688	0.00300358	FALSE
ENSMUSG00000068817	OLFR1140	olfactory receptor 1140	plasma membrane|membrane|integral component of membrane|	signal transduction|G-protein coupled receptor signaling pathway|sensory perception of smell|response to stimulus|detection of chemical stimulus involved in sensory perception of smell|	signal transducer activity|G-protein coupled receptor activity|olfactory receptor activity|	10	-0.7	3	10	-1.6	8.12	-0.8	10.4	0.0068	-2.5	-0.3	689	0.00300795	FALSE
ENSMUSG00000040666	SH3BGR	SH3 domain binding glutamate-rich protein	cytosol|	protein complex assembly|positive regulation of signal transduction|	SH3/SH2 adaptor activity|SH3 domain binding|	10	2.1	4.81	10	-0.9	6.06	-1.2	10.4	0.0068	-1.8	-0.3	690	0.00301231	FALSE
ENSMUSG00000040265	DNM3	dynamin 3	mitochondrion|microtubule|postsynaptic density|dendritic spine|perinuclear region of cytoplasm|	GTP catabolic process|GTP catabolic process|endocytosis|synapse assembly|filopodium assembly|	GTPase activity|protein binding|GTP binding|	10	1.5	4.17	10	1.3	6.94	1.4	10.4	0.0068	0.4	2.4	691	0.00301668	FALSE
ENSMUSG00000078606	GM4070	predicted gene 4070	cellular_component|	biological_process|	molecular_function|	10	-0.1	0.237	10	-0.9	10.6	-0.8	10.4	0.0068	-1.5	-0.3	692	0.00302104	FALSE
ENSMUSG00000075127	OLFR1179	olfactory receptor 1179	plasma membrane|membrane|integral component of membrane|	signal transduction|G-protein coupled receptor signaling pathway|sensory perception of smell|response to stimulus|detection of chemical stimulus involved in sensory perception of smell|	signal transducer activity|G-protein coupled receptor activity|olfactory receptor activity|	10	-0.6	8.03	10	-0.9	3.36	-0.7	10.4	0.0068	-1.4	-0.3	693	0.00302541	FALSE
ENSMUSG00000048502	DUXBL1	double homeobox B-like 1	nucleus|	regulation of T cell differentiation|	molecular_function|	10	-2.7	10.9	10	-1	4.02	-2.6	10.4	0.0068	-4.8	-0.5	694	0.00302977	FALSE
ENSMUSG00000095837	GM4141	predicted gene 4141	cellular_component|	biological_process|	molecular_function|	10	-1.3	7.74	9	-1.1	3.1	-1.2	10.4	0.0068	-2.1	-0.3	695	0.00303414	FALSE
ENSMUSG00000024140	EPAS1	endothelial PAS domain protein 1	nucleoplasm|transcription factor complex|transcription factor complex|cytosol|	angiogenesis|response to hypoxia|embryonic placenta development|blood vessel remodeling|regulation of heart rate|transcription from RNA polymerase II promoter|mitochondrion organization|signal transduction|visual perception|erythrocyte differentiation|lung development|norepinephrine metabolic process|surfactant homeostasis|regulation of transcription from RNA polymerase II promoter in response to…	RNA polymerase II core promoter proximal region sequence-specific DNA binding transcription factor activity involved in positive regulation of transcription|DNA binding|signal transducer activity|protein binding|transcription factor binding|histone acetyltransferase binding|sequence-specific DNA binding|protein heterodimerization activity|	10	2	5.11	10	1.1	8.43	1.2	10.4	0.0068	0.5	2.9	696	0.0030385	FALSE
ENSMUSG00000095984	GM4201	predicted gene 4201	cellular_component|	biological_process|	molecular_function|	10	-1.3	7.74	9	-1.1	3.1	-1.2	10.4	0.0068	-2.1	-0.3	697	0.00304287	FALSE
ENSMUSG00000018001	CYTH3	cytohesin 3	ruffle|cytosol|plasma membrane|extrinsic component of cytoplasmic side of plasma membrane|	regulation of cell adhesion|regulation of ARF protein signal transduction|positive regulation of GTPase activity|positive regulation of GTPase activity|positive regulation of GTPase activity|positive regulation of cell adhesion|Golgi vesicle transport|establishment of epithelial cell polarity|	ARF guanyl-nucleotide exchange factor activity|ARF guanyl-nucleotide exchange factor activity|phosphatidylinositol-3,4,5-trisphosphate binding|	10	-0.6	2.48	10	-1.1	9.06	-0.9	10.4	0.0068	-1.8	-0.4	698	0.00304724	FALSE
ENSMUSG00000038374	RBM8A	RNA binding motif protein 8A	nucleus|nucleus|nucleoplasm|cytoplasm|cytosol|nuclear speck|exon-exon junction complex|catalytic step 2 spliceosome|	nuclear-transcribed mRNA catabolic process, nonsense-mediated decay|nuclear-transcribed mRNA catabolic process, nonsense-mediated decay|regulation of alternative mRNA splicing, via spliceosome|mRNA splicing, via spliceosome|mRNA splicing, via spliceosome|transcription from RNA polymerase II promoter|termination of RNA polymerase II transcription|mRNA export from nucleus|regulation of translation|…	nucleotide binding|RNA binding|mRNA binding|protein binding|poly(A) RNA binding|	9	-1.8	12.3	10	1	2.28	-1.8	10.4	0.0068	-3	-0.9	699	0.0030516	FALSE
ENSMUSG00000036672	CENPT	centromere protein T	chromosome, centromeric region|kinetochore|condensed chromosome kinetochore|nucleus|cytoplasm|cytosol|nuclear membrane|	mitotic cell cycle|mitotic cell cycle|chromosome segregation|mitotic nuclear division|chromosome organization|kinetochore assembly|	DNA binding|protein binding|protein heterodimerization activity|	10	1.6	7.26	10	1.2	3.79	1.3	10.4	0.0068	0.4	2.3	700	0.00305597	FALSE
ENSMUSG00000019942	CDK1	cyclin-dependent kinase 1	nucleus|nucleoplasm|cytoplasm|mitochondrion|centrosome|cytosol|spindle microtubule|membrane|midbody|extracellular vesicular exosome|mitotic spindle|	G1/S transition of mitotic cell cycle|regulation of transcription involved in G1/S transition of mitotic cell cycle|G2/M transition of mitotic cell cycle|MAPK cascade|activation of MAPKK activity|activation of MAPK activity|microtubule cytoskeleton organization|mitotic cell cycle|toll-like receptor signaling pathway|MyD88-dependent toll-like receptor signaling pathway|MyD88-independent toll-like …	protein kinase activity|protein serine/threonine kinase activity|cyclin-dependent protein serine/threonine kinase activity|cyclin-dependent protein serine/threonine kinase activity|protein binding|ATP binding|RNA polymerase II carboxy-terminal domain kinase activity|cyclin binding|Hsp70 protein binding|histone kinase activity|	9	1.3	2.91	9	0.9	8.3	1.1	10.4	0.0068	0.4	1.8	701	0.00306033	FALSE
ENSMUSG00000066756	IGFL3	IGF-like family member 3	extracellular region|	None	None	10	-1.9	3.3	10	2.1	9.68	2.1	10.4	0.0068	0.3	3.6	702	0.0030647	FALSE
ENSMUSG00000074945	OLFR1314	olfactory receptor 1314	plasma membrane|membrane|integral component of membrane|	signal transduction|G-protein coupled receptor signaling pathway|sensory perception of smell|response to stimulus|detection of chemical stimulus involved in sensory perception of smell|	signal transducer activity|G-protein coupled receptor activity|olfactory receptor activity|	10	-1.2	10.6	10	-1.1	0.0221	-1.2	10.4	0.0068	-2	-0.6	703	0.00306907	FALSE
ENSMUSG00000030587	2200002D01RIK	RIKEN cDNA 2200002D01 gene	nucleolus|	biological_process|	molecular_function|	10	0.4	2.06	10	0.7	9.43	0.6	10.4	0.0068	0.3	1.5	704	0.00307343	FALSE
ENSMUSG00000047655	VMN1R74	vomeronasal 1 receptor 74	integral component of plasma membrane|	G-protein coupled receptor signaling pathway|response to pheromone|	pheromone binding|pheromone receptor activity|	9	-0.8	8.74	8	0.9	7.47	-0.8	10.4	0.0068	-2	1.1	705	0.0030778	FALSE
ENSMUSG00000057402	1700042B14RIK	RIKEN cDNA 1700042B14 gene	cellular_component|membrane|integral component of membrane|	biological_process|	molecular_function|	10	-1.3	8.75	9	-0.6	5.04	-1.2	10.4	0.0068	-2.1	-0.3	706	0.00308216	FALSE
ENSMUSG00000002102	PSMC3	proteasome (prosome, macropain) 26S subunit, ATPase, 3	proteasome complex|cytoplasmic mRNA processing body|nucleus|nucleoplasm|cytosol|membrane|proteasome accessory complex|perinuclear region of cytoplasm|	G1/S transition of mitotic cell cycle|protein polyubiquitination|mitotic cell cycle|blastocyst development|antigen processing and presentation of peptide antigen via MHC class I|antigen processing and presentation of exogenous peptide antigen via MHC class I, TAP-dependent|ATP catabolic process|regulation of cellular amino acid metabolic process|apoptotic process|DNA damage response, signal trans…	transcription coactivator activity|transcription corepressor activity|protein binding|ATP binding|ATPase activity|	10	-1	13.2	10	1.3	6.8	-1	10.3	0.007	-2	0.9	707	0.00308653	FALSE
ENSMUSG00000078686	MUP9	major urinary protein 9	cellular_component|	biological_process|	molecular_function|	10	1.7	3.15	10	-1	10.3	-0.8	10.3	0.007	-1.6	-0.3	708	0.00309089	FALSE
ENSMUSG00000096457	GM10147	predicted gene 10147	cellular_component|	biological_process|	molecular_function|	7	1.9	10.7	7	-0.7	4.08	1.9	10.3	0.007	0.9	3	709	0.00309526	FALSE
ENSMUSG00000047626	OLFR791	olfactory receptor 791	plasma membrane|membrane|integral component of membrane|	signal transduction|G-protein coupled receptor signaling pathway|sensory perception of smell|response to stimulus|detection of chemical stimulus involved in sensory perception of smell|	signal transducer activity|G-protein coupled receptor activity|olfactory receptor activity|	10	-0.5	7.22	10	-0.4	3.52	-0.5	10.3	0.007	-1	-0.2	710	0.00309962	FALSE
ENSMUSG00000024781	LIPA	lipase A, lysosomal acid, cholesterol esterase	lysosome|extracellular vesicular exosome|	cell morphogenesis|cytokine production|inflammatory response|cell proliferation|lipid catabolic process|lung development|tissue remodeling|homeostasis of number of cells within a tissue|	sterol esterase activity|lipase activity|	10	0.5	9.45	10	1.6	2.53	0.5	10.3	0.007	0.2	1.6	711	0.00310399	FALSE
ENSMUSG00000094759	GM10487	predicted gene 10487	cellular_component|	biological_process|	molecular_function|	7	1.9	10.7	7	-0.7	4.08	1.9	10.3	0.007	0.9	3	712	0.00310836	FALSE
ENSMUSG00000035235	TRIM13	tripartite motif containing 13	cytoplasm|endoplasmic reticulum membrane|integral component of membrane|perinuclear endoplasmic reticulum|	signal transduction|anatomical structure morphogenesis|response to gamma radiation|positive regulation of cell death|positive regulation of macroautophagy|ER-associated ubiquitin-dependent protein catabolic process|negative regulation of viral transcription|positive regulation of I-kappaB kinase/NF-kappaB signaling|positive regulation of I-kappaB kinase/NF-kappaB signaling|proteasome-mediated ubi…	ubiquitin-protein transferase activity|signal transducer activity|protein binding|zinc ion binding|ligase activity|	10	-0.8	11.2	10	0.3	1.62	-0.9	10.3	0.007	-1.5	-0.3	713	0.00311272	FALSE
ENSMUSG00000048602	MORC2B	microrchidia 2B	cellular_component|	biological_process|	molecular_function|zinc ion binding|metal ion binding|	10	-0.8	9.1	10	-1.2	2.16	-0.8	10.3	0.007	-1.6	-0.3	714	0.00311709	FALSE
ENSMUSG00000029250	POLR2B	polymerase (RNA) II (DNA directed) polypeptide B, 140kDa	nucleus|nucleoplasm|DNA-directed RNA polymerase II, core complex|membrane|	mRNA splicing, via spliceosome|DNA repair|transcription-coupled nucleotide-excision repair|nucleotide-excision repair|transcription from RNA polymerase II promoter|transcription from RNA polymerase II promoter|transcription initiation from RNA polymerase II promoter|transcription elongation from RNA polymerase II promoter|7-methylguanosine mRNA capping|RNA splicing|gene expression|viral process|p…	DNA binding|chromatin binding|DNA-directed RNA polymerase activity|protein binding|ribonucleoside binding|poly(A) RNA binding|metal ion binding|	9	-1.1	4.91	9	2	6.09	-1.1	10.3	0.007	-2	2.6	715	0.00312145	FALSE
ENSMUSG00000040121	REP15	RAB15 effector protein	endosome membrane|early endosome membrane|perinuclear region of cytoplasm|recycling endosome|	receptor recycling|transferrin transport|	protein binding|	10	-1	5.7	10	-1.5	6.23	-1.4	10.3	0.007	-2.6	-0.7	716	0.00312582	FALSE
ENSMUSG00000073245	GM14819	predicted gene 14819	cellular_component|	biological_process|	molecular_function|	7	1.9	10.7	7	-0.7	4.08	1.9	10.3	0.007	0.9	3	717	0.00313018	FALSE
ENSMUSG00000025915	SGK3	serum/glucocorticoid regulated kinase family, member 3	None	None	None	10	-0.4	4.7	10	-1.3	7.37	-0.6	10.3	0.007	-1.7	-0.2	718	0.00313455	FALSE
ENSMUSG00000095546	GM10230	predicted gene 10230	cellular_component|	biological_process|	molecular_function|	7	1.9	10.7	7	-0.7	4.08	1.9	10.3	0.007	0.9	3	719	0.00313892	FALSE
ENSMUSG00000079507	H2-Q1	histocompatibility 2, Q region locus 1	endoplasmic reticulum|Golgi apparatus|Golgi medial cisterna|cell surface|membrane|membrane|integral component of membrane|MHC class I protein complex|extracellular vesicular exosome|endoplasmic reticulum exit site|	immune system process|antigen processing and presentation of peptide antigen via MHC class I|antigen processing and presentation|	receptor binding|beta-2-microglobulin binding|peptide binding|peptide antigen binding|T cell receptor binding|poly(A) RNA binding|TAP binding|protein heterodimerization activity|	10	0.8	4.8	10	1.9	7.21	0.8	10.3	0.007	0.3	2.6	720	0.00314328	FALSE
ENSMUSG00000095887	GM10096	predicted gene 10096	cellular_component|	biological_process|	molecular_function|	7	1.9	10.7	7	-0.7	4.08	1.9	10.3	0.007	0.9	3	721	0.00314765	FALSE
ENSMUSG00000073247	GM10486	predicted gene 10486	cellular_component|	biological_process|	molecular_function|	7	1.9	10.7	7	-0.7	4.08	1.9	10.3	0.007	0.9	3	722	0.00315201	FALSE
ENSMUSG00000038665	DGKI	diacylglycerol kinase, iota	nucleus|cytoplasm|plasma membrane|guanyl-nucleotide exchange factor complex|perinuclear region of cytoplasm|	protein kinase C-activating G-protein coupled receptor signaling pathway|blood coagulation|phosphorylation|platelet activation|regulation of Rap GTPase activity|intracellular signal transduction|negative regulation of catalytic activity|positive regulation of Ras protein signal transduction|	NAD+ kinase activity|diacylglycerol kinase activity|GTPase inhibitor activity|protein binding|ATP binding|Ras GTPase binding|metal ion binding|	10	0.9	3.9	10	-2.2	13.4	-2.2	10.3	0.007	-4	-1.5	723	0.00315638	FALSE
ENSMUSG00000075148	OLFR1141	olfactory receptor 1141	membrane|integral component of membrane|	signal transduction|G-protein coupled receptor signaling pathway|sensory perception of smell|detection of chemical stimulus involved in sensory perception of smell|	signal transducer activity|G-protein coupled receptor activity|olfactory receptor activity|	10	1.1	6.78	9	1.1	3.83	1.1	10.3	0.007	0.3	2	724	0.00316074	FALSE
ENSMUSG00000071629	OLFR1477	olfactory receptor 1477	plasma membrane|membrane|integral component of membrane|	signal transduction|G-protein coupled receptor signaling pathway|sensory perception of smell|response to stimulus|detection of chemical stimulus involved in sensory perception of smell|	signal transducer activity|G-protein coupled receptor activity|olfactory receptor activity|	10	0.6	5.03	10	0.5	5.68	0.6	10.3	0.007	0.2	1.1	725	0.00316511	FALSE
ENSMUSG00000093930	HMGCS1	3-hydroxy-3-methylglutaryl-CoA synthase 1 (soluble)	nucleus|cytoplasm|cytosol|plasma membrane|	response to acid|liver development|lipid metabolic process|cholesterol biosynthetic process|brain development|isoprenoid biosynthetic process|male gonad development|response to low light intensity stimulus|response to purine-containing compound|response to vitamin E|response to drug|cellular lipid metabolic process|small molecule metabolic process|response to tellurium ion|response to lipoprotein…	hydroxymethylglutaryl-CoA synthase activity|drug binding|isomerase activity|protein homodimerization activity|organic acid binding|	10	-0.8	4.5	9	-1.2	7.27	-1.1	10.3	0.007	-1.8	-0.5	726	0.00316948	FALSE
ENSMUSG00000003528	SLC25A1	solute carrier family 25 (mitochondrial carrier; citrate transporter), member 1	nucleus|mitochondrial inner membrane|integral component of membrane|extracellular vesicular exosome|	carbohydrate metabolic process|glucose metabolic process|gluconeogenesis|citrate transport|triglyceride biosynthetic process|long-chain fatty-acyl-CoA biosynthetic process|cellular lipid metabolic process|small molecule metabolic process|transmembrane transport|	citrate transmembrane transporter activity|	10	-0.6	1.85	10	-1	9.91	-0.9	10.3	0.007	-1.7	-0.4	727	0.00317384	FALSE
ENSMUSG00000073255	GM14632	predicted gene 14632	cellular_component|	biological_process|	molecular_function|	7	1.9	10.7	7	-0.7	4.08	1.9	10.3	0.007	0.9	3	728	0.00317821	FALSE
ENSMUSG00000048620	OLFR1336	olfactory receptor 1336	plasma membrane|membrane|integral component of membrane|	signal transduction|G-protein coupled receptor signaling pathway|sensory perception of smell|response to stimulus|detection of chemical stimulus involved in sensory perception of smell|	signal transducer activity|G-protein coupled receptor activity|olfactory receptor activity|	10	1.3	1.22	10	1	9.7	1.1	10.3	0.007	0.6	1.9	729	0.00318257	FALSE
ENSMUSG00000094624	GM4836	predicted gene 4836	cellular_component|	biological_process|	molecular_function|	7	1.9	10.7	7	-0.7	4.08	1.9	10.3	0.007	0.9	3	730	0.00318694	FALSE
ENSMUSG00000065952	C330021F23RIK	RIKEN cDNA C330021F23 gene	intrinsic component of membrane|	negative regulation of protein phosphorylation|positive regulation of protein kinase A signaling|beta-amyloid metabolic process|negative regulation of beta-amyloid formation|	adenylate cyclase binding|	8	-0.9	11.2	7	-0.3	0.884	-0.8	10.3	0.007	-1.8	-0.4	731	0.0031913	FALSE
ENSMUSG00000095427	RPS2-PS6	ribosomal protein S2, pseudogene 6	None	None	None	10	1.2	7.41	10	1.5	3.95	1.2	10.3	0.007	0.6	2.5	732	0.00319567	FALSE
ENSMUSG00000095293	GM10058	predicted gene 10058	cellular_component|	biological_process|	molecular_function|	7	1.9	10.7	7	-0.7	4.08	1.9	10.3	0.007	0.9	3	733	0.00320003	FALSE
ENSMUSG00000031362	XLR4C	X-linked lymphocyte-regulated 4C	cellular_component|	biological_process|	molecular_function|	10	-1.1	10.3	9	1.1	9.78	1.2	10.3	0.007	-1.5	2	734	0.0032044	FALSE
ENSMUSG00000073257	GM10488	predicted gene 10488	cellular_component|	biological_process|	molecular_function|	7	1.9	10.7	7	-0.7	4.08	1.9	10.3	0.007	0.9	3	735	0.00320877	FALSE
ENSMUSG00000025024	SMNDC1	survival motor neuron domain containing 1	nucleus|spliceosomal complex|cytoplasm|Cajal body|nuclear speck|intermediate filament cytoskeleton|	RNA splicing, via transesterification reactions|mRNA processing|apoptotic process|RNA splicing|	protein binding|poly(A) RNA binding|	10	-0.9	4.46	10	1.4	9.83	1.3	10.2	0.0071	0.4	2.5	736	0.00321313	FALSE
ENSMUSG00000032458	COPB2	coatomer protein complex, subunit beta 2 (beta prime)	cytosol|COPI vesicle coat|	intracellular protein transport|retrograde vesicle-mediated transport, Golgi to ER|intra-Golgi vesicle-mediated transport|COPI coating of Golgi vesicle|membrane organization|	structural molecule activity|	10	1.9	9.45	10	1.7	1.15	1.8	10.2	0.0071	1.3	3	737	0.0032175	FALSE
ENSMUSG00000034883	LRR1	leucine rich repeat protein 1	None	protein ubiquitination|	None	10	1.2	13.2	10	-1.7	4.07	1.2	10.2	0.0071	0.5	2	738	0.00322186	FALSE
ENSMUSG00000093941	GM4172	N/A	None	None	None	10	1.3	0.595	10	1.8	10.6	1.7	10.2	0.0071	0.9	2.8	739	0.00322623	FALSE
ENSMUSG00000025555	FARP1	FERM, RhoGEF (ARHGEF) and pleckstrin domain protein 1 (chondrocyte-derived)	cytoplasm|cytosol|cytoskeleton|cell junction|filopodium|dendrite|extrinsic component of cytoplasmic side of plasma membrane|dendritic spine|synapse|	synapse assembly|negative regulation of phosphatase activity|positive regulation of Rho GTPase activity|positive regulation of Rac GTPase activity|positive regulation of Rac GTPase activity|dendrite morphogenesis|	Rho guanyl-nucleotide exchange factor activity|cytoskeletal protein binding|Rac guanyl-nucleotide exchange factor activity|Rac GTPase binding|	10	-0.1	0.0618	10	-0.7	10.8	-0.7	10.2	0.0071	-1.3	-0.3	740	0.0032306	FALSE
ENSMUSG00000026866	KYNU	kynureninase	mitochondrion|cytosol|cytosol|	tryptophan catabolic process|tryptophan catabolic process|tryptophan catabolic process to kynurenine|tryptophan catabolic process to acetyl-CoA|quinolinate biosynthetic process|response to interferon-gamma|'de novo' NAD biosynthetic process from tryptophan|response to vitamin B6|cellular nitrogen compound metabolic process|anthranilate metabolic process|small molecule metabolic process|L-kynureni…	pyridoxal phosphate binding|kynureninase activity|kynureninase activity|kynureninase activity|protein homodimerization activity|	10	1	5.02	10	0.9	5.64	1	10.2	0.0071	0.3	1.6	741	0.00323496	FALSE
ENSMUSG00000060743	H3F3A	H3 histone, family 3A	None	None	None	10	-1.2	2.19	10	2.2	13.2	2.2	10.2	0.0071	1.2	4	742	0.00323933	FALSE
ENSMUSG00000093857	GM21645	predicted gene, 21645	None	None	None	10	-0.2	0.539	10	2	13.6	0.8	10.2	0.0071	0.4	3.3	743	0.00324369	FALSE
ENSMUSG00000096073	GM4220	N/A	None	None	None	10	1.3	0.595	10	1.8	10.6	1.7	10.2	0.0071	0.9	2.8	744	0.00324806	FALSE
ENSMUSG00000021385	IPPK	inositol 1,3,4,5,6-pentakisphosphate 2-kinase	intracellular|nucleoplasm|cytosol|	inositol phosphate metabolic process|small molecule metabolic process|inositol phosphorylation|	ATP binding|inositol pentakisphosphate 2-kinase activity|	10	1.9	8.45	8	1.2	3.67	1.7	10.2	0.0071	0.6	3.2	745	0.00325242	FALSE
ENSMUSG00000044957	PP2D1	protein phosphatase 2C-like domain containing 1	None	metabolic process|	catalytic activity|	10	1.5	9.98	10	-1.9	7.27	0.9	10.2	0.0071	-1.6	3	746	0.00325679	FALSE
ENSMUSG00000021120	PIGH	phosphatidylinositol glycan anchor biosynthesis, class H	glycosylphosphatidylinositol-N-acetylglucosaminyltransferase (GPI-GnT) complex|endoplasmic reticulum|endoplasmic reticulum membrane|	cellular protein modification process|C-terminal protein lipidation|GPI anchor biosynthetic process|preassembly of GPI anchor in ER membrane|post-translational protein modification|cellular protein metabolic process|	catalytic activity|phosphatidylinositol N-acetylglucosaminyltransferase activity|	10	-0.3	3.3	10	-0.7	8.39	-0.5	10.2	0.0071	-1.1	-0.2	747	0.00326115	FALSE
ENSMUSG00000058925	1700011I03RIK	RIKEN cDNA 1700011I03 gene	cellular_component|	biological_process|	molecular_function|	10	1.7	6.32	10	0.8	5.24	0.8	10.2	0.0071	0.3	2.1	748	0.00326552	FALSE
ENSMUSG00000095163	GM4179	N/A	None	None	None	10	1.3	0.595	10	1.8	10.6	1.7	10.2	0.0071	0.9	2.8	749	0.00326989	FALSE
ENSMUSG00000018168	IKZF3	IKAROS family zinc finger 3 (Aiolos)	nucleus|cytoplasm|plasma membrane|	transcription, DNA-templated|regulation of transcription from RNA polymerase II promoter|mesoderm development|regulation of B cell proliferation|B cell activation|regulation of apoptotic process|regulation of B cell differentiation|regulation of lymphocyte differentiation|	sequence-specific DNA binding transcription factor activity|protein binding|protein homodimerization activity|sequence-specific DNA binding|metal ion binding|protein heterodimerization activity|	9	1.3	5.32	8	0.9	5.85	1	10.2	0.0071	0.5	1.8	750	0.00327425	FALSE
ENSMUSG00000056350	KRTAP13-1	keratin associated protein 13-1	intermediate filament|	None	None	10	-0.7	1.32	10	-1.4	10.4	-1.3	10.1	0.0073	-2.4	-0.4	751	0.00327862	FALSE
ENSMUSG00000041236	VPS41	vacuolar protein sorting 41 homolog (S. cerevisiae)	lysosomal membrane|early endosome|late endosome|Golgi-associated vesicle|cytosol|microtubule|membrane|HOPS complex|	intracellular protein transport|biological_process|vesicle-mediated transport|Golgi vesicle transport|	molecular_function|protein binding|microtubule binding|zinc ion binding|	9	0.8	7.03	10	0.7	3.44	0.8	10.1	0.0073	0.3	1.6	752	0.00328298	FALSE
ENSMUSG00000047544	OLFR616	olfactory receptor 616	plasma membrane|membrane|integral component of membrane|	signal transduction|G-protein coupled receptor signaling pathway|sensory perception of smell|response to stimulus|detection of chemical stimulus involved in sensory perception of smell|	signal transducer activity|G-protein coupled receptor activity|olfactory receptor activity|	10	-2.2	2.88	10	-2.3	7.74	-2.3	10.1	0.0073	-4	-1.8	753	0.00328735	FALSE
ENSMUSG00000032783	TROAP	trophinin associated protein	cytoplasm|	cell adhesion|	protein binding|	10	1.3	4.12	10	1.5	6.52	1.3	10.1	0.0073	0.4	2.4	754	0.00329171	FALSE
ENSMUSG00000090762	VMN2R56	vomeronasal 2, receptor 56	cellular_component|plasma membrane|membrane|integral component of membrane|	signal transduction|G-protein coupled receptor signaling pathway|biological_process|	molecular_function|signal transducer activity|G-protein coupled receptor activity|	9	-1.7	11.2	8	1.1	8.16	0.9	10.1	0.0073	-2.5	2	755	0.00329608	FALSE
ENSMUSG00000036282	NAA30	N(alpha)-acetyltransferase 30, NatC catalytic subunit	cytoplasm|polysome|NatC complex|	metabolic process|metabolic process|	peptide alpha-N-acetyltransferase activity|protein binding|	10	-0.6	5.8	10	-1.2	5.84	-0.7	10.1	0.0073	-1.6	-0.3	756	0.00330044	FALSE
ENSMUSG00000050198	OLFR768	olfactory receptor 768	plasma membrane|membrane|integral component of membrane|	signal transduction|G-protein coupled receptor signaling pathway|sensory perception of smell|response to stimulus|detection of chemical stimulus involved in sensory perception of smell|	signal transducer activity|G-protein coupled receptor activity|olfactory receptor activity|	8	0.6	3.73	9	0.8	7	0.7	10.1	0.0073	0.3	1.4	757	0.00330481	FALSE
ENSMUSG00000061028	CLASRP	CLK4-associating serine/arginine rich protein	nucleus|	mRNA processing|RNA splicing|	None	10	-0.7	4.18	10	-1	6.62	-0.9	10.1	0.0073	-1.7	-0.3	758	0.00330918	FALSE
ENSMUSG00000021359	TFAP2A	transcription factor AP-2 alpha (activating enhancer binding protein 2 alpha)	nucleus|nucleus|cytoplasm|Golgi apparatus|centrosome|intracellular membrane-bounded organelle|	negative regulation of transcription from RNA polymerase II promoter|kidney development|outflow tract morphogenesis|keratinocyte development|optic vesicle morphogenesis|optic cup structural organization|transcription from RNA polymerase II promoter|sensory perception of sound|negative regulation of cell proliferation|embryonic pattern specification|embryonic body morphogenesis|positive regulation…	transcription regulatory region sequence-specific DNA binding|RNA polymerase II core promoter proximal region sequence-specific DNA binding|RNA polymerase II core promoter sequence-specific DNA binding|RNA polymerase II distal enhancer sequence-specific DNA binding|sequence-specific DNA binding RNA polymerase II transcription factor activity|RNA polymerase II core promoter proximal region sequenc…	10	2.4	7.54	10	0.7	8.27	0.5	10.1	0.0073	0.2	3.4	759	0.00331354	FALSE
ENSMUSG00000020525	PPM1D	protein phosphatase, Mg2+/Mn2+ dependent, 1D	nucleus|	G2/M transition of mitotic cell cycle|protein dephosphorylation|negative regulation of cell proliferation|response to radiation|response to bacterium|peptidyl-threonine dephosphorylation|	protein serine/threonine phosphatase activity|protein binding|metal ion binding|	10	0.6	4.56	10	0.8	6.46	0.7	10.1	0.0073	0.3	1.3	760	0.00331791	FALSE
ENSMUSG00000038218	GM9765	N/A	None	None	None	7	-1.2	5.45	7	-2.2	7.07	-2.1	10.1	0.0073	-3.8	-1	761	0.00332227	FALSE
ENSMUSG00000000804	USP32	ubiquitin specific peptidase 32	Golgi apparatus|membrane|	ubiquitin-dependent protein catabolic process|protein deubiquitination|	ubiquitin thiolesterase activity|ubiquitin-specific protease activity|calcium ion binding|	9	-0.5	3.42	9	-0.5	7.08	-0.5	10.1	0.0073	-1.3	-0.2	762	0.00332664	FALSE
ENSMUSG00000026313	HDAC4	histone deacetylase 4	histone deacetylase complex|nucleus|cytoplasm|cytosol|transcriptional repressor complex|Z disc|neuromuscular junction|A band|actomyosin|	negative regulation of transcription from RNA polymerase II promoter|negative regulation of transcription from RNA polymerase II promoter|skeletal system development|osteoblast development|chromatin remodeling|transcription, DNA-templated|inflammatory response|nervous system development|positive regulation of cell proliferation|negative regulation of cell proliferation|negative regulation of myot…	core promoter binding|transcription corepressor activity|histone deacetylase activity|protein binding|transcription factor binding|zinc ion binding|protein kinase binding|potassium ion binding|NAD-dependent histone deacetylase activity (H3-K14 specific)|protein deacetylase activity|activating transcription factor binding|histone deacetylase binding|sequence-specific DNA binding|transcription regu…	10	0.3	2.75	10	1.4	11.7	1.3	10.1	0.0073	0.4	2.4	763	0.00333101	FALSE
ENSMUSG00000042229	RABIF	RAB interacting factor	None	small GTPase mediated signal transduction|protein transport|positive regulation of GTPase activity|positive regulation of GTPase activity|positive regulation of GTPase activity|membrane fusion|	guanyl-nucleotide exchange factor activity|protein binding|zinc ion binding|	10	-0.9	9.03	10	-0.4	3.07	-0.6	10.1	0.0073	-1.4	-0.2	764	0.00333537	FALSE
ENSMUSG00000075467	DNLZ	DNL-type zinc finger	mitochondrion|	None	zinc ion binding|	10	2	1.73	9	1.9	8.8	2	10.1	0.0073	1.5	3.8	765	0.00333974	FALSE
ENSMUSG00000058239	USF2	upstream transcription factor 2, c-fos interacting	nucleus|	regulation of transcription from RNA polymerase II promoter by glucose|positive regulation of transcription from RNA polymerase II promoter by glucose|positive regulation of transcription from RNA polymerase II promoter by glucose|transcription, DNA-templated|transcription from RNA polymerase II promoter|lactation|late viral transcription|positive regulation of transcription from RNA polymerase I…	RNA polymerase II core promoter proximal region sequence-specific DNA binding|double-stranded DNA binding|sequence-specific DNA binding transcription factor activity|RNA polymerase II distal enhancer sequence-specific DNA binding transcription factor activity|protein binding|protein homodimerization activity|bHLH transcription factor binding|sequence-specific DNA binding|protein heterodimerizatio…	9	0	0	9	2	13.1	2	10.1	0.0073	0.5	3.5	766	0.0033441	FALSE
ENSMUSG00000032623	OAS1D	2'-5' oligoadenylate synthetase 1D	cytoplasm|	ovarian follicle development|ovulation from ovarian follicle|embryo development|negative regulation of transferase activity|	double-stranded RNA binding|enzyme inhibitor activity|protein binding|	10	-2.1	9.53	10	-0.7	6.15	-2	10	0.0075	-4	-1.2	767	0.00334847	FALSE
ENSMUSG00000020492	SKA2	spindle and kinetochore associated complex subunit 2	condensed chromosome outer kinetochore|cytoplasm|cytosol|spindle microtubule|	mitotic cell cycle|chromosome segregation|mitotic nuclear division|regulation of microtubule polymerization or depolymerization|cell division|	protein binding|microtubule binding|	7	0.8	3.96	6	0.7	6.42	0.7	9.99	0.0075	0.3	1.6	768	0.00335283	FALSE
ENSMUSG00000071613	GM10340	predicted gene 10340	cellular_component|	biological_process|	molecular_function|	9	-1.3	9.77	8	1.6	8.61	-2	10	0.0075	-4	1.5	769	0.0033572	FALSE
ENSMUSG00000027951	ADAR	adenosine deaminase, RNA-specific	nucleus|nucleus|nucleoplasm|nucleolus|cytoplasm|cytoplasm|membrane|supraspliceosomal complex|	adenosine to inosine editing|adenosine to inosine editing|adenosine to inosine editing|mRNA processing|protein import into nucleus|protein export from nucleus|response to virus|gene expression|base conversion or substitution editing|mRNA modification|cytokine-mediated signaling pathway|gene silencing by RNA|response to interferon-alpha|negative regulation of apoptotic process|negative regulation …	DNA binding|double-stranded RNA adenosine deaminase activity|double-stranded RNA adenosine deaminase activity|protein binding|poly(A) RNA binding|metal ion binding|	10	0.9	4.96	10	1.4	6.2	1	9.99	0.0075	0.3	2.4	770	0.00336156	FALSE
ENSMUSG00000028861	MRPS15	mitochondrial ribosomal protein S15	mitochondrion|mitochondrial small ribosomal subunit|nuclear membrane|	translation|	structural constituent of ribosome|poly(A) RNA binding|	10	0.8	6.56	10	0.5	4.42	0.6	9.99	0.0075	0.2	1.2	771	0.00336593	FALSE
ENSMUSG00000037795	N4BP2	NEDD4 binding protein 2	cytosol|	phosphorylation|nucleic acid phosphodiester bond hydrolysis|	endonuclease activity|protein binding|ATP binding|ATP-dependent polydeoxyribonucleotide 5'-hydroxyl-kinase activity|	10	0.5	4.57	10	0.6	5.98	0.5	10	0.0075	0.2	1	772	0.0033703	FALSE
ENSMUSG00000078674	MUP18	major urinary protein 18	cellular_component|	biological_process|	molecular_function|	10	1.7	2.52	9	-1.1	10.8	-0.9	10	0.0075	-2	-0.2	773	0.00337466	FALSE
ENSMUSG00000068040	TM9SF4	transmembrane 9 superfamily protein member 4	integral component of membrane|	None	None	9	2.1	10.8	9	1.4	0.516	2.1	10	0.0075	1	3.7	774	0.00337903	FALSE
ENSMUSG00000042845	WFDC12	WAP four-disulfide core domain 12	extracellular region|	negative regulation of endopeptidase activity|negative regulation of endopeptidase activity|defense response to bacterium|	serine-type endopeptidase inhibitor activity|	10	1	6.89	10	0.6	4.62	0.9	10	0.0075	0.3	1.7	775	0.00338339	FALSE
ENSMUSG00000025586	CPEB1	cytoplasmic polyadenylation element binding protein 1	cytoplasmic mRNA processing body|nucleus|cytoplasm|postsynaptic density|cell junction|dendrite|postsynaptic membrane|	mRNA processing|cellular response to insulin stimulus|cellular response to amino acid stimulus|cellular response to hypoxia|negative regulation of cytoplasmic translation|	nucleotide binding|translation repressor activity, nucleic acid binding|mRNA 3'-UTR AU-rich region binding|metal ion binding|	10	-0.8	8.93	10	-2.3	6.03	-1	10	0.0075	-3.3	-0.5	776	0.00338776	FALSE
ENSMUSG00000026750	PSMB7	proteasome (prosome, macropain) subunit, beta type, 7	proteasome complex|nucleus|nucleoplasm|cytosol|proteasome core complex|microtubule cytoskeleton|extracellular vesicular exosome|	G1/S transition of mitotic cell cycle|protein polyubiquitination|mitotic cell cycle|antigen processing and presentation of peptide antigen via MHC class I|antigen processing and presentation of exogenous peptide antigen via MHC class I, TAP-dependent|regulation of cellular amino acid metabolic process|apoptotic process|DNA damage response, signal transduction by p53 class mediator resulting in ce…	threonine-type endopeptidase activity|protein binding|	9	-2.2	5.57	9	-1.2	7.95	-2.1	10	0.0075	-3.8	-0.7	777	0.00339212	FALSE
ENSMUSG00000066406	AKAP13	A kinase (PRKA) anchor protein 13	nucleus|cytoplasm|cytosol|membrane|perinuclear region of cytoplasm|	protein phosphorylation|protein phosphorylation|small GTPase mediated signal transduction|regulation of cardiac muscle hypertrophy|positive regulation of Rho GTPase activity|positive regulation of apoptotic process|regulation of protein kinase activity|neurotrophin TRK receptor signaling pathway|regulation of small GTPase mediated signal transduction|nuclear export|apoptotic signaling pathway|reg…	cAMP-dependent protein kinase activity|signal transducer activity|Rho guanyl-nucleotide exchange factor activity|protein binding|Rho GTPase binding|protein complex scaffold|metal ion binding|protein kinase A binding|	10	1	7.89	10	0.5	4.14	0.7	10	0.0075	0.3	1.5	778	0.00339649	FALSE
ENSMUSG00000058587	TMOD3	tropomodulin 3 (ubiquitous)	striated muscle thin filament|	None	actin binding|tropomyosin binding|	10	1.4	7.3	10	1.2	3.34	1.3	10	0.0075	0.6	2.8	779	0.00340086	FALSE
ENSMUSG00000063277	GM10128	alpha-takusan pseudogene	None	None	None	9	-1.3	9.77	8	1.6	8.61	-2	10	0.0075	-4	1.5	780	0.00340522	FALSE
ENSMUSG00000094620	GM5167	predicted gene 5167	cellular_component|	biological_process|	molecular_function|	10	1.2	3.52	10	0.9	7.21	1	10	0.0075	0.4	1.7	781	0.00340959	FALSE
ENSMUSG00000025817	NUDT5	nudix (nucleoside diphosphate linked moiety X)-type motif 5	intracellular|nucleus|cytosol|extracellular vesicular exosome|	nucleotide metabolic process|ribonucleoside diphosphate catabolic process|D-ribose catabolic process|nucleobase-containing small molecule catabolic process|small molecule metabolic process|nucleobase-containing small molecule metabolic process|	magnesium ion binding|nucleoside-diphosphatase activity|ADP-sugar diphosphatase activity|snoRNA binding|ADP-ribose diphosphatase activity|	10	2.5	12.2	10	-0.8	10.6	2.5	9.99	0.0075	-0.9	5	782	0.00341395	FALSE
ENSMUSG00000049299	TRAPPC1	trafficking protein particle complex 1	endoplasmic reticulum|Golgi apparatus|cis-Golgi network|TRAPP complex|	ER to Golgi vesicle-mediated transport|	None	10	0.8	6.62	8	-1.3	12	-1.3	9.98	0.0076	-2	0.5	783	0.00341832	FALSE
ENSMUSG00000040483	XAF1	XIAP associated factor 1	nucleus|mitochondrion|cytosol|	apoptotic process|cytokine-mediated signaling pathway|negative regulation of protein complex assembly|response to interferon-beta|type I interferon signaling pathway|	zinc ion binding|	10	-0.6	6.98	10	-0.4	3.86	-0.5	9.98	0.0076	-1.3	-0.2	784	0.00342268	FALSE
ENSMUSG00000066148	PRPF4	pre-mRNA processing factor 4	nucleus|nucleoplasm|spliceosomal complex|spliceosomal complex|Cajal body|nuclear speck|U4/U6 snRNP|	RNA splicing, via transesterification reactions|mRNA splicing, via spliceosome|mRNA splicing, via spliceosome|RNA processing|RNA splicing|gene expression|	protein binding|	10	2	6.65	10	1.1	6.94	1.9	9.95	0.0077	0.8	3.3	785	0.00342705	FALSE
ENSMUSG00000006390	ELOVL1	ELOVL fatty acid elongase 1	endoplasmic reticulum|endoplasmic reticulum membrane|membrane|integral component of endoplasmic reticulum membrane|	fatty acid elongation, saturated fatty acid|triglyceride biosynthetic process|sphingolipid biosynthetic process|fatty acid elongation, monounsaturated fatty acid|long-chain fatty-acyl-CoA biosynthetic process|very long-chain fatty acid biosynthetic process|cellular lipid metabolic process|small molecule metabolic process|	protein binding|fatty acid elongase activity|	9	-1.1	5.59	9	-0.6	5.66	-0.7	9.94	0.0077	-1.6	-0.3	786	0.00343142	FALSE
ENSMUSG00000028527	AK4	adenylate kinase 4	mitochondrion|mitochondrial matrix|extracellular vesicular exosome|	liver development|nucleoside diphosphate phosphorylation|ADP biosynthetic process|brain development|nucleoside triphosphate biosynthetic process|response to drug|AMP metabolic process|ATP metabolic process|GTP metabolic process|	adenylate kinase activity|nucleoside diphosphate kinase activity|ATP binding|GTP binding|nucleoside triphosphate adenylate kinase activity|	10	-1.1	10.9	10	0.3	1.12	-1.1	9.97	0.0077	-1.9	-0.6	787	0.00343578	FALSE
ENSMUSG00000060126	TPT1	tumor protein, translationally-controlled 1	extracellular space|nucleus|nucleoplasm|cytoplasm|cytoplasm|multivesicular body|tubulin complex|	calcium ion transport|cellular calcium ion homeostasis|response to virus|stem cell maintenance|regulation of apoptotic process|negative regulation of apoptotic process|negative regulation of intrinsic apoptotic signaling pathway in response to DNA damage|negative regulation of ectoderm development|	calcium ion binding|protein binding|transcription factor binding|poly(A) RNA binding|	10	-1.3	11.1	10	0.9	5.82	-1.2	9.92	0.0077	-2.8	-0.3	788	0.00344015	FALSE
ENSMUSG00000044763	TRMT10C	tRNA methyltransferase 10 homolog C (S. cerevisiae)	nucleus|mitochondrion|mitochondrial nucleoid|	mitochondrial RNA 5'-end processing|tRNA processing|methylation|	protein binding|methyltransferase activity|poly(A) RNA binding|	10	-0.4	3.09	10	0.9	11	0.7	9.97	0.0077	0.3	1.7	789	0.00344451	FALSE
ENSMUSG00000017221	PSMD3	proteasome (prosome, macropain) 26S subunit, non-ATPase, 3	proteasome complex|nucleus|nucleoplasm|cytoplasm|cytosol|membrane|proteasome accessory complex|extracellular vesicular exosome|	G1/S transition of mitotic cell cycle|protein polyubiquitination|mitotic cell cycle|antigen processing and presentation of peptide antigen via MHC class I|antigen processing and presentation of exogenous peptide antigen via MHC class I, TAP-dependent|regulation of cellular amino acid metabolic process|apoptotic process|DNA damage response, signal transduction by p53 class mediator resulting in ce…	enzyme regulator activity|	9	1.7	5.34	9	1.6	5.03	1.7	9.9	0.0077	0.5	2.7	790	0.00344888	FALSE
ENSMUSG00000096463	GM21750	N/A	None	None	None	10	0.8	6.96	10	0.4	4.44	0.7	9.94	0.0077	-0.9	2	791	0.00345324	FALSE
ENSMUSG00000061208	VMN1R8	vomeronasal 1 receptor 8	integral component of plasma membrane|	G-protein coupled receptor signaling pathway|response to pheromone|	pheromone binding|pheromone receptor activity|	10	2.4	10.2	10	0.7	2.52	0.5	9.96	0.0077	-0.9	4	792	0.00345761	FALSE
ENSMUSG00000096385	GM11168	N/A	None	None	None	5	-0.9	10.6	5	1.5	11.8	1.4	9.97	0.0077	-1.4	3	793	0.00346197	FALSE
ENSMUSG00000021898	ASB14	ankyrin repeat and SOCS box containing 14	None	protein ubiquitination|intracellular signal transduction|	None	10	-1.2	10.8	10	-0.6	0.97	-1.1	9.94	0.0077	-1.9	-0.5	794	0.00346634	FALSE
ENSMUSG00000078719	MSMP	microseminoprotein, prostate associated	extracellular space|cytoplasm|	biological_process|	molecular_function|	10	0.4	2.35	10	0.6	8.2	0.5	9.95	0.0077	0.2	1.2	795	0.00347071	FALSE
ENSMUSG00000002949	TIMM44	translocase of inner mitochondrial membrane 44 homolog (yeast)	mitochondrion|mitochondrial inner membrane|mitochondrial matrix|	protein targeting to mitochondrion|cellular protein metabolic process|protein transmembrane transport|	protein binding|ATP binding|P-P-bond-hydrolysis-driven protein transmembrane transporter activity|	10	-0.7	12.4	9	0.7	8.1	-0.7	9.96	0.0077	-2	0.8	796	0.00347507	FALSE
ENSMUSG00000095024	GM5458	predicted gene 5458	cellular_component|	biological_process|	molecular_function|	10	-0.8	9.82	10	-2.1	4.07	-0.9	9.9	0.0077	-3	-0.3	797	0.00347944	FALSE
ENSMUSG00000033940	BRK1	BRICK1, SCAR/WAVE actin-nucleating complex subunit	cytosol|cytoskeleton|lamellipodium|SCAR complex|extracellular vesicular exosome|	in utero embryonic development|positive regulation of cell proliferation|positive regulation of lamellipodium assembly|Rac protein signal transduction|actin cytoskeleton organization|Fc-gamma receptor signaling pathway involved in phagocytosis|innate immune response|cell motility|protein homotrimerization|positive regulation of Arp2/3 complex-mediated actin nucleation|	protein complex binding|Rac GTPase binding|	10	-2	3.04	10	-0.7	10.1	-0.7	9.93	0.0077	-2.4	-0.2	798	0.0034838	FALSE
ENSMUSG00000028729	EBNA1BP2	EBNA1 binding protein 2	nucleus|nucleolus|membrane|	ribosome biogenesis|	poly(A) RNA binding|	8	1.6	7.82	9	1.6	2.48	1.6	9.97	0.0077	0.6	2.8	799	0.00348817	FALSE
ENSMUSG00000025735	RHBDL1	rhomboid, veinlet-like 1 (Drosophila)	integral component of plasma membrane|membrane|	proteolysis|signal transduction|	serine-type endopeptidase activity|calcium ion binding|	8	-1.9	3.16	9	0.9	10	0.9	9.91	0.0077	0.5	2	800	0.00349254	FALSE
ENSMUSG00000076439	MOG	myelin oligodendrocyte glycoprotein	plasma membrane|integral component of membrane|	cell adhesion|central nervous system development|positive regulation of MyD88-dependent toll-like receptor signaling pathway|	None	10	0.6	5.98	10	1.1	5.76	0.9	9.92	0.0077	0.3	1.6	801	0.0034969	FALSE
ENSMUSG00000039183	NUBP2	nucleotide binding protein 2	nucleus|cytoplasm|spindle pole centrosome|	iron-sulfur cluster assembly|small molecule metabolic process|	nucleotide binding|protein binding|ATP binding|metal ion binding|4 iron, 4 sulfur cluster binding|	9	1.4	6.24	8	1.2	4.12	1.2	9.91	0.0077	0.6	2	802	0.00350127	FALSE
ENSMUSG00000035371	SSX9	synovial sarcoma, X breakpoint 9	nucleus|	transcription, DNA-templated|regulation of transcription, DNA-templated|	nucleic acid binding|	10	-1.7	9.79	10	-0.8	2.92	-1.4	9.91	0.0077	-2.7	-0.6	803	0.00350563	FALSE
ENSMUSG00000047193	DYNC2H1	dynein, cytoplasmic 2, heavy chain 1	Golgi apparatus|cytosol|microtubule|plasma membrane|dynein complex|motile primary cilium|apical part of cell|extracellular vesicular exosome|	ATP catabolic process|microtubule-based movement|Golgi organization|determination of left/right symmetry|asymmetric protein localization|dorsal/ventral pattern formation|protein processing|antigen processing and presentation of exogenous peptide antigen via MHC class II|spinal cord motor neuron differentiation|embryonic limb morphogenesis|forebrain development|cilium assembly|	motor activity|microtubule motor activity|ATP binding|ATPase activity|	10	1	6.31	10	1.1	3.95	1.1	9.86	0.0078	0.5	1.9	804	0.00351	FALSE
ENSMUSG00000051313	OLFR1262	olfactory receptor 1262	plasma membrane|membrane|integral component of membrane|	signal transduction|G-protein coupled receptor signaling pathway|sensory perception of smell|response to stimulus|detection of chemical stimulus involved in sensory perception of smell|	signal transducer activity|G-protein coupled receptor activity|olfactory receptor activity|	10	0.5	3.82	10	1.2	7.1	1.1	9.89	0.0078	0.4	1.8	805	0.00351436	FALSE
ENSMUSG00000005233	SPC25	SPC25, NDC80 kinetochore complex component	condensed chromosome kinetochore|nucleus|cytosol|Ndc80 complex|	mitotic cell cycle|mitotic spindle organization|chromosome segregation|mitotic nuclear division|	protein binding|	10	1.5	9.08	10	0.6	5.25	1.4	9.89	0.0078	0.3	2.3	806	0.00351873	FALSE
ENSMUSG00000029062	CDK11B	cyclin-dependent kinase 11B	nucleus|cytoplasm|	regulation of cell growth|regulation of transcription, DNA-templated|protein phosphorylation|apoptotic process|mitotic nuclear division|cell proliferation|regulation of mRNA processing|regulation of cell cycle|	protein kinase activity|protein serine/threonine kinase activity|cyclin-dependent protein serine/threonine kinase activity|protein binding|ATP binding|poly(A) RNA binding|	9	-1.1	12.3	9	0.6	4.36	-1.1	9.87	0.0078	-2	-0.5	807	0.00352309	FALSE
ENSMUSG00000050763	OLFR1395	olfactory receptor 1395	plasma membrane|membrane|integral component of membrane|	signal transduction|G-protein coupled receptor signaling pathway|sensory perception of smell|response to stimulus|detection of chemical stimulus involved in sensory perception of smell|	signal transducer activity|G-protein coupled receptor activity|olfactory receptor activity|	9	-0.7	8.31	9	-1.5	2.73	-1.3	9.85	0.0078	-2.2	-0.3	808	0.00352746	FALSE
ENSMUSG00000075194	OLFR1049	olfactory receptor 1049	plasma membrane|membrane|integral component of membrane|	signal transduction|G-protein coupled receptor signaling pathway|sensory perception of smell|response to stimulus|detection of chemical stimulus involved in sensory perception of smell|	signal transducer activity|G-protein coupled receptor activity|olfactory receptor activity|	10	1.2	3.16	10	2.6	10.1	2.6	9.86	0.0078	0.7	4.5	809	0.00353183	FALSE
ENSMUSG00000022101	FGF17	fibroblast growth factor 17	extracellular region|extracellular region|extracellular space|	signal transduction|epidermal growth factor receptor signaling pathway|cell-cell signaling|nervous system development|positive regulation of cell proliferation|insulin receptor signaling pathway|fibroblast growth factor receptor signaling pathway|Fc-epsilon receptor signaling pathway|innate immune response|neurotrophin TRK receptor signaling pathway|phosphatidylinositol-mediated signaling|	type 1 fibroblast growth factor receptor binding|type 2 fibroblast growth factor receptor binding|growth factor activity|	9	-2.7	7.65	9	1.4	5.29	1.2	9.87	0.0078	-3.6	3	810	0.00353619	FALSE
ENSMUSG00000079639	RHOX4A	reproductive homeobox 4A	cellular_component|	biological_process|	None	10	0.8	6.68	10	0.4	3.94	0.8	9.88	0.0078	0.3	1.6	811	0.00354056	FALSE
ENSMUSG00000010601	APOL7A	apolipoprotein L 7a	cellular_component|	None	None	9	1	10.7	9	-1.6	1.87	0.9	9.87	0.0078	0.4	1.8	812	0.00354492	FALSE
ENSMUSG00000094945	GM21098	N/A	None	None	None	10	0.8	6.68	10	0.4	3.94	0.8	9.88	0.0078	0.3	1.6	813	0.00354929	FALSE
ENSMUSG00000058186	GM13242	predicted gene 13242	cellular_component|	hematopoietic progenitor cell differentiation|regulation of transcription, DNA-templated|	sequence-specific DNA binding transcription factor activity|metal ion binding|	10	0.4	5.59	10	0.6	4.94	0.5	9.84	0.0079	0.2	1	814	0.00355365	FALSE
ENSMUSG00000031245	HMGN5	high mobility group nucleosome binding domain 5	chromatin|nucleus|nucleus|nucleoplasm|nucleolus|intracellular membrane-bounded organelle|	transcription, DNA-templated|regulation of transcription, DNA-templated|regulation of transcription from RNA polymerase II promoter|chromatin modification|positive regulation of transcription, DNA-templated|	chromatin binding|nucleosomal DNA binding|poly(A) RNA binding|	10	1.9	8.46	10	0.7	2.82	0.8	9.82	0.0079	0.3	2.7	815	0.00355802	FALSE
ENSMUSG00000029221	SLC30A9	solute carrier family 30 (zinc transporter), member 9	nucleus|cytoskeleton|integral component of membrane|	nucleotide-excision repair|transcription, DNA-templated|zinc ion transport|positive regulation of transcription from RNA polymerase II promoter|transmembrane transport|	chromatin binding|sequence-specific DNA binding transcription factor activity|cation transmembrane transporter activity|ligand-dependent nuclear receptor binding|ligand-dependent nuclear receptor transcription coactivator activity|	10	-0.8	6.19	10	-1.2	4.11	-0.8	9.84	0.0079	-1.6	-0.3	816	0.00356238	FALSE
ENSMUSG00000034761	MAP4K5	mitogen-activated protein kinase kinase kinase kinase 5	cytoplasm|plasma membrane|	protein phosphorylation|activation of JUN kinase activity|intracellular signal transduction|	protein kinase activity|protein serine/threonine kinase activity|small GTPase regulator activity|protein binding|ATP binding|	10	-1.2	4.13	10	-0.6	6.92	-0.7	9.82	0.0079	-1.5	-0.3	817	0.00356675	FALSE
ENSMUSG00000027014	CWC22	CWC22 spliceosome-associated protein	nucleus|spliceosomal complex|cytoplasm|nuclear speck|catalytic step 2 spliceosome|	mRNA splicing, via spliceosome|regulation of mRNA splicing, via spliceosome|	RNA binding|protein binding|	10	-0.8	3.24	10	1.1	12.6	1.1	9.82	0.0079	0.4	1.9	818	0.00357112	FALSE
ENSMUSG00000062438	ADAM1B	ADAM metallopeptidase domain 1B, pseudogene	None	None	None	10	-0.9	11.6	10	-0.2	0.596	-0.9	9.83	0.0079	-1.7	-0.4	819	0.00357548	FALSE
ENSMUSG00000075167	OLFR1101	olfactory receptor 1101	plasma membrane|membrane|integral component of membrane|	signal transduction|G-protein coupled receptor signaling pathway|sensory perception of smell|response to stimulus|detection of chemical stimulus involved in sensory perception of smell|	signal transducer activity|G-protein coupled receptor activity|olfactory receptor activity|	10	1	9.39	10	0.7	1.45	0.9	9.84	0.0079	0.4	1.8	820	0.00357985	FALSE
ENSMUSG00000030869	NDUFAB1	NADH dehydrogenase (ubiquinone) 1, alpha/beta subcomplex, 1, 8kDa	mitochondrial inner membrane|mitochondrial respiratory chain complex I|mitochondrial respiratory chain complex I|mitochondrial respiratory chain complex I|mitochondrial matrix|mitochondrial membrane|mitochondrial membrane|	mitochondrial electron transport, NADH to ubiquinone|fatty acid biosynthetic process|protein lipoylation|respiratory electron transport chain|cellular metabolic process|small molecule metabolic process|	ACP phosphopantetheine attachment site binding involved in fatty acid biosynthetic process|fatty acid binding|calcium ion binding|NADH dehydrogenase (ubiquinone) activity|	9	-1	4.94	10	-1.2	5.38	-1.1	9.84	0.0079	-1.9	-0.4	821	0.00358421	FALSE
ENSMUSG00000038975	RABGGTB	Rab geranylgeranyltransferase, beta subunit	Rab-protein geranylgeranyltransferase complex|	cellular protein modification process|visual perception|protein geranylgeranylation|	Rab geranylgeranyltransferase activity|protein binding|zinc ion binding|Rab GTPase binding|	9	0.7	5.37	8	0.7	4.83	0.7	9.83	0.0079	0.3	1.4	822	0.00358858	FALSE
ENSMUSG00000020929	EFTUD2	elongation factor Tu GTP binding domain containing 2	nucleus|nucleoplasm|spliceosomal complex|cytoplasm|Cajal body|membrane|nuclear speck|catalytic step 2 spliceosome|	mRNA splicing, via spliceosome|mRNA splicing, via spliceosome|GTP catabolic process|GTP catabolic process|mRNA processing|RNA splicing|gene expression|	GTPase activity|protein binding|GTP binding|poly(A) RNA binding|	10	1.6	5.49	10	1.8	4.92	1.7	9.83	0.0079	0.5	2.7	823	0.00359295	FALSE
ENSMUSG00000053347	ZFP943	zinc finger prtoein 943	cellular_component|	biological_process|	molecular_function|metal ion binding|	8	2.5	13.1	8	-0.5	3.61	2.5	9.81	0.008	1.6	5	824	0.00359731	FALSE
ENSMUSG00000039361	PICALM	phosphatidylinositol binding clathrin assembly protein	nucleus|Golgi apparatus|coated pit|coated pit|membrane|AP-2 adaptor complex|clathrin coat of coated pit|vesicle|presynaptic membrane|neuronal cell body|intracellular membrane-bounded organelle|postsynaptic membrane|perinuclear region of cytoplasm|neurofibrillary tangle|	protein complex assembly|receptor-mediated endocytosis|receptor-mediated endocytosis|axonogenesis|cell proliferation|negative regulation of gene expression|synaptic vesicle maturation|vesicle-mediated transport|endosomal transport|hemopoiesis|regulation of endocytosis|receptor internalization|regulation of protein localization|cargo loading into vesicle|positive regulation of transcription, DNA-t…	protein binding|1-phosphatidylinositol binding|clathrin binding|clathrin binding|clathrin binding|clathrin heavy chain binding|clathrin adaptor activity|	9	-1.8	8.59	9	-1.1	3.08	-1.6	9.81	0.008	-2.6	-0.5	825	0.00360168	FALSE
ENSMUSG00000041000	TRIM62	tripartite motif containing 62	cytoplasm|	protein ubiquitination|negative regulation of viral transcription|positive regulation of I-kappaB kinase/NF-kappaB signaling|innate immune response|regulation of viral entry into host cell|positive regulation of sequence-specific DNA binding transcription factor activity|positive regulation of NF-kappaB transcription factor activity|regulation of viral release from host cell|	zinc ion binding|ligase activity|	10	0.7	7.7	10	1.5	4.95	0.8	9.64	0.0081	0.3	2	826	0.00360604	FALSE
ENSMUSG00000036500	AKP3	alkaline phosphatase 3, intestine, not Mn requiring	external side of plasma membrane|	phosphorus metabolic process|dephosphorylation|neural tube development|neurogenesis|multicellular organism growth|post-anal tail morphogenesis|	magnesium ion binding|protease binding|alkaline phosphatase activity|zinc ion binding|hydrolase activity|	10	-1.5	9.72	10	0.6	2.69	-1.7	9.65	0.0081	-3	-1.2	827	0.00361041	FALSE
ENSMUSG00000030101	SUMF1	sulfatase modifying factor 1	endoplasmic reticulum lumen|	sphingolipid metabolic process|glycosphingolipid metabolic process|post-translational protein modification|cellular protein metabolic process|small molecule metabolic process|oxidation-reduction process|	oxidoreductase activity|protein homodimerization activity|metal ion binding|	10	-0.5	4.17	10	-0.7	6.5	-0.6	9.77	0.0081	-1.2	-0.2	828	0.00361477	FALSE
ENSMUSG00000029678	HYAL5	hyaluronoglucosaminidase 5	acrosomal vesicle|plasma membrane|external side of plasma membrane|	penetration of zona pellucida|metabolic process|	hyalurononglucosaminidase activity|hydrolase activity|hydrolase activity, acting on glycosyl bonds|	10	-0.6	3.18	10	-0.6	6.93	-0.6	9.77	0.0081	-1.1	-0.2	829	0.00361914	FALSE
ENSMUSG00000040599	MIS12	MIS12 kinetochore complex component	MIS12/MIND type complex|nucleus|cytosol|	mitotic cell cycle|chromosome segregation|mitotic nuclear division|kinetochore assembly|	protein binding|	10	1.9	9.37	10	-1.7	4.85	1.9	9.64	0.0081	0.5	3.7	830	0.0036235	FALSE
ENSMUSG00000024789	JAK2	Janus kinase 2	nucleus|cytoplasm|cytosol|cytoskeleton|caveola|nuclear matrix|endosome lumen|membrane raft|	activation of MAPKK activity|protein phosphorylation|apoptotic process|activation of cysteine-type endopeptidase activity involved in apoptotic process|cellular component movement|signal transduction|enzyme linked receptor protein signaling pathway|G-protein coupled receptor signaling pathway|positive regulation of cytosolic calcium ion concentration|JAK-STAT cascade|tyrosine phosphorylation of S…	protein kinase activity|protein tyrosine kinase activity|protein tyrosine kinase activity|protein tyrosine kinase activity|non-membrane spanning protein tyrosine kinase activity|receptor binding|growth hormone receptor binding|interleukin-12 receptor binding|protein binding|ATP binding|protein C-terminus binding|protein kinase binding|heme binding|type 1 angiotensin receptor binding|acetylcholine…	10	-1.7	5.22	10	-1	6.58	-1.1	9.71	0.0081	-2.3	-0.3	831	0.00362787	FALSE
ENSMUSG00000043569	4930412D23RIK	RIKEN cDNA 4930412D23 gene	cellular_component|	biological_process|	molecular_function|	9	0.4	3.2	10	1.1	9.52	0.6	9.76	0.0081	0.3	1.6	832	0.00363224	FALSE
ENSMUSG00000020708	PSMC5	proteasome (prosome, macropain) 26S subunit, ATPase, 5	proteasome complex|nucleus|nucleoplasm|cytoplasm|cytosol|membrane|inclusion body|proteasome accessory complex|cytoplasmic vesicle|nuclear proteasome complex|cytosolic proteasome complex|extracellular vesicular exosome|blood microparticle|	G1/S transition of mitotic cell cycle|protein polyubiquitination|mitotic cell cycle|antigen processing and presentation of peptide antigen via MHC class I|antigen processing and presentation of exogenous peptide antigen via MHC class I, TAP-dependent|ATP catabolic process|transcription from RNA polymerase II promoter|regulation of cellular amino acid metabolic process|apoptotic process|DNA damage…	transcription cofactor activity|protein binding|ATP binding|transcription factor binding|ATPase activity|ATPase activity|TBP-class protein binding|thyrotropin-releasing hormone receptor binding|	10	0.6	5	10	1.1	5.52	1	9.72	0.0081	0.3	1.7	833	0.0036366	FALSE
ENSMUSG00000040383	AQR	aquarius intron-binding spliceosomal factor	nucleus|membrane|catalytic step 2 spliceosome|	mRNA splicing, via spliceosome|	protein binding|poly(A) RNA binding|	10	1.4	2.39	10	1.1	8.36	1.2	9.77	0.0081	0.5	2.9	834	0.00364097	FALSE
ENSMUSG00000029617	CCZ1	CCZ1 vacuolar protein trafficking and biogenesis associated homolog (S. cerevisiae)	lysosomal membrane|	None	None	10	-0.8	5.14	10	-1.6	8.11	-1.5	9.73	0.0081	-3	0.5	835	0.00364533	FALSE
ENSMUSG00000055041	COMMD5	COMM domain containing 5	nucleus|	None	protein binding|	10	-1.6	12.1	10	1.4	2.63	-1.5	9.69	0.0081	-2.7	-0.5	836	0.0036497	FALSE
ENSMUSG00000028868	WASF2	WAS protein family, member 2	ruffle|intracellular|early endosome|cytosol|actin cytoskeleton|lamellipodium|SCAR complex|extracellular vesicular exosome|	angiogenesis|ameboidal cell migration|adenylate cyclase-modulating G-protein coupled receptor signaling pathway|positive regulation of lamellipodium assembly|Rac protein signal transduction|lamellipodium assembly|actin cytoskeleton organization|actin filament-based movement|megakaryocyte development|Fc-gamma receptor signaling pathway involved in phagocytosis|innate immune response|negative regul…	actin binding|protein binding|protein complex binding|protein complex binding|	10	-0.7	5.87	10	-0.5	4.33	-0.6	9.67	0.0081	-1.4	-0.3	837	0.00365406	FALSE
ENSMUSG00000031311	NONO	non-POU domain containing, octamer-binding	nucleus|nucleus|membrane|nuclear matrix|nuclear speck|paraspeckles|	DNA repair|DNA recombination|transcription, DNA-templated|mRNA processing|circadian rhythm|RNA splicing|regulation of circadian rhythm|negative regulation of transcription, DNA-templated|	nucleotide binding|core promoter binding|protein binding|identical protein binding|poly(A) RNA binding|	10	2.1	5.63	10	1.7	5.18	2	9.71	0.0081	0.9	3.7	838	0.00365843	FALSE
ENSMUSG00000085601	GM4969	predicted gene 4969	cellular_component|	biological_process|	molecular_function|	9	-1.1	7.55	9	2.6	5.94	-1.2	9.72	0.0081	-3	3.6	839	0.0036628	FALSE
ENSMUSG00000043154	PPP2R3A	protein phosphatase 2, regulatory subunit B'', alpha	protein phosphatase type 2A complex|protein phosphatase type 2A complex|protein phosphatase type 2A complex|	eye photoreceptor cell differentiation|protein dephosphorylation|somatic muscle development|positive regulation of protein catabolic process|regulation of catalytic activity|somite development|negative regulation of canonical Wnt signaling pathway|Wnt signaling pathway involved in somitogenesis|regulation of cell motility involved in somitogenic axis elongation|positive regulation of canonical Wn…	calcium ion binding|protein binding|protein phosphatase type 2A regulator activity|	10	1.6	8.72	10	1.3	1.64	1.5	9.74	0.0081	1	2.9	840	0.00366716	FALSE
ENSMUSG00000025892	GRIA4	glutamate receptor, ionotropic, AMPA 4	plasma membrane|cell junction|dendrite|endocytic vesicle membrane|alpha-amino-3-hydroxy-5-methyl-4-isoxazolepropionic acid selective glutamate receptor complex|alpha-amino-3-hydroxy-5-methyl-4-isoxazolepropionic acid selective glutamate receptor complex|postsynaptic membrane|	transport|glutamate receptor signaling pathway|synaptic transmission|ion transmembrane transport|ion transmembrane transport|ionotropic glutamate receptor signaling pathway|ionotropic glutamate receptor signaling pathway|ionotropic glutamate receptor signaling pathway|synaptic transmission, glutamatergic|	ionotropic glutamate receptor activity|alpha-amino-3-hydroxy-5-methyl-4-isoxazole propionate selective glutamate receptor activity|extracellular-glutamate-gated ion channel activity|	10	-0.6	3.18	10	-0.7	6.89	-0.7	9.66	0.0081	-1.4	-0.3	841	0.00367153	FALSE
ENSMUSG00000021719	RGS7BP	regulator of G-protein signaling 7 binding protein	nucleus|cytoplasm|plasma membrane|	G-protein coupled receptor signaling pathway|negative regulation of signal transduction|	None	10	0.8	0.679	10	1.3	10.3	1.3	9.64	0.0081	0.6	2	842	0.00367589	FALSE
ENSMUSG00000090408	GM17402	N/A	None	None	None	9	-0.6	3.06	8	-1.3	9.52	-1.2	9.72	0.0081	-2	-0.4	843	0.00368026	FALSE
ENSMUSG00000035891	CERK	ceramide kinase	mitochondrion|plasma membrane|integral component of membrane|	sphingolipid metabolic process|ceramide metabolic process|ceramide metabolic process|glycosphingolipid metabolic process|protein kinase C-activating G-protein coupled receptor signaling pathway|small molecule metabolic process|lipid phosphorylation|lipid phosphorylation|	magnesium ion binding|ceramide kinase activity|NAD+ kinase activity|diacylglycerol kinase activity|ATP binding|	10	-0.5	4.52	10	-0.8	6.39	-0.5	9.76	0.0081	-1.2	-0.2	844	0.00368462	FALSE
ENSMUSG00000028902	SF3A3	splicing factor 3a, subunit 3, 60kDa	nucleus|nucleoplasm|spliceosomal complex|nuclear speck|catalytic step 2 spliceosome|	RNA splicing, via transesterification reactions|mRNA 3'-splice site recognition|mRNA splicing, via spliceosome|mRNA splicing, via spliceosome|mRNA processing|RNA splicing|gene expression|	protein binding|zinc ion binding|poly(A) RNA binding|	10	2.2	4.68	10	1.8	6.08	2.2	9.69	0.0081	1.4	3.8	845	0.00368899	FALSE
ENSMUSG00000031918	MTMR2	myotubularin related protein 2	nucleus|cytoplasm|vacuolar membrane|cytosol|cytosol|synaptic vesicle|axon|dendrite|early endosome membrane|dendritic spine|synaptic membrane|neuronal postsynaptic density|	negative regulation of receptor internalization|protein dephosphorylation|phospholipid metabolic process|phosphatidylinositol biosynthetic process|cell death|negative regulation of myelination|myelin assembly|peptidyl-tyrosine dephosphorylation|small molecule metabolic process|negative regulation of endocytosis|inositol phosphate dephosphorylation|phosphatidylinositol dephosphorylation|neuron dev…	protein tyrosine phosphatase activity|protein binding|protein tyrosine/serine/threonine phosphatase activity|protein homodimerization activity|phosphatidylinositol phosphate phosphatase activity|	9	0.8	6.12	9	1.6	7.02	1.2	9.79	0.0081	0.4	2.5	846	0.00369336	FALSE
ENSMUSG00000066586	SCGB2B26	secretoglobin, family 2B, member 26	extracellular region|	biological_process|	molecular_function|	9	1.6	2.6	8	1.1	8.66	1.4	9.75	0.0081	0.5	2.5	847	0.00369772	FALSE
ENSMUSG00000071646	MTA2	metastasis associated 1 family, member 2	histone deacetylase complex|nuclear chromatin|nucleus|transcription factor complex|membrane|NuRD complex|protein complex|	negative regulation of transcription from RNA polymerase II promoter|DNA methylation|chromatin assembly or disassembly|histone deacetylation|ATP-dependent chromatin remodeling|positive regulation of transcription from RNA polymerase II promoter|	RNA polymerase II core promoter proximal region sequence-specific DNA binding|RNA polymerase II distal enhancer sequence-specific DNA binding|transcription factor binding transcription factor activity|RNA polymerase II transcription factor binding|RNA polymerase II repressing transcription factor binding|sequence-specific DNA binding transcription factor activity|histone deacetylase activity|prot…	10	-0.4	2.62	10	-0.9	9.76	-0.7	9.75	0.0081	-1.5	-0.3	848	0.00370209	FALSE
ENSMUSG00000078675	MUP16	major urinary protein 16	cellular_component|	biological_process|	molecular_function|	10	-0.4	3.83	9	-1.1	9.41	-0.9	9.69	0.0081	-1.7	-0.3	849	0.00370645	FALSE
ENSMUSG00000023185	CEACAM14	carcinoembryonic antigen-related cell adhesion molecule 14	cellular_component|	biological_process|	molecular_function|	10	-1.1	5.68	10	-1.3	4.56	-1.1	9.68	0.0081	-2	-0.4	850	0.00371082	FALSE
ENSMUSG00000032294	PKM	pyruvate kinase, muscle	nucleus|cytoplasm|mitochondrion|cytosol|cytosol|plasma membrane|cilium|extracellular vesicular exosome|	carbohydrate metabolic process|glucose metabolic process|glycolytic process|glycolytic process|programmed cell death|phosphorylation|small molecule metabolic process|	magnesium ion binding|pyruvate kinase activity|protein binding|ATP binding|MHC class II protein complex binding|potassium ion binding|poly(A) RNA binding|	9	1.2	3.65	9	1.4	6.65	1.3	9.73	0.0081	0.4	2.4	851	0.00371518	FALSE
ENSMUSG00000052477	C130026I21RIK	RIKEN cDNA C130026I21 gene	cellular_component|	biological_process|	molecular_function|	10	0.7	9.44	10	0.4	1.22	0.6	9.7	0.0081	0.2	1.3	852	0.00371955	FALSE
ENSMUSG00000091382	VMN1R18	vomeronasal 1 receptor 18	integral component of plasma membrane|	G-protein coupled receptor signaling pathway|response to pheromone|	pheromone binding|pheromone receptor activity|	10	-1	3.62	10	-0.7	7.64	-0.8	9.64	0.0081	-1.6	-0.4	853	0.00372391	FALSE
ENSMUSG00000078673	MUP19	major urinary protein 19	cellular_component|	biological_process|	molecular_function|	10	-0.4	3.83	9	-1.1	9.41	-0.9	9.69	0.0081	-1.7	-0.3	854	0.00372828	FALSE
ENSMUSG00000028644	ERMAP	erythroblast membrane-associated protein (Scianna blood group)	plasma membrane|integral component of membrane|cytoplasmic vesicle|	None	None	10	1.5	1.69	10	2.3	9.35	2.2	9.64	0.0081	1.3	3.9	855	0.00373265	FALSE
ENSMUSG00000022956	ATP5O	ATP synthase, H+ transporting, mitochondrial F1 complex, O subunit	nucleus|mitochondrion|mitochondrial inner membrane|mitochondrial proton-transporting ATP synthase complex|mitochondrial proton-transporting ATP synthase complex|plasma membrane|extracellular vesicular exosome|	ATP catabolic process|ATP biosynthetic process|proton transport|respiratory electron transport chain|mitochondrial ATP synthesis coupled proton transport|mitochondrial ATP synthesis coupled proton transport|cellular metabolic process|small molecule metabolic process|	transporter activity|drug binding|ATPase activity|transmembrane transporter activity|proton-transporting ATP synthase activity, rotational mechanism|	9	1	2.37	9	0.8	7.64	0.8	9.64	0.0081	0.4	1.7	856	0.00373701	FALSE
ENSMUSG00000079432	GM15023	predicted gene 15023	cellular_component|	biological_process|	molecular_function|	9	-1.1	10.4	9	-1.7	1.48	-1.2	9.63	0.0083	-2.7	-0.8	857	0.00374138	FALSE
ENSMUSG00000030007	CCT7	chaperonin containing TCP1, subunit 7 (eta)	zona pellucida receptor complex|cytoplasm|mitochondrion|cytosol|chaperonin-containing T-complex|microtubule|cell body|extracellular vesicular exosome|	protein folding|binding of sperm to zona pellucida|cellular protein metabolic process|'de novo' posttranslational protein folding|	ATP binding|identical protein binding|unfolded protein binding|	10	-0.5	7.54	10	-0.3	2.77	-0.5	9.63	0.0083	-1.1	-0.2	858	0.00374574	FALSE
ENSMUSG00000073950	OLFR599	olfactory receptor 599	plasma membrane|membrane|integral component of membrane|	signal transduction|G-protein coupled receptor signaling pathway|sensory perception of smell|response to stimulus|detection of chemical stimulus involved in sensory perception of smell|	signal transducer activity|G-protein coupled receptor activity|olfactory receptor activity|	10	0.8	6.68	10	-1.7	11	-1.5	9.62	0.0083	-3	0.6	859	0.00375011	FALSE
ENSMUSG00000094379	VMN1R202	vomeronasal 1 receptor 202	integral component of plasma membrane|	G-protein coupled receptor signaling pathway|response to pheromone|	pheromone binding|pheromone receptor activity|	10	-1.2	6.01	10	0.6	4.69	-1.2	9.62	0.0083	-2	0.5	860	0.00375448	FALSE
ENSMUSG00000034201	GAS2L1	growth arrest-specific 2 like 1	stress fiber|stress fiber|cytoplasm|cytoplasm|microtubule|microtubule|	microtubule bundle formation|negative regulation of microtubule depolymerization|cell cycle arrest|cellular response to starvation|negative regulation of gene expression|negative regulation of cell growth|negative regulation of erythrocyte differentiation|regulation of cell cycle|cellular response to thyroid hormone stimulus|	microtubule binding|cytoskeletal adaptor activity|thyroid hormone receptor binding|	10	-1.4	7.6	10	-0.4	2.78	-1.3	9.6	0.0084	-2	-0.6	861	0.00375884	FALSE
ENSMUSG00000020687	CDC27	cell division cycle 27	nucleus|nucleoplasm|anaphase-promoting complex|cytoplasm|centrosome|spindle|cytosol|spindle microtubule|	mitotic cell cycle|metaphase/anaphase transition of mitotic cell cycle|mitotic spindle assembly checkpoint|cell proliferation|anaphase-promoting complex-dependent proteasomal ubiquitin-dependent protein catabolic process|negative regulation of ubiquitin-protein ligase activity involved in mitotic cell cycle|positive regulation of ubiquitin-protein ligase activity involved in mitotic cell cycle|re…	protein binding|protein phosphatase binding|	10	1.1	9.53	10	2	3.48	1.2	9.61	0.0084	0.6	3.2	862	0.00376321	FALSE
ENSMUSG00000022149	C9	complement component 9	extracellular region|membrane attack complex|cytoplasm|plasma membrane|integral component of plasma membrane|extracellular vesicular exosome|blood microparticle|	complement activation, alternative pathway|complement activation, classical pathway|hemolysis by symbiont of host erythrocytes|regulation of complement activation|innate immune response|	None	9	0.5	7.27	9	0.8	3.18	0.5	9.57	0.0085	0.2	1.2	863	0.00376757	FALSE
ENSMUSG00000021639	GTF2H2	general transcription factor IIH, polypeptide 2, 44kDa	core TFIIH complex|nucleoplasm|holo TFIIH complex|	nucleotide-excision repair, DNA damage removal|G-protein coupled receptor internalization|ATP catabolic process|DNA repair|transcription-coupled nucleotide-excision repair|nucleotide-excision repair|regulation of transcription, DNA-templated|transcription from RNA polymerase I promoter|transcription initiation from RNA polymerase I promoter|transcription elongation from RNA polymerase I promoter|…	nucleic acid binding|sequence-specific DNA binding transcription factor activity|protein kinase activity|protein binding|DNA-dependent ATPase activity|translation factor activity, nucleic acid binding|zinc ion binding|RNA polymerase II carboxy-terminal domain kinase activity|protein N-terminus binding|	10	1.2	9.99	10	1.4	0.00962	1.3	9.57	0.0085	0.4	2.5	864	0.00377194	FALSE
ENSMUSG00000033096	APMAP	adipocyte plasma membrane associated protein	cell surface|membrane|integral component of membrane|extracellular vesicular exosome|	biological_process|biosynthetic process|	arylesterase activity|strictosidine synthase activity|	10	-0.7	9.73	10	-0.9	0.243	-0.7	9.56	0.0085	-1.4	-0.3	865	0.0037763	FALSE
ENSMUSG00000058064	GM10036	ribosomal protein L11 pseudogene	None	None	None	10	1.7	3.63	10	0.9	8.44	0.9	9.57	0.0085	0.3	2.3	866	0.00378067	FALSE
ENSMUSG00000026991	PKP4	plakophilin 4	spindle pole|cytoplasm|cytoskeleton|plasma membrane|cell-cell junction|cytoplasmic side of plasma membrane|desmosome|midbody|midbody|cell-cell contact zone|perinuclear region of cytoplasm|spindle midzone|mitotic spindle|	cell-cell junction assembly|cell-cell signaling|positive regulation of gene expression|single organismal cell-cell adhesion|regulation of cell adhesion|positive regulation of Rho GTPase activity|positive regulation of cytokinesis|	protein binding|	10	-0.7	7.21	10	-0.5	3.01	-0.7	9.57	0.0085	-1.3	-0.2	867	0.00378503	FALSE
ENSMUSG00000028637	CCDC30	coiled-coil domain containing 30	extracellular vesicular exosome|	None	None	9	1.1	3.85	10	0.7	6.22	0.7	9.59	0.0085	0.3	1.5	868	0.0037894	FALSE
ENSMUSG00000052688	5430435G22RIK	RIKEN cDNA 5430435G22 gene	lysosome|lysosome|endosome|late endosome|late endosome|Golgi apparatus|trans-Golgi network|membrane|cytoplasmic vesicle|phagocytic vesicle|	transport|small GTPase mediated signal transduction|protein transport|positive regulation of interleukin-6 production|negative regulation of toll-like receptor 4 signaling pathway|negative regulation of toll-like receptor 9 signaling pathway|late endosome to Golgi transport|positive regulation of megakaryocyte differentiation|positive regulation of NF-kappaB transcription factor activity|	nucleotide binding|GTP binding|	10	0	0	10	2	12.6	2	9.59	0.0085	1	3.9	869	0.00379377	FALSE
ENSMUSG00000089832	SHKBP1	SH3KBP1 binding protein 1	None	protein homooligomerization|	None	10	-0.9	5.51	10	-1.6	6.61	-1.4	9.58	0.0085	-2.7	-0.7	870	0.00379813	FALSE
ENSMUSG00000068246	APOL9B	apolipoprotein L 9b	cellular_component|	biological_process|	molecular_function|	10	1	8.49	10	0.5	3.52	0.9	9.54	0.0085	0.3	1.7	871	0.0038025	FALSE
ENSMUSG00000028199	CRYZ	crystallin, zeta (quinone reductase)	cytoplasm|Golgi apparatus|cytosol|intracellular membrane-bounded organelle|extracellular vesicular exosome|	visual perception|xenobiotic catabolic process|protein homotetramerization|oxidation-reduction process|	mRNA 3'-UTR binding|NADPH:quinone reductase activity|zinc ion binding|NADPH binding|	10	0.8	5.52	10	0.7	4.46	0.8	9.55	0.0085	0.3	1.5	872	0.00380686	FALSE
ENSMUSG00000067847	ROMO1	reactive oxygen species modulator 1	mitochondrion|mitochondrial inner membrane|integral component of membrane|	replicative cell aging|positive regulation of cell proliferation|cellular response to reactive oxygen species|defense response to bacterium|positive regulation of reactive oxygen species metabolic process|	molecular_function|	10	0.9	10.1	10	0.3	0.336	0.8	9.57	0.0085	0.4	1.7	873	0.00381123	FALSE
ENSMUSG00000022490	PPP1R1A	protein phosphatase 1, regulatory (inhibitor) subunit 1A	extracellular space|cytoplasm|	glycogen metabolic process|signal transduction|negative regulation of catalytic activity|negative regulation of catalytic activity|	protein serine/threonine phosphatase inhibitor activity|protein binding|	9	1.1	10	10	-0.5	1.63	1	9.53	0.0086	0.5	1.9	874	0.00381559	FALSE
ENSMUSG00000027380	ACOXL	acyl-CoA oxidase-like	cellular_component|peroxisome|	fatty acid beta-oxidation|biological_process|	molecular_function|acyl-CoA dehydrogenase activity|acyl-CoA oxidase activity|	9	-0.9	4.81	9	-1.3	5.76	-1	9.53	0.0086	-2.5	-0.4	875	0.00381996	FALSE
ENSMUSG00000027176	CSTF3	cleavage stimulation factor, 3' pre-RNA, subunit 3, 77kDa	nucleus|nucleoplasm|	mRNA splicing, via spliceosome|transcription from RNA polymerase II promoter|termination of RNA polymerase II transcription|mRNA polyadenylation|mRNA cleavage|RNA splicing|gene expression|mRNA 3'-end processing|	RNA binding|poly(A) RNA binding|	10	1.7	2.14	10	1.1	9.57	1.2	9.52	0.0087	0.6	2.6	876	0.00382433	FALSE
ENSMUSG00000078672	MUP20	major urinary protein 20	extracellular region|	transport|olfactory learning|	mating pheromone activity|pheromone activity|transporter activity|pheromone binding|small molecule binding|	9	-0.7	3.98	10	2	8.91	-0.7	9.51	0.0087	-2	2.7	877	0.00382869	FALSE
ENSMUSG00000028396	2310002L09RIK	RIKEN cDNA 2310002L09 gene	mitochondrion|	biological_process|	molecular_function|	9	-0.6	6.4	10	-0.6	3.46	-0.6	9.51	0.0087	-1.4	-0.2	878	0.00383306	FALSE
ENSMUSG00000054381	ZFP747	zinc finger protein 747	cellular_component|	biological_process|	molecular_function|metal ion binding|	10	1.6	2.88	10	1.7	6.99	1.6	9.52	0.0087	0.5	2.8	879	0.00383742	FALSE
ENSMUSG00000029580	ACTB	actin, beta	nuclear chromatin|extracellular space|nucleoplasm|cytoplasm|cytosol|cytoskeleton|postsynaptic density|membrane|axon|ribonucleoprotein complex|cortical cytoskeleton|NuA4 histone acetyltransferase complex|cytoplasmic ribonucleoprotein granule|protein complex|extracellular vesicular exosome|MLL5-L complex|blood microparticle|	retina homeostasis|chromatin organization|protein folding|cellular component movement|axon guidance|blood coagulation|substantia nigra development|cell junction assembly|adherens junction organization|Fc-gamma receptor signaling pathway involved in phagocytosis|ATP-dependent chromatin remodeling|cellular protein metabolic process|innate immune response|cell-cell junction organization|'de novo' po…	RNA polymerase II core promoter proximal region sequence-specific DNA binding|RNA polymerase II distal enhancer sequence-specific DNA binding|structural constituent of cytoskeleton|protein binding|ATP binding|kinesin binding|protein kinase binding|Tat protein binding|nucleosomal DNA binding|nitric-oxide synthase binding|	10	-0.1	0.154	9	1.1	10.5	1.1	9.51	0.0087	0.6	1.9	880	0.00384179	FALSE
ENSMUSG00000032845	ALPK2	alpha-kinase 2	nucleus|	protein phosphorylation|	protein serine/threonine kinase activity|ATP binding|	10	0.5	5.97	10	0.7	4.49	0.5	9.48	0.0088	0.2	1.1	881	0.00384615	FALSE
ENSMUSG00000074832	2410141K09RIK	RIKEN cDNA 2410141K09 gene	cellular_component|	biological_process|	molecular_function|metal ion binding|	9	1.1	7.52	8	-1.4	7.16	1.1	9.48	0.0088	-1.5	2	882	0.00385052	FALSE
ENSMUSG00000051706	OLFR1325	olfactory receptor 1325	plasma membrane|membrane|integral component of membrane|	signal transduction|G-protein coupled receptor signaling pathway|sensory perception of smell|response to stimulus|detection of chemical stimulus involved in sensory perception of smell|	signal transducer activity|G-protein coupled receptor activity|olfactory receptor activity|	9	1.1	5.21	9	0.7	5.27	1	9.48	0.0088	0.2	2	883	0.00385489	FALSE
ENSMUSG00000096901	GM3029	predicted gene 3029	cellular_component|	biological_process|	molecular_function|	10	-0.7	8.22	10	-2.1	4.48	-0.6	9.48	0.0088	-2.7	-0.2	884	0.00385925	FALSE
ENSMUSG00000056987	FAM71D	family with sequence similarity 71, member D	nucleus|cytoplasm|	None	None	9	2	12.3	10	0.4	0.918	2	9.5	0.0088	1.3	4	885	0.00386362	FALSE
ENSMUSG00000022808	SNX4	sorting nexin 4	cytoplasm|cytoplasmic dynein complex|early endosome membrane|	intracellular protein transport|endocytosis|protein transport|endocytic recycling|	protein binding|phosphatidylinositol binding|	10	-0.3	4.34	10	-1	6.59	-0.9	9.5	0.0088	-1.5	-0.2	886	0.00386798	FALSE
ENSMUSG00000028948	NOL9	nucleolar protein 9	nucleolus|membrane|	maturation of 5.8S rRNA|phosphorylation|	RNA binding|ATP binding|polynucleotide 5'-hydroxyl-kinase activity|	10	-0.8	3.54	9	1.2	8.94	0.9	9.47	0.0089	0.4	1.8	887	0.00387235	FALSE
ENSMUSG00000022962	GART	phosphoribosylglycinamide formyltransferase, phosphoribosylglycinamide synthetase, phosphoribosylaminoimidazole synthetase	cytosol|extracellular vesicular exosome|	brainstem development|purine nucleobase metabolic process|'de novo' IMP biosynthetic process|glycine metabolic process|purine nucleobase biosynthetic process|purine ribonucleoside monophosphate biosynthetic process|response to organic substance|response to inorganic substance|cerebellum development|cerebral cortex development|methylation|small molecule metabolic process|tetrahydrofolate biosynthe…	phosphoribosylamine-glycine ligase activity|phosphoribosylformylglycinamidine cyclo-ligase activity|phosphoribosylglycinamide formyltransferase activity|ATP binding|methyltransferase activity|metal ion binding|	9	1.5	2.91	9	1.3	7.11	1.4	9.47	0.0089	-1.6	3	888	0.00387671	FALSE
ENSMUSG00000075087	OLFR1240	olfactory receptor 1240	plasma membrane|membrane|integral component of membrane|	signal transduction|G-protein coupled receptor signaling pathway|sensory perception of smell|response to stimulus|detection of chemical stimulus involved in sensory perception of smell|	signal transducer activity|G-protein coupled receptor activity|olfactory receptor activity|	10	0.2	0.283	10	0.8	10	0.8	9.46	0.0089	0.3	1.5	889	0.00388108	FALSE
ENSMUSG00000002948	MAP2K7	mitogen-activated protein kinase kinase 7	nucleus|cytoplasm|cytosol|	toll-like receptor signaling pathway|MyD88-dependent toll-like receptor signaling pathway|MyD88-independent toll-like receptor signaling pathway|apoptotic process|response to stress|signal transduction|JNK cascade|activation of JUN kinase activity|peptidyl-tyrosine phosphorylation|toll-like receptor 2 signaling pathway|toll-like receptor 3 signaling pathway|toll-like receptor 4 signaling pathway|…	magnesium ion binding|protein serine/threonine kinase activity|MAP kinase kinase activity|protein tyrosine kinase activity|protein binding|ATP binding|protein C-terminus binding|JUN kinase kinase activity|protein kinase binding|protein phosphatase binding|mitogen-activated protein kinase kinase kinase binding|	10	-0.7	2.22	10	0.7	9.15	0.6	9.46	0.0089	0.2	1.3	890	0.00388544	FALSE
ENSMUSG00000049128	IVL	involucrin	cornified envelope|cytoplasm|extracellular vesicular exosome|	response to UV-B|peptide cross-linking|isopeptide cross-linking via N6-(L-isoglutamyl)-L-lysine|keratinocyte differentiation|keratinization|	structural molecule activity|protein binding, bridging|	9	0.6	3.2	10	1.3	9.01	1.2	9.46	0.0089	0.6	2	891	0.00388981	FALSE
ENSMUSG00000034216	VPS18	vacuolar protein sorting 18 homolog (S. cerevisiae)	lysosomal membrane|early endosome|actin filament|HOPS complex|late endosome membrane|	intracellular protein transport|endosome organization|lysosome organization|vesicle-mediated transport|	actin binding|protein binding|metal ion binding|	10	1.5	12.9	10	-1.3	3.39	1.5	9.47	0.0089	1.1	3	892	0.00389418	FALSE
ENSMUSG00000005534	INSR	insulin receptor	plasma membrane|plasma membrane|integral component of plasma membrane|insulin receptor complex|caveola|endosome membrane|membrane|receptor complex|extracellular vesicular exosome|	activation of MAPK activity|positive regulation of protein phosphorylation|heart morphogenesis|carbohydrate metabolic process|regulation of transcription, DNA-templated|G-protein coupled receptor signaling pathway|positive regulation of cell proliferation|positive regulation of cell proliferation|insulin receptor signaling pathway|insulin receptor signaling pathway|peptidyl-tyrosine phosphorylati…	protein tyrosine kinase activity|protein tyrosine kinase activity|receptor signaling protein tyrosine kinase activity|insulin-activated receptor activity|insulin-like growth factor receptor binding|protein binding|ATP binding|GTP binding|insulin-like growth factor I binding|insulin-like growth factor II binding|phosphatidylinositol 3-kinase binding|insulin binding|insulin binding|insulin receptor…	10	-2.6	7.73	10	-1.1	6.25	-2.5	9.47	0.0089	-4.6	-0.6	893	0.00389854	FALSE
ENSMUSG00000022540	ROGDI	rogdi homolog (Drosophila)	intracellular|nuclear envelope|	positive regulation of cell proliferation|hemopoiesis|	None	10	0.7	8.1	10	0.5	1.87	0.7	9.46	0.0089	0.2	1.2	894	0.00390291	FALSE
ENSMUSG00000090308	GM5174	predicted gene 5174	cellular_component|	biological_process|	nucleotide binding|molecular_function|ATP binding|	10	-0.9	4.97	10	-1.9	6.89	-1	9.45	0.009	-3	-0.4	895	0.00390727	FALSE
ENSMUSG00000018841	RAD51D	RAD51 paralog D	chromosome, telomeric region|nucleus|replication fork|cytoplasm|centrosome|Rad51B-Rad51C-Rad51D-XRCC2 complex|	telomere maintenance|double-strand break repair via homologous recombination|ATP catabolic process|ATP catabolic process|DNA repair|reciprocal meiotic recombination|strand invasion|	four-way junction DNA binding|DNA binding|single-stranded DNA binding|protein binding|ATP binding|DNA-dependent ATPase activity|gamma-tubulin binding|	10	-0.5	3.78	10	2.1	12.9	2.1	9.45	0.009	1	3.9	896	0.00391164	FALSE
ENSMUSG00000026560	FMO9	flavin containing monooxygenase 9	cellular_component|endoplasmic reticulum|membrane|intracellular membrane-bounded organelle|	biological_process|oxidation-reduction process|	molecular_function|monooxygenase activity|N,N-dimethylaniline monooxygenase activity|oxidoreductase activity|	10	-1.8	2.18	9	-1.4	8.31	-1.6	9.44	0.0091	-2.9	-0.9	897	0.00391601	FALSE
ENSMUSG00000069044	USP9Y	ubiquitin specific peptidase 9, Y-linked	cytoplasm|	ubiquitin-dependent protein catabolic process|transforming growth factor beta receptor signaling pathway|spermatogenesis|protein deubiquitination|BMP signaling pathway|	ubiquitin-specific protease activity|cysteine-type peptidase activity|co-SMAD binding|	10	-0.4	3.13	10	1.4	9.38	1.6	9.42	0.0091	0.7	2.9	898	0.00392037	FALSE
ENSMUSG00000074656	EIF2S2	eukaryotic translation initiation factor 2, subunit 2 beta, 38kDa	cytosol|eukaryotic translation initiation factor 2 complex|	in utero embryonic development|male germ cell proliferation|translation|translational initiation|male gonad development|gene expression|cellular protein metabolic process|	RNA binding|translation initiation factor activity|protein binding|translation factor activity, nucleic acid binding|poly(A) RNA binding|metal ion binding|	10	-0.7	6.81	10	-1.5	3.66	-0.6	9.43	0.0091	-2.1	-0.3	899	0.00392474	FALSE
ENSMUSG00000030946	LHPP	phospholysine phosphohistidine inorganic pyrophosphate phosphatase	nucleus|cytoplasm|cytosol|	protein dephosphorylation|phosphate-containing compound metabolic process|	magnesium ion binding|inorganic diphosphatase activity|phosphohistidine phosphatase activity|protein homodimerization activity|	9	-1.2	8.2	9	1.7	8.24	1.6	9.42	0.0091	-1.4	3	900	0.0039291	FALSE
ENSMUSG00000027692	TNIK	TRAF2 and NCK interacting kinase	nucleus|cytoplasm|cytoskeleton|recycling endosome|extracellular vesicular exosome|	protein phosphorylation|cytoskeleton organization|activation of JNKK activity|activation of JNKK activity|Wnt signaling pathway|actin cytoskeleton reorganization|intracellular signal transduction|protein autophosphorylation|regulation of dendrite morphogenesis|	protein serine/threonine kinase activity|small GTPase regulator activity|protein binding|ATP binding|	10	-2.7	13	10	0.4	1.3	-2.7	9.42	0.0091	-5	-1.8	901	0.00393347	FALSE
ENSMUSG00000026775	YME1L1	YME1-like 1 ATPase	mitochondrial inner membrane|membrane|integral component of membrane|	misfolded or incompletely synthesized protein catabolic process|mitochondrion organization|cell proliferation|	metalloendopeptidase activity|ATP binding|nucleoside-triphosphatase activity|metal ion binding|	10	0.5	4.37	10	0.6	5.41	0.6	9.42	0.0091	0.2	1.1	902	0.00393783	FALSE
ENSMUSG00000040850	PSME4	proteasome (prosome, macropain) activator subunit 4	nucleus|nucleus|cytosol|cytosol|nuclear speck|spermatoproteasome complex|	protein polyubiquitination|mitotic cell cycle|antigen processing and presentation of peptide antigen via MHC class I|antigen processing and presentation of exogenous peptide antigen via MHC class I, TAP-dependent|DNA repair|regulation of cellular amino acid metabolic process|apoptotic process|cellular response to DNA damage stimulus|DNA damage response, signal transduction by p53 class mediator r…	peptidase activator activity|lysine-acetylated histone binding|	9	-2.1	7.39	10	-1.1	5.23	-2	9.44	0.0091	-3.3	-0.5	903	0.0039422	FALSE
ENSMUSG00000028483	SNAPC3	small nuclear RNA activating complex, polypeptide 3, 50kDa	nucleus|nucleoplasm|nucleolus|	regulation of transcription, DNA-templated|transcription from RNA polymerase II promoter|transcription from RNA polymerase III promoter|snRNA transcription|gene expression|	DNA binding|	10	-0.9	10.7	10	1.5	3.97	-0.9	9.41	0.0091	-1.9	-0.4	904	0.00394656	FALSE
ENSMUSG00000021670	HMGCR	3-hydroxy-3-methylglutaryl-CoA reductase	peroxisomal membrane|endoplasmic reticulum|endoplasmic reticulum membrane|integral component of membrane|	cholesterol biosynthetic process|ubiquinone metabolic process|aging|response to nutrient|isoprenoid biosynthetic process|visual learning|embryo development|negative regulation of striated muscle cell apoptotic process|positive regulation of cardiac muscle cell apoptotic process|coenzyme A metabolic process|positive regulation of stress-activated MAPK cascade|negative regulation of MAP kinase acti…	hydroxymethylglutaryl-CoA reductase (NADPH) activity|protein binding|hydroxymethylglutaryl-CoA reductase activity|protein homodimerization activity|coenzyme binding|NADPH binding|	10	-1	9.26	10	-0.5	1.52	-0.9	9.41	0.0091	-1.6	-0.3	905	0.00395093	FALSE
ENSMUSG00000066031	GM13023	predicted gene 13023	cellular_component|	biological_process|	molecular_function|	10	2.5	11.9	10	-1.4	2.44	-0.5	9.43	0.0091	-2.5	4.6	906	0.0039553	FALSE
ENSMUSG00000038178	SLC43A2	solute carrier family 43 (amino acid system L transporter), member 2	plasma membrane|integral component of membrane|	ion transport|amino acid transport|transmembrane transport|L-alpha-amino acid transmembrane transport|	L-amino acid transmembrane transporter activity|	10	0.6	5.6	10	0.4	4.49	0.5	9.4	0.0092	0.2	1	907	0.00395966	FALSE
ENSMUSG00000045150	OLFR1161	olfactory receptor 1161	plasma membrane|membrane|integral component of membrane|	signal transduction|G-protein coupled receptor signaling pathway|sensory perception of smell|response to stimulus|detection of chemical stimulus involved in sensory perception of smell|	signal transducer activity|G-protein coupled receptor activity|olfactory receptor activity|	10	-1.1	5.88	10	-0.9	4.04	-1	9.39	0.0094	-2	0.1	908	0.00396403	FALSE
ENSMUSG00000051046	OLFR214	olfactory receptor 214	plasma membrane|membrane|integral component of membrane|	signal transduction|G-protein coupled receptor signaling pathway|sensory perception of smell|response to stimulus|detection of chemical stimulus involved in sensory perception of smell|	signal transducer activity|G-protein coupled receptor activity|olfactory receptor activity|	9	0.8	5.93	9	0.6	3.81	0.8	9.39	0.0094	0.2	1.5	909	0.00396839	FALSE
ENSMUSG00000028271	GTF2B	general transcription factor IIB	nucleoplasm|	regulation of transcription, DNA-templated|transcription from RNA polymerase II promoter|transcription initiation from RNA polymerase II promoter|transcription elongation from RNA polymerase II promoter|gene expression|viral process|	core promoter binding|protein binding|transcription factor binding|zinc ion binding|TBP-class protein binding|thyroid hormone receptor binding|	8	0.9	3.36	10	0.5	7.37	0.8	9.37	0.0095	0.3	1.5	910	0.00397276	FALSE
ENSMUSG00000062556	SCGB1B2	secretoglobin, family 1B, member 2	cellular_component|	biological_process|	molecular_function|	10	0.5	9.07	10	-1.1	3.2	0.5	9.37	0.0095	-1.1	1.5	911	0.00397712	FALSE
ENSMUSG00000091617	GM3752	predicted gene 3752	None	None	None	9	-1.4	7.66	9	1.6	8.14	1.8	9.38	0.0095	-1.1	4	912	0.00398149	FALSE
ENSMUSG00000046330	RPL37A	ribosomal protein L37a	nucleus|cytosol|cytosolic large ribosomal subunit|extracellular vesicular exosome|	nuclear-transcribed mRNA catabolic process, nonsense-mediated decay|translation|translation|translational initiation|translational elongation|translational termination|SRP-dependent cotranslational protein targeting to membrane|gene expression|viral process|RNA metabolic process|mRNA metabolic process|viral life cycle|viral transcription|cellular protein metabolic process|	structural constituent of ribosome|poly(A) RNA binding|metal ion binding|	7	0.9	4.97	6	0.6	5.68	0.7	9.37	0.0095	0.3	1.6	913	0.00398585	FALSE
ENSMUSG00000036087	SLAIN2	SLAIN motif family, member 2	nucleus|nucleolus|cytoplasm|centrosome|microtubule cytoskeleton|microtubule plus-end|	microtubule nucleation|positive regulation of microtubule polymerization|cytoplasmic microtubule organization|	protein binding|	10	-0.3	0.922	10	-0.7	9.92	-0.6	9.38	0.0095	-1.5	-0.3	914	0.00399022	FALSE
ENSMUSG00000057572	ZBTB8OS	zinc finger and BTB domain containing 8 opposite strand	extracellular vesicular exosome|	None	None	10	1.2	4.13	10	0.7	6.01	0.8	9.36	0.0096	0.3	1.6	915	0.00399459	FALSE
ENSMUSG00000020109	DNAJB12	DnaJ (Hsp40) homolog, subfamily B, member 12	membrane|integral component of membrane|	None	None	10	0.5	3.52	10	0.7	6.32	0.6	9.36	0.0096	0.2	1.2	916	0.00399895	FALSE
ENSMUSG00000058440	NRF1	nuclear respiratory factor 1	nucleoplasm|cytoplasm|extracellular vesicular exosome|	response to hypoxia|generation of precursor metabolites and energy|transcription, DNA-templated|regulation of transcription from RNA polymerase II promoter|mitochondrion organization|organ regeneration|response to estradiol|response to lipopolysaccharide|cellular lipid metabolic process|small molecule metabolic process|positive regulation of transcription from RNA polymerase II promoter|response …	RNA polymerase II core promoter proximal region sequence-specific DNA binding|RNA polymerase II core promoter proximal region sequence-specific DNA binding transcription factor activity involved in positive regulation of transcription|RNA polymerase II core promoter proximal region sequence-specific DNA binding transcription factor activity involved in positive regulation of transcription|	10	0.6	4.06	10	1.3	5.94	0.6	9.36	0.0096	0.2	1.7	917	0.00400332	FALSE
ENSMUSG00000038624	NEPN	nephrocan	interstitial matrix|extracellular space|extracellular matrix|	negative regulation of transcription from RNA polymerase II promoter|extracellular matrix organization|negative regulation of transforming growth factor beta receptor signaling pathway|	molecular_function|	10	1.7	8.14	10	-1.2	6.58	-1.2	9.32	0.0097	-2	2.2	918	0.00400768	FALSE
ENSMUSG00000047293	GPR15	G protein-coupled receptor 15	integral component of plasma membrane|	G-protein coupled receptor signaling pathway|	G-protein coupled receptor activity|	10	1.4	2.21	10	-1	7.79	-1	9.23	0.0097	-1.7	-0.3	919	0.00401205	FALSE
ENSMUSG00000063870	CHD4	chromodomain helicase DNA binding protein 4	nuclear chromatin|nucleus|nucleoplasm|cytoplasm|centrosome|membrane|NuRD complex|protein complex|	ATP catabolic process|transcription, DNA-templated|regulation of transcription from RNA polymerase II promoter|DNA duplex unwinding|ATP-dependent chromatin remodeling|spindle assembly|	RNA polymerase II core promoter proximal region sequence-specific DNA binding|RNA polymerase II distal enhancer sequence-specific DNA binding|RNA polymerase II repressing transcription factor binding|DNA binding|ATP-dependent DNA helicase activity|protein binding|ATP binding|microtubule binding|zinc ion binding|nucleosomal DNA binding|	10	1.8	2.75	10	-1.6	8.09	-1.7	9.23	0.0097	-3	-0.5	920	0.00401641	FALSE
ENSMUSG00000044985	OLFR124	olfactory receptor 124	plasma membrane|membrane|integral component of membrane|	signal transduction|G-protein coupled receptor signaling pathway|sensory perception of smell|response to stimulus|detection of chemical stimulus involved in sensory perception of smell|	signal transducer activity|G-protein coupled receptor activity|olfactory receptor activity|	9	1.7	2.46	9	2	7.67	1.9	9.35	0.0097	1	4	921	0.00402078	FALSE
ENSMUSG00000095265	GM16368	eukaryotic translation initiation factor 1A pseudogene	None	None	None	10	1.3	3.17	10	0.7	7.12	0.8	9.32	0.0097	0.3	1.6	922	0.00402515	FALSE
ENSMUSG00000026657	FRMD4A	FERM domain containing 4A	cytoplasm|cytoskeleton|tight junction|	establishment of epithelial cell polarity|	protein binding, bridging|	9	1.3	1.41	10	1.4	8.11	1.3	9.2	0.0097	0.4	2.6	923	0.00402951	FALSE
ENSMUSG00000071890	MROH9	maestro heat-like repeat family member 9	None	None	None	10	2.2	11.8	10	0.3	1.54	2.1	9.23	0.0097	0.4	3.5	924	0.00403388	FALSE
ENSMUSG00000002015	BCAP31	B-cell receptor-associated protein 31	Golgi membrane|endoplasmic reticulum|endoplasmic reticulum membrane|lipid particle|cytosol|integral component of plasma membrane|membrane|endoplasmic reticulum-Golgi intermediate compartment membrane|integral component of lumenal side of endoplasmic reticulum membrane|	antigen processing and presentation of peptide antigen via MHC class I|intracellular protein transport|apoptotic process|cellular component disassembly involved in execution phase of apoptosis|immune response|positive regulation of cytosolic calcium ion concentration|spermatogenesis|vesicle-mediated transport|negative regulation of endoplasmic reticulum calcium ion concentration|calcium-mediated …	protein binding|	10	0.7	1.54	10	1.1	9.36	1	9.23	0.0097	0.4	1.9	925	0.00403824	FALSE
ENSMUSG00000094793	MUP12	major urinary protein 12	cellular_component|	biological_process|	molecular_function|	10	-1.6	2.41	9	-1.8	7.18	-1.7	9.23	0.0097	-3	-1	926	0.00404261	FALSE
[truncated: 21,980 more rows]
